# Supplementary material for: The midgut transcriptome of Aedes aegypti fed with saline or protein meals containing chikungunya virus reveals genes potentially involved in viral midgut escape
Source: BMC Genomics. 2017 May 15;18:382. doi: 10.1186/s12864-017-3775-6 (PMC5433025; doi:10.1186/s12864-017-3775-6)
Supplement: Supplementary file 1 — Read mapping statistics of samples. (XLSX 10 kb) [file 12864_2017_3775_MOESM1_ESM.xlsx]

## Sheet: Sheet1
Sample library	Number of quality reads	Reads mapped to genome	Mapping rate
B1-1	34758548	30937527	0.89007
B1-2	37636168	33490677	0.889854
B1-3	37689632	33601069	0.89152
B1i-1	34465936	29461024	0.854787
B1i-2	34989258	31449657	0.898837
B1i-3	34865042	30846640	0.884744
B2-1	34153022	30182900	0.883755
B2-2	33555152	29798773	0.888054
B2-3	35756752	31643326	0.884961
B2i-1	35690560	31227996	0.874965
B2i-2	37315608	32608827	0.873866
B2i-3	34073330	30114762	0.883822
P1-1	32329126	29296382	0.906192
P1-2	35242738	31842438	0.903518
P1-3	32996184	29843047	0.904439
P1i-1	32704488	29334776	0.896965
P1i-2	31522250	28374268	0.900135
P1i-3	35145616	31516599	0.896743
P2-1	35631220	32210188	0.903988
P2-2	33433370	30174014	0.902512
P2-3	35030316	31836209	0.908819
P2i-1	29822830	26555634	0.890446
P2i-2	36862690	33047501	0.896503
P2i-3	34535834	30729167	0.889776
S-1	33459396	30374730	0.907809
S-2	36170000	32513736	0.898914
S-3	33852022	30429251	0.89889
