# Supplementary material for: The midgut transcriptome of Aedes aegypti fed with saline or protein meals containing chikungunya virus reveals genes potentially involved in viral midgut escape
Source: BMC Genomics. 2017 May 15;18:382. doi: 10.1186/s12864-017-3775-6 (PMC5433025; doi:10.1186/s12864-017-3775-6)
Supplement: Supplementary file 3 — DE genes in response to CHIKV infection in SM and PM samples. (XLSX 50 kb) [file 12864_2017_3775_MOESM3_ESM.xlsx]

## Sheet: SM 1dpi>1dpf
Gene ID	logFC	logCPM	LR	PValue	FDR	Rregulation	Gene description
AAEL003389	7.81601	-0.662414	21.5827	3.38899e-06	0.00172114	up	attacin anti-microbial peptide [Source:VB Community Annotation;Acc:AAEL003389]
AAEL000627	5.48549	-0.991432	14.3517	0.00015164	0.03545	up	cecropin anti-microbial peptide [Source:VB Community Annotation;Acc:AAEL000627]
AAEL003832	4.90077	-0.548196	25.4187	4.61432e-07	0.000377554	up	defensin anti-microbial peptide [Source:VB Community Annotation;Acc:AAEL003832]
AAEL015515	4.28845	1.12356	28.7138	8.39034e-08	9.50562e-05	up	cecropin anti-microbial peptide [Source:VB Community Annotation;Acc:AAEL015515]
AAEL018064	3.6673	1.122	60.6572	6.79325e-15	2.00102e-11	up	\
AAEL014338	2.93548	-0.844058	17.3617	3.08991e-05	0.0108353	up	\
AAEL003821	2.36828	2.24316	25.766	3.85409e-07	0.0003339	up	\
AAEL010530	1.89649	1.06042	33.1187	8.67005e-09	1.27692e-05	up	dual-specificity protein phosphatase, putative [Source:VB External Description;Acc:AAEL010530]
AAEL009036	1.64857	5.02581	17.5802	2.75448e-05	0.010142	up	\
AAEL009945	1.51626	3.05795	28.2206	1.08246e-07	0.000113875	up	\
AAEL011929	1.32542	1.68586	17.1254	3.49908e-05	0.0117124	up	serine-type enodpeptidase, [Source:VB External Description;Acc:AAEL011929]
AAEL008473	1.27007	2.79244	16.8942	3.95219e-05	0.0129351	up	cysteine-rich venom protein, putative [Source:VB External Description;Acc:AAEL008473]
AAEL007942	1.24008	4.72651	33.2496	8.10546e-09	1.27692e-05	up	fibrinogen and fibronectin [Source:VB External Description;Acc:AAEL007942]
AAEL009474	1.23614	2.6771	13.5002	0.000238532	0.0494803	up	Peptidoglycan Recognition Protein (Short) [Source:VB Community Annotation;Acc:AAEL009474]
AAEL011810	1.13565	4.81388	70.1494	5.49782e-17	2.0243e-13	up	\
AAEL011820	1.02941	1.56818	16.5426	4.7568e-05	0.0141323	up	\
AAEL006353	1.00705	4.63808	19.8055	8.57365e-06	0.00394602	up	sulfotransferase (sult) [Source:VB External Description;Acc:AAEL006353]
AAEL012324	0.929526	2.25682	18.597	1.61476e-05	0.0067949	up	protease m50 membrane-bound transcription factor site 2 protease [Source:VB External Description;Acc:AAEL012324]
AAEL013752	0.888933	3.80676	15.7534	7.21581e-05	0.0196805	up	rfx5 [Source:VB External Description;Acc:AAEL013752]
AAEL000044	0.872361	7.86674	21.6558	3.2623e-06	0.00171597	up	ornithine decarboxylase [Source:VB External Description;Acc:AAEL000044]
AAEL006811	0.830181	5.99831	15.575	7.9296e-05	0.021234	up	cytochrome P450 [Source:VB Community Annotation;Acc:AAEL006811]
AAEL002957	0.750858	3.90716	14.8089	0.000118971	0.0292035	up	lactoylglutathione lyase [Source:VB External Description;Acc:AAEL002957]
AAEL011298	0.744624	5.50012	16.5701	4.68838e-05	0.0141323	up	\
AAEL000859	0.736053	8.8975	23.1157	1.52537e-06	0.000976771	up	\
AAEL007416	0.712095	5.96763	21.8006	3.025e-06	0.00165008	up	cysteine dioxygenase [Source:VB External Description;Acc:AAEL007416]
AAEL001667	0.679382	7.59163	16.2068	5.67909e-05	0.0160849	up	multicopper oxidase [Source:VB External Description;Acc:AAEL001667]
AAEL013689	0.674554	5.82247	13.7928	0.000204122	0.0448703	up	neuronal calcium sensor, putative [Source:VB External Description;Acc:AAEL013689]
AAEL004522	0.663187	7.18756	13.5994	0.000226252	0.0487019	up	gambicin anti-microbial peptide [Source:VB Community Annotation;Acc:AAEL004522]
AAEL011515	0.649451	5.29443	22.7714	1.82457e-06	0.00111968	up	\
AAEL013774	0.63738	10.3685	23.3912	1.32179e-06	0.00088488	up	\
AAEL004156	0.637362	6.43196	15.022	0.000106267	0.0267121	up	fibrinogen and fibronectin [Source:VB External Description;Acc:AAEL004156]
AAEL011520	0.636531	6.14395	23.8677	1.0319e-06	0.000723707	up	sucrose transport protein [Source:VB External Description;Acc:AAEL011520]
AAEL012701	0.617443	5.07921	16.7166	4.33993e-05	0.0138953	up	ATP-binding cassette sub-family A member 3, putative [Source:VB External Description;Acc:AAEL012701]
AAEL011007	0.602579	5.84831	15.2594	9.37105e-05	0.0242135	up	fibrinogen and fibronectin [Source:VB External Description;Acc:AAEL011007]
AAEL003317	0.567924	6.37614	14.4877	0.000141076	0.0335123	up	alkaline phosphatase [Source:VB External Description;Acc:AAEL003317]
AAEL013775	0.546338	11.832	25.1779	5.22785e-07	0.000405241	up	\
AAEL009985	0.538069	11.0428	17.2538	3.27036e-05	0.0112014	up	\
AAEL011371	0.51891	6.59748	14.5429	0.000137008	0.0330795	up	\
AAEL009219	0.518335	10.7508	26.4174	2.75052e-07	0.000253186	up	predicted protein [Source:VB External Description;Acc:AAEL009219]
AAEL011519	0.496514	7.46457	15.3751	8.81444e-05	0.023182	up	sucrose transport protein [Source:VB External Description;Acc:AAEL011519]
AAEL012813	0.493551	4.78024	15.9356	6.55342e-05	0.0182111	up	sphingolipid delta 4 desaturase/c-4 hydroxylase protein des2 [Source:VB External Description;Acc:AAEL012813]
AAEL014188	-0.47767	11.7719	17.9252	2.29755e-05	0.0091455	down	serine-type enodpeptidase, [Source:VB External Description;Acc:AAEL014188]
AAEL012208	-0.505566	4.64271	14.0578	0.000177281	0.0395606	down	\
AAEL002049	-0.512197	5.04228	14.3018	0.00015572	0.0358351	down	circadian protein clock/arnt/bmal/pas [Source:VB External Description;Acc:AAEL002049]
AAEL009107	-0.550964	4.83118	15.0088	0.000107008	0.0267121	down	vacuolar protein sorting-associated protein (vps13) [Source:VB External Description;Acc:AAEL009107]
AAEL014843	-0.63653	7.09171	22.1674	2.49886e-06	0.00141998	down	heat shock protein [Source:VB External Description;Acc:AAEL014843]
AAEL013631	-0.672217	3.76101	14.1283	0.00017076	0.0386915	down	mmr1/hsr1 GTP binding protein [Source:VB External Description;Acc:AAEL013631]
AAEL001047	-0.697785	3.54914	19.2048	1.17418e-05	0.00524041	down	adenylate cyclase [Source:VB External Description;Acc:AAEL001047]
AAEL013714	-0.70035	7.41236	16.5471	4.74553e-05	0.0141323	down	trypsin, putative [Source:VB External Description;Acc:AAEL013714]
AAEL013715	-0.701151	7.52445	16.2315	5.6055e-05	0.0160849	down	trypsin [Source:VB External Description;Acc:AAEL013715]
AAEL007606	-0.768847	3.42313	21.5005	3.53739e-06	0.00173662	down	\
AAEL000572	-0.827436	2.84591	17.478	2.90657e-05	0.010441	down	AMP dependent ligase [Source:VB External Description;Acc:AAEL000572]
AAEL010196	-0.829237	6.95968	17.69	2.5999e-05	0.00981828	down	trypsin [Source:VB External Description;Acc:AAEL010196]
AAEL018662	-0.921275	13.2045	21.1263	4.29987e-06	0.00204285	down	cytochrome c oxidase subunit I [Source:VB Community Annotation;Acc:AAEL018662]
AAEL010653	-0.922172	5.02459	22.1613	2.50676e-06	0.00141998	down	alpha-l-fucosidase [Source:VB External Description;Acc:AAEL010653]
AAEL013706	-0.922906	6.92432	24.6525	6.86567e-07	0.000505588	down	\
AAEL013712	-1.01911	4.60606	18.9628	1.33292e-05	0.00577389	down	Trypsin 5G1 Precursor (EC 3.4.21.4) [Source:VB External Description;Acc:AAEL013712]
AAEL013118	-1.0948	6.91268	17.8008	2.45284e-05	0.00950667	down	\
AAEL013127	-1.11955	5.36624	26.4879	2.65193e-07	0.000253186	down	\
AAEL014642	-1.47184	4.07712	123.469	1.10071e-28	5.40373e-25	down	ubiquitin conjugating enzyme, putative [Source:VB External Description;Acc:AAEL014642]
AAEL009165	-1.65391	1.64567	17.9364	2.28408e-05	0.0091455	down	\
AAEL003588	-1.70729	5.78174	205.086	1.62212e-46	2.38906e-42	down	DNA-J/hsp40 [Source:VB External Description;Acc:AAEL003588]
AAEL008544	-1.82015	-0.115306	13.5836	0.000228166	0.0487019	down	zinc finger protein, putative [Source:VB External Description;Acc:AAEL008544]
AAEL018191	-1.83065	4.01946	134.164	5.03108e-31	3.70489e-27	down	\
AAEL006996	-2.04403	0.570761	30.7564	2.92541e-08	3.59045e-05	down	\
AAEL009166	-2.40168	4.49393	41.263	1.33065e-10	3.26629e-07	down	\
AAEL003742	-2.65632	1.30747	36.9904	1.1871e-09	2.18545e-06	down	glucosylceramidase [Source:VB External Description;Acc:AAEL003742]
AAEL001829	-2.82351	-0.111165	13.5072	0.000237646	0.0494803	down	beta nu integrin subunit [Source:VB External Description;Acc:AAEL001829]
AAEL013577	-2.9067	4.24596	39.7415	2.89897e-10	6.09944e-07	down	\
AAEL009335	-4.5686	2.39697	16.5264	4.79776e-05	0.0141323	down	adhesion regulating molecule 1 (110 kda cell membrane glycoprotein) [Source:VB External Description;Acc:AAEL009335]
AAEL010436	-4.78859	-0.758916	31.095	2.45707e-08	3.28979e-05	down	\

## Sheet: SM 2dpi>2dpf
Gene ID	logFC	logCPM	LR	PValue	FDR	Regulation	Gene description
AAEL004048	7.36081	-0.93629	23.3672	1.33839e-06	0.000895994	up	UNC93A protein, putative [Source:VB External Description;Acc:AAEL004048]
AAEL005849	7.24171	2.57031	30.3397	3.62633e-08	6.67607e-05	up	synaptic vesicle protein [Source:VB External Description;Acc:AAEL005849]
AAEL018340	7.23641	-1.0397	22.4369	2.17158e-06	0.00139057	up	\
AAEL009205	7.19822	-1.07531	27.4022	1.65241e-07	0.000173834	up	\
AAEL017334	6.90845	1.56589	21.9886	2.74269e-06	0.00159757	up	\
AAEL006607	6.60739	-1.54306	16.5046	4.85316e-05	0.0132365	up	juvenile hormone-inducible protein, putative [Source:VB External Description;Acc:AAEL006607]
AAEL013352	6.52744	-1.61259	21.9351	2.82025e-06	0.00159757	up	lethal(2)essential for life protein, l2efl [Source:VB External Description;Acc:AAEL013352]
AAEL003184	6.40277	-1.69625	14.8171	0.000118456	0.0252844	up	mfs transporter [Source:VB External Description;Acc:AAEL003184]
AAEL013350	6.18639	-1.85953	18.1617	2.02915e-05	0.00679213	up	heat shock protein 26kD, putative [Source:VB External Description;Acc:AAEL013350]
AAEL013349	6.00529	-1.98367	15.5901	7.86648e-05	0.0193096	up	lethal(2)essential for life protein, l2efl [Source:VB External Description;Acc:AAEL013349]
AAEL001792	5.6013	-0.818993	19.5971	9.5612e-06	0.00433848	up	sodium/solute symporter [Source:VB External Description;Acc:AAEL001792]
AAEL007780	5.428	-0.981227	16.9541	3.82955e-05	0.0108465	up	\
AAEL007489	5.24274	-0.4198	19.6681	9.21258e-06	0.00433848	up	synaptic vesicle protein [Source:VB External Description;Acc:AAEL007489]
AAEL004805	3.90012	0.816092	20.8449	4.98009e-06	0.0025292	up	potassium-dependent sodium-calcium exchanger, putative [Source:VB External Description;Acc:AAEL004805]
AAEL014633	3.79758	-0.409443	24.5482	7.24734e-07	0.000561784	up	\
AAEL000621	3.67243	1.17561	23.8569	1.03767e-06	0.000727754	up	cecropin anti-microbial peptide [Source:VB Community Annotation;Acc:AAEL000621]
AAEL002294	3.54249	-0.833561	19.5773	9.66105e-06	0.00433848	up	sulphate transporter [Source:VB External Description;Acc:AAEL002294]
AAEL001087	3.46774	-0.501567	22.1408	2.53366e-06	0.00155482	up	synaptic vesicle protein [Source:VB External Description;Acc:AAEL001087]
AAEL018349	3.27767	0.924835	24.0411	9.42988e-07	0.000694417	up	cecropin anti-microbial peptide [Source:VB Community Annotation;Acc:AAEL018349]
AAEL013242	2.90236	-0.347409	18.0414	2.16158e-05	0.00695387	up	microtubule binding protein, putative [Source:VB External Description;Acc:AAEL013242]
AAEL007703	2.88483	0.412223	14.0352	0.000179425	0.0367023	up	\
AAEL008646	2.3248	3.86491	34.4426	4.39011e-09	1.07763e-05	up	fibrinogen and fibronectin [Source:VB External Description;Acc:AAEL008646]
AAEL003857	2.23129	2.09188	19.1837	1.18721e-05	0.00492272	up	defensin anti-microbial peptide [Source:VB Community Annotation;Acc:AAEL003857]
AAEL001902	2.13994	-0.0442533	18.6841	1.54263e-05	0.00597893	up	glutamate decarboxylase [Source:VB External Description;Acc:AAEL001902]
AAEL015141	2.03256	0.950981	24.9459	5.89615e-07	0.000482436	up	tyrosyl-DNA phosphodiesterase [Source:VB External Description;Acc:AAEL015141]
AAEL001794	1.71249	0.246357	13.6078	0.000225242	0.0425303	up	macroglobulin/complement [Source:VB External Description;Acc:AAEL001794]
AAEL014426	1.64622	4.07007	60.9343	5.90107e-15	8.6911e-11	up	glycine dehydrogenase [Source:VB External Description;Acc:AAEL014426]
AAEL016985	1.62539	4.39275	46.0389	1.15927e-11	8.53689e-08	up	\
AAEL003619	1.61384	2.02101	16.778	4.20177e-05	0.0116762	up	sodium/chloride dependent amino acid transporter [Source:VB External Description;Acc:AAEL003619]
AAEL003723	1.51023	5.03389	38.2644	6.178e-10	1.81979e-06	up	C-Type Lysozyme (Lys-A). [Source:VB Community Annotation;Acc:AAEL003723]
AAEL017365	1.31764	3.5577	28.5198	9.27451e-08	0.000136595	up	\
AAEL009178	1.30022	6.47983	32.5679	1.15099e-08	2.42168e-05	up	Gram-Negative Binding Protein (GNBP) or Beta-1 3-Glucan Binding Protein (BGBP). [Source:VB Community Annotation;Acc:AAEL009178]
AAEL007069	1.29465	0.898505	14.9266	0.000111777	0.0249433	up	\
AAEL009036	1.28016	4.39835	13.7201	0.000212176	0.0405835	up	\
AAEL000463	1.22824	1.87318	19.5655	9.72093e-06	0.00433848	up	\
AAEL010678	1.09723	2.32132	25.2206	5.11337e-07	0.000442999	up	\
AAEL008377	1.09388	1.4177	17.4547	2.94236e-05	0.00884388	up	\
AAEL006594	1.02462	4.40536	18.0323	2.17191e-05	0.00695387	up	serine-type enodpeptidase, [Source:VB External Description;Acc:AAEL006594]
AAEL011515	0.936757	4.94501	19.313	1.10949e-05	0.00480607	up	\
AAEL012492	0.924726	3.89245	18.285	1.90202e-05	0.00651464	up	cytochrome P450 [Source:VB Community Annotation;Acc:AAEL012492]
AAEL003728	0.887642	3.09548	13.9349	0.000189256	0.0376671	up	\
AAEL002309	0.870484	4.91572	20.9634	4.68142e-06	0.00246243	up	Thioredoxin Peroxidase. [Source:VB Community Annotation;Acc:AAEL002309]
AAEL011943	0.833641	3.56427	27.7013	1.41566e-07	0.000173749	up	hairy protein [Source:VB External Description;Acc:AAEL011943]
AAEL011520	0.832153	5.49941	16.406	5.11219e-05	0.0136895	up	sucrose transport protein [Source:VB External Description;Acc:AAEL011520]
AAEL007778	0.749551	4.19014	25.2835	4.9493e-07	0.000442999	up	leucine-rich transmembrane protein [Source:VB External Description;Acc:AAEL007778]
AAEL004317	0.707464	6.1113	18.5216	1.67991e-05	0.00618544	up	\
AAEL005337	0.611633	4.24653	19.1581	1.20327e-05	0.00492272	up	carbonic anhydrase [Source:VB External Description;Acc:AAEL005337]
AAEL002779	0.57813	4.07266	15.1011	0.000101905	0.0238231	up	ribokinase [Source:VB External Description;Acc:AAEL002779]
AAEL014608	0.546742	4.69631	13.8151	0.000201709	0.0390891	up	cytochrome P450 [Source:VB Community Annotation;Acc:AAEL014608]
AAEL005480	-0.624385	6.58385	14.8628	0.000115618	0.0252844	down	hairy protein [Source:VB External Description;Acc:AAEL005480]
AAEL013913	-0.635004	4.75611	15.4558	8.44588e-05	0.020392	down	stretch regulated skeletal muscle protein, putative [Source:VB External Description;Acc:AAEL013913]
AAEL017561	-0.637473	3.75016	15.8356	6.90888e-05	0.0178516	down	\
AAEL013143	-0.647441	3.78111	15.7518	7.22184e-05	0.0183092	down	\
AAEL017320	-0.65338	6.04406	16.1742	5.77743e-05	0.0151947	down	\
AAEL015547	-0.684415	3.57053	17.7636	2.50126e-05	0.0076747	down	\
AAEL009131	-0.685973	5.04409	15.1378	9.99422e-05	0.0237411	down	cytochrome P450 [Source:VB Community Annotation;Acc:AAEL009131]
AAEL006023	-0.720217	6.25241	17.8995	2.32884e-05	0.00729768	down	Vanin-like protein 1 precursor, putative [Source:VB External Description;Acc:AAEL006023]
AAEL005220	-0.752557	6.99313	15.0017	0.000107413	0.024557	down	60S ribosomal protein L30 [Source:VB Community Annotation;Acc:AAEL005220]
AAEL003720	-0.823045	8.66682	17.1177	3.51337e-05	0.010146	down	leucine-rich transmembrane protein [Source:VB External Description;Acc:AAEL003720]
AAEL013944	-0.825075	4.19083	18.4272	1.76519e-05	0.00625485	down	\
AAEL014797	-0.827947	4.98431	39.3526	3.53788e-10	1.30265e-06	down	acyl-coa dehydrogenase [Source:VB External Description;Acc:AAEL014797]
AAEL007962	-0.849699	4.89734	14.0035	0.000182471	0.0368142	down	glutathione transferase [Source:VB Community Annotation;Acc:AAEL007962]
AAEL003596	-0.864708	6.22085	29.2348	6.41176e-08	0.000104925	down	\
AAEL001851	-0.873821	4.22721	14.7749	0.000121138	0.0254875	down	\
AAEL017590	-0.884978	5.02128	13.8476	0.000198251	0.0389312	down	Metazoan signal recognition particle RNA [Source:RFAM;Acc:RF00017]
AAEL000778	-0.891825	2.5496	17.4023	3.02455e-05	0.0089091	down	\
AAEL004146	-0.899061	4.69577	19.089	1.24761e-05	0.00496615	down	cryptochrome 1 [Source:VB Community Annotation;Acc:AAEL004146]
AAEL003816	-0.984097	4.43407	21.6054	3.34905e-06	0.00182685	down	\
AAEL013835	-0.994844	4.0356	14.9848	0.000108379	0.024557	down	\
AAEL011587	-1.03485	6.82151	14.8196	0.000118303	0.0252844	down	60S ribosomal protein L27, putative [Source:VB Community Annotation;Acc:AAEL011587]
AAEL017211	-1.06744	7.45324	18.4073	1.7837e-05	0.00625485	down	cecropin anti-microbial peptide [Source:VB Community Annotation;Acc:AAEL017211]
AAEL003722	-1.59977	1.52264	27.7911	1.35145e-07	0.000173749	down	ribonuclease UK114, putative [Source:VB External Description;Acc:AAEL003722]
AAEL014515	-1.61396	2.93362	14.0694	0.000176186	0.0365474	down	metalloproteinase, putative [Source:VB External Description;Acc:AAEL014515]
AAEL017620	-1.91336	0.0523409	15.7225	7.33461e-05	0.0183092	down	28S_rRNA [Source:RNAmmer;Acc:28S_rRNA]
AAEL011878	-1.9735	3.809	43.5429	4.14767e-11	2.03623e-07	down	glucose transporter [Source:VB External Description;Acc:AAEL011878]
AAEL005959	-2.05211	0.978649	25.2945	4.92113e-07	0.000442999	down	phospholipase b, plb1 [Source:VB External Description;Acc:AAEL005959]
AAEL001180	-2.20074	1.03012	27.5227	1.55258e-07	0.000173834	down	\
AAEL000817	-2.66733	1.98413	18.6045	1.60841e-05	0.00607401	down	rhomboid [Source:VB External Description;Acc:AAEL000817]

## Sheet: PM 1dpi>1dpf
Gene ID	logFC	logCPM	LR	PValue	FDR	Regulation	Gene description
AAEL017110	8.64971	0.0291905	16.2449	5.56586e-05	0.0201199	up	\
AAEL000661	5.90387	-2.05699	13.7729	0.000206291	0.0474727	up	t-cell specific transcription factor, tcf [Source:VB External Description;Acc:AAEL000661]
AAEL017413	5.2534	5.77456	15.6222	7.73395e-05	0.0241655	up	\
AAEL009596	2.66184	0.714732	14.5957	0.000133222	0.0332858	up	sterol o-acyltransferase [Source:VB External Description;Acc:AAEL009596]
AAEL009726	2.53173	1.77716	23.6254	1.17033e-06	0.00249153	up	clip-domain serine protease, putative [Source:VB External Description;Acc:AAEL009726]
AAEL007600	2.5139	-0.314873	14.9984	0.000107604	0.0288143	up	trypsin, putative [Source:VB External Description;Acc:AAEL007600]
AAEL008931	2.2784	4.36857	39.6209	3.08373e-10	4.54172e-06	up	inward-rectifying potassium channel [Source:VB Community Annotation;Acc:AAEL008931]
AAEL008467	1.76376	6.87476	18.8897	1.38498e-05	0.010199	up	cysteine synthase [Source:VB External Description;Acc:AAEL008467]
AAEL014361	1.66372	1.09117	20.7766	5.16094e-06	0.00584695	up	amidase [Source:VB External Description;Acc:AAEL014361]
AAEL013421	1.60572	2.5618	16.8552	4.03433e-05	0.0160588	up	alpha-amylase [Source:VB External Description;Acc:AAEL013421]
AAEL012697	1.54826	6.82143	27.9392	1.2519e-07	0.0006146	up	sterol carrier protein-2, putative [Source:VB External Description;Acc:AAEL012697]
AAEL009314	1.54779	1.40314	21.6975	3.19205e-06	0.00487728	up	adenylate cyclase [Source:VB External Description;Acc:AAEL009314]
AAEL009479	1.53034	2.96484	13.8104	0.000202218	0.047274	up	amino acid transporter [Source:VB External Description;Acc:AAEL009479]
AAEL001837	1.43444	6.18926	19.5057	1.00298e-05	0.00835539	up	lipase [Source:VB External Description;Acc:AAEL001837]
AAEL010075	1.41095	2.38176	16.3267	5.33074e-05	0.0201199	up	oxidoreductase [Source:VB External Description;Acc:AAEL010075]
AAEL007948	1.38765	2.41481	17.5096	2.8586e-05	0.012758	up	glutathione transferase [Source:VB Community Annotation;Acc:AAEL007948]
AAEL013577	1.37557	11.3109	16.1423	5.87565e-05	0.0206039	up	\
AAEL015447	1.29102	7.73015	18.4813	1.71577e-05	0.0107675	up	\
AAEL008944	1.26477	3.82567	26.6575	2.429e-07	0.000715487	up	\
AAEL001839	1.24169	8.92328	20.233	6.85599e-06	0.00673167	up	zinc carboxypeptidase [Source:VB External Description;Acc:AAEL001839]
AAEL007818	1.23435	11.5685	21.9101	2.85726e-06	0.00487728	up	Trypsin 3A1 Precursor (EC 3.4.21.4) [Source:VB External Description;Acc:AAEL007818]
AAEL010481	1.22328	3.00093	18.3778	1.81159e-05	0.0107675	up	sugar transporter [Source:VB External Description;Acc:AAEL010481]
AAEL001054	1.21877	2.6834	13.7202	0.000212161	0.0480724	up	glutathione S-transferase (GSTD4) [Source:VB Community Annotation;Acc:AAEL001054]
AAEL005545	1.17921	2.29123	14.5902	0.000133611	0.0332858	up	tetraspanin, putative [Source:VB External Description;Acc:AAEL005545]
AAEL009722	1.178	5.11996	17.655	2.64822e-05	0.0121885	up	clip-domain serine protease, putative [Source:VB External Description;Acc:AAEL009722]
AAEL006989	1.15382	2.6805	19.4714	1.02116e-05	0.00835539	up	cytochrome P450 [Source:VB Community Annotation;Acc:AAEL006989]
AAEL009760	1.14757	9.68199	26.7937	2.26375e-07	0.000715487	up	Niemann-Pick Type C-2, putative [Source:VB External Description;Acc:AAEL009760]
AAEL013554	1.11729	5.09153	17.8848	2.34692e-05	0.0115915	up	cytochrome P450 [Source:VB Community Annotation;Acc:AAEL013554]
AAEL006327	1.07078	2.65549	16.9529	3.83181e-05	0.0159208	up	sulfotransferase (sult) [Source:VB External Description;Acc:AAEL006327]
AAEL007815	1.04639	3.24817	23.6027	1.18419e-06	0.00249153	up	cytochrome P450 [Source:VB Community Annotation;Acc:AAEL007815]
AAEL006496	1.02538	2.52106	17.8733	2.36111e-05	0.0115915	up	steroid dehydrogenase [Source:VB External Description;Acc:AAEL006496]
AAEL007946	0.995072	4.91707	14.6847	0.000127071	0.0328333	up	glutathione transferase [Source:VB Community Annotation;Acc:AAEL007946]
AAEL010920	0.949086	8.9357	21.5513	3.44495e-06	0.00487728	up	\
AAEL017538	0.938493	3.56851	17.9449	2.27392e-05	0.0115915	up	\
AAEL007669	0.874983	3.72325	15.6706	7.53851e-05	0.0241655	up	oxidoreductase [Source:VB External Description;Acc:AAEL007669]
AAEL014493	0.820287	5.67676	18.3391	1.84878e-05	0.0107675	up	aldehyde oxidase [Source:VB External Description;Acc:AAEL014493]
AAEL001863	0.800637	13.0761	17.7128	2.56891e-05	0.0121885	up	zinc carboxypeptidase [Source:VB External Description;Acc:AAEL001863]
AAEL015020	0.789033	4.41759	14.4739	0.000142114	0.0343124	up	glycoside hydrolases [Source:VB External Description;Acc:AAEL015020]
AAEL009178	0.761095	8.78995	15.0957	0.000102194	0.0286961	up	Gram-Negative Binding Protein (GNBP) or Beta-1 3-Glucan Binding Protein (BGBP). [Source:VB Community Annotation;Acc:AAEL009178]
AAEL010912	0.737174	5.233	15.558	8.00117e-05	0.0241655	up	dipeptidyl-peptidase [Source:VB External Description;Acc:AAEL010912]
AAEL009237	0.7249	6.03258	15.3735	8.82152e-05	0.0259847	up	glycoside hydrolases [Source:VB External Description;Acc:AAEL009237]
AAEL012492	-0.7256	6.23772	15.5888	7.87202e-05	0.0241655	down	cytochrome P450 [Source:VB Community Annotation;Acc:AAEL012492]
AAEL005332	-0.834759	6.58651	14.9301	0.000111569	0.0293427	down	\
AAEL017546	-0.858549	4.51336	16.2584	5.52647e-05	0.0201199	down	\
AAEL011810	-0.918427	4.04956	15.0353	0.000105517	0.0287788	down	\
AAEL003015	-0.9301	4.2628	15.076	0.000103265	0.0286961	down	protein phosphatase 2a, regulatory subunit [Source:VB External Description;Acc:AAEL003015]
AAEL007433	-1.09296	3.63596	20.338	6.48986e-06	0.00673167	down	\
AAEL007498	-1.12251	3.89826	20.0656	7.48304e-06	0.00688814	down	\
AAEL009847	-1.14333	2.75574	14.2359	0.000161261	0.0383073	down	microtubule-associated protein [Source:VB External Description;Acc:AAEL009847]
AAEL009532	-1.38494	1.48052	14.5623	0.000135602	0.0332858	down	\
AAEL009831	-1.52385	3.32592	31.4556	2.04049e-08	0.000150262	down	pyrroline-5-carboxylate reductase [Source:VB External Description;Acc:AAEL009831]
AAEL011821	-1.55353	2.86424	16.9701	3.79731e-05	0.0159208	down	adenylyl cyclase-associated protein [Source:VB External Description;Acc:AAEL011821]
AAEL012522	-1.59332	3.30131	21.4442	3.64273e-06	0.00487728	down	sodium-dependent phosphate transporter [Source:VB External Description;Acc:AAEL012522]
AAEL003237	-1.6151	1.25554	18.7851	1.46305e-05	0.0102609	down	low molecular weight protein-tyrosine-phosphatase [Source:VB External Description;Acc:AAEL003237]
AAEL013292	-1.6704	1.42021	16.9236	3.89156e-05	0.0159208	down	\
AAEL010034	-1.75252	2.34925	19.2474	1.14828e-05	0.00890101	down	\
AAEL014748	-1.76828	2.20504	18.2861	1.90084e-05	0.0107675	down	DNA repair protein rad50 [Source:VB External Description;Acc:AAEL014748]
AAEL003849	-3.8603	4.40808	18.6806	1.54545e-05	0.0103461	down	defensin anti-microbial peptide [Source:VB Community Annotation;Acc:AAEL003849]
AAEL001650	-3.9204	0.407119	17.981	2.23121e-05	0.0115915	down	\
AAEL012644	-4.665	1.6169	15.5489	8.03985e-05	0.0241655	down	\
AAEL012377	-4.91587	-0.82134	15.2185	9.57619e-05	0.0276545	down	odorant binding protein OBP55 [Source:VB Community Annotation;Acc:AAEL012377]
AAEL002588	-5.02465	-0.109115	21.274	3.98104e-06	0.00488607	down	\
AAEL006325	-6.02591	-1.92928	15.7278	7.31409e-05	0.0241655	down	\
AAEL008438	-6.28393	-1.74745	15.9597	6.47044e-05	0.022162	down	\
AAEL008283	-6.48229	-1.59892	16.233	5.601e-05	0.0201199	down	\

## Sheet: PM 2dpi>2dpf
Gen ID	logFC	logCPM	LR	PValue	FDR	Regulation	Gene description
AAEL009335	4.59078	2.85909	18.8269	1.43132e-05	0.0140537	up	adhesion regulating molecule 1 (110 kda cell membrane glycoprotein) [Source:VB External Description;Acc:AAEL009335]
AAEL011404	4.04868	-0.353628	21.5541	3.43987e-06	0.00392626	up	C-Type Lectin (CTL19) [Source:VB Community Annotation;Acc:AAEL011404]
AAEL011407	2.70767	-0.283422	16.2519	5.54547e-05	0.0411578	up	C-Type Lectin (CTL20) [Source:VB Community Annotation;Acc:AAEL011407]
AAEL004173	2.70072	5.09604	25.0493	5.5882e-07	0.000914477	up	26S proteasome non-ATPase regulatory subunit [Source:VB External Description;Acc:AAEL004173]
AAEL001054	2.45517	3.35378	27.7216	1.40088e-07	0.00034387	up	glutathione S-transferase (GSTD4) [Source:VB Community Annotation;Acc:AAEL001054]
AAEL007334	2.26172	2.03058	15.9852	6.38391e-05	0.0427374	up	glial maturation factor [Source:VB External Description;Acc:AAEL007334]
AAEL018667	2.19797	3.85477	47.8492	4.60288e-12	6.77912e-08	up	ATP synthase F0 subunit 8 [Source:VB Community Annotation;Acc:AAEL018667]
AAEL009762	2.05729	2.59391	30.0133	4.29097e-08	0.000157993	up	cytochrome P450 [Source:VB Community Annotation;Acc:AAEL009762]
AAEL003114	1.88826	0.964311	16.226	5.62181e-05	0.0411578	up	\
AAEL004335	1.7188	7.46451	25.1099	5.41554e-07	0.000914477	up	secreted ferritin G subunit precursor, putative [Source:VB External Description;Acc:AAEL004335]
AAEL018668	1.65035	5.00549	40.3379	2.13627e-10	1.57315e-06	up	ATP synthase F0 subunit 6 [Source:VB Community Annotation;Acc:AAEL018668]
AAEL014541	1.59617	5.9766	37.7855	7.89677e-10	3.87679e-06	up	maltose phosphorylase [Source:VB External Description;Acc:AAEL014541]
AAEL017514	1.56592	7.2635	21.8705	2.91681e-06	0.00390535	up	\
AAEL013017	1.47368	1.15959	15.8515	6.85109e-05	0.0431342	up	mmr1/hsr1 GTP binding protein [Source:VB External Description;Acc:AAEL013017]
AAEL008387	1.38749	4.10768	18.1775	2.01243e-05	0.0185244	up	atrial natriuretic peptide receptor [Source:VB External Description;Acc:AAEL008387]
AAEL004277	1.1884	5.35978	18.9761	1.32363e-05	0.0139246	up	\
AAEL013969	0.939321	5.39246	26.9149	2.12614e-07	0.00044734	up	\
AAEL006480	0.877092	5.68197	16.3301	5.32128e-05	0.0411578	up	\
AAEL018669	0.765337	4.58446	16.1446	5.86851e-05	0.0411578	up	cytochrome c oxidase subunit III [Source:VB Community Annotation;Acc:AAEL018669]
AAEL003588	-1.00863	6.2933	23.393	1.32058e-06	0.00194495	down	DNA-J/hsp40 [Source:VB External Description;Acc:AAEL003588]
AAEL013064	-1.23149	2.11007	17.5869	2.74474e-05	0.0237792	down	tubulin gamma chain [Source:VB External Description;Acc:AAEL013064]
AAEL002588	-1.79925	2.123	15.803	7.02893e-05	0.0431342	down	\
AAEL002059	-2.89392	1.14423	15.7077	7.39233e-05	0.0435497	down	\
AAEL005772	-3.10442	0.936586	21.5398	3.4656e-06	0.00392626	down	odorant binding protein OBP22 [Source:VB Community Annotation;Acc:AAEL005772]
AAEL014336	-7.09172	-1.11036	27.9776	1.22728e-07	0.00034387	down	\
