# Supplementary material for: The midgut transcriptome of Aedes aegypti fed with saline or protein meals containing chikungunya virus reveals genes potentially involved in viral midgut escape
Source: BMC Genomics. 2017 May 15;18:382. doi: 10.1186/s12864-017-3775-6 (PMC5433025; doi:10.1186/s12864-017-3775-6)
Supplement: Supplementary file 4 — GO of DE genes upregulated by CHIKV. (XLSX 33 kb) [file 12864_2017_3775_MOESM4_ESM.xlsx]

## Sheet: SM 1dpi>1dpf
Gene stable ID	GO term name	GO domain
AAEL011520	transmembrane transport	biological_process
AAEL011810	negative regulation of transcription, DNA-templated	biological_process
AAEL011810	negative regulation of circadian rhythm	biological_process
AAEL012813	lipid metabolic process	biological_process
AAEL009219	chitin metabolic process	biological_process
AAEL009474	peptidoglycan catabolic process	biological_process
AAEL009474	innate immune response	biological_process
AAEL000627	defense response to bacterium	biological_process
AAEL000627	innate immune response	biological_process
AAEL000627	killing of cells of other organism	biological_process
AAEL000627	defense response to fungus	biological_process
AAEL015515	defense response to bacterium	biological_process
AAEL015515	innate immune response	biological_process
AAEL003832	defense response to bacterium	biological_process
AAEL003832	innate immune response	biological_process
AAEL000044	polyamine biosynthetic process	biological_process
AAEL010530	dephosphorylation	biological_process
AAEL010530	protein dephosphorylation	biological_process
AAEL013752	regulation of transcription, DNA-templated	biological_process
AAEL011520	integral component of membrane	cellular_component
AAEL002957	integral component of membrane	cellular_component
AAEL012324	integral component of membrane	cellular_component
AAEL011519	integral component of membrane	cellular_component
AAEL012813	integral component of membrane	cellular_component
AAEL012701	integral component of membrane	cellular_component
AAEL014338	integral component of membrane	cellular_component
AAEL008473	extracellular region	cellular_component
AAEL009219	extracellular region	cellular_component
AAEL006811	integral component of membrane	cellular_component
AAEL000627	extracellular region	cellular_component
AAEL015515	extracellular region	cellular_component
AAEL003832	extracellular region	cellular_component
AAEL009036	integral component of membrane	cellular_component
AAEL003389	extracellular region	cellular_component
AAEL011371	sequence-specific DNA binding	molecular_function
AAEL011371	transcription factor activity, sequence-specific DNA binding	molecular_function
AAEL003317	phosphatase activity	molecular_function
AAEL002957	metal ion binding	molecular_function
AAEL002957	lactoylglutathione lyase activity	molecular_function
AAEL012324	metalloendopeptidase activity	molecular_function
AAEL009945	N-acetyltransferase activity	molecular_function
AAEL011929	serine-type endopeptidase activity	molecular_function
AAEL012701	transporter activity	molecular_function
AAEL012701	ATP binding	molecular_function
AAEL012701	ATPase activity	molecular_function
AAEL006353	sulfotransferase activity	molecular_function
AAEL013689	calcium ion binding	molecular_function
AAEL009219	chitin binding	molecular_function
AAEL009474	zinc ion binding	molecular_function
AAEL009474	N-acetylmuramoyl-L-alanine amidase activity	molecular_function
AAEL006811	heme binding	molecular_function
AAEL006811	oxidoreductase activity, acting on paired donors, with incorporation or reduction of molecular oxygen	molecular_function
AAEL006811	monooxygenase activity	molecular_function
AAEL006811	iron ion binding	molecular_function
AAEL000044	catalytic activity	molecular_function
AAEL001667	oxidoreductase activity	molecular_function
AAEL001667	copper ion binding	molecular_function
AAEL007416	iron ion binding	molecular_function
AAEL007416	oxidoreductase activity, acting on single donors with incorporation of molecular oxygen, incorporation of two atoms of oxygen	molecular_function
AAEL010530	phosphatase activity	molecular_function
AAEL010530	protein tyrosine/serine/threonine phosphatase activity	molecular_function
AAEL010530	protein tyrosine phosphatase activity	molecular_function
AAEL013752	DNA binding	molecular_function
AAEL003821
AAEL011820
AAEL011515
AAEL011007
AAEL009985
AAEL004156
AAEL004522
AAEL007942
AAEL013774
AAEL011298
AAEL000859
AAEL013775
AAEL018064

## Sheet: SM 2dpi>2dpf
Gene stable ID	GO term name	GO domain
AAEL011520	transmembrane transport	biological_process
AAEL004805	transmembrane transport	biological_process
AAEL001902	carboxylic acid metabolic process	biological_process
AAEL010678	lipid metabolic process	biological_process
AAEL011943	regulation of transcription, DNA-templated	biological_process
AAEL011943	transcription, DNA-templated	biological_process
AAEL015141	DNA repair	biological_process
AAEL004048	transmembrane transport	biological_process
AAEL009178	carbohydrate metabolic process	biological_process
AAEL000621	defense response to bacterium	biological_process
AAEL000621	innate immune response	biological_process
AAEL003857	defense response	biological_process
AAEL001087	transmembrane transport	biological_process
AAEL017365	DNA recombination	biological_process
AAEL017365	DNA ligation involved in DNA repair	biological_process
AAEL017365	DNA biosynthetic process	biological_process
AAEL014426	glycine catabolic process	biological_process
AAEL001792	transmembrane transport	biological_process
AAEL002779	D-ribose catabolic process	biological_process
AAEL009205	transmembrane transport	biological_process
AAEL017334	chitin metabolic process	biological_process
AAEL014633	meiotic chromosome segregation	biological_process
AAEL018349	defense response to bacterium	biological_process
AAEL018349	innate immune response	biological_process
AAEL001794	DNA repair	biological_process
AAEL001794	DNA recombination	biological_process
AAEL001794	DNA replication	biological_process
AAEL002294	sulfate transport	biological_process
AAEL002294	transmembrane transport	biological_process
AAEL011520	integral component of membrane	cellular_component
AAEL004805	integral component of membrane	cellular_component
AAEL011943	nucleus	cellular_component
AAEL015141	nucleus	cellular_component
AAEL007778	integral component of membrane	cellular_component
AAEL004048	integral component of membrane	cellular_component
AAEL016985	integral component of membrane	cellular_component
AAEL000621	extracellular region	cellular_component
AAEL009036	integral component of membrane	cellular_component
AAEL003184	integral component of membrane	cellular_component
AAEL001087	integral component of membrane	cellular_component
AAEL005849	integral component of membrane	cellular_component
AAEL001792	integral component of membrane	cellular_component
AAEL002779	cytoplasm	cellular_component
AAEL002779	nucleus	cellular_component
AAEL009205	integral component of membrane	cellular_component
AAEL017334	extracellular region	cellular_component
AAEL003619	integral component of membrane	cellular_component
AAEL007069	nucleus	cellular_component
AAEL014633	chromosome, centromeric region	cellular_component
AAEL014633	nucleus	cellular_component
AAEL007489	integral component of membrane	cellular_component
AAEL018340	integral component of membrane	cellular_component
AAEL018349	extracellular region	cellular_component
AAEL014608	integral component of membrane	cellular_component
AAEL001794	intracellular	cellular_component
AAEL005337	integral component of membrane	cellular_component
AAEL002294	integral component of membrane	cellular_component
AAEL002294	membrane	cellular_component
AAEL006594	serine-type endopeptidase activity	molecular_function
AAEL001902	carboxy-lyase activity	molecular_function
AAEL001902	pyridoxal phosphate binding	molecular_function
AAEL010678	phosphoric diester hydrolase activity	molecular_function
AAEL011943	DNA binding	molecular_function
AAEL015141	phosphoric diester hydrolase activity	molecular_function
AAEL009178	hydrolase activity, hydrolyzing O-glycosyl compounds	molecular_function
AAEL003723	lysozyme activity	molecular_function
AAEL002309	peroxiredoxin activity	molecular_function
AAEL012492	heme binding	molecular_function
AAEL012492	oxidoreductase activity, acting on paired donors, with incorporation or reduction of molecular oxygen	molecular_function
AAEL012492	monooxygenase activity	molecular_function
AAEL012492	iron ion binding	molecular_function
AAEL003184	transmembrane transporter activity	molecular_function
AAEL017365	ATP binding	molecular_function
AAEL017365	DNA binding	molecular_function
AAEL017365	DNA ligase (ATP) activity	molecular_function
AAEL014426	glycine dehydrogenase (decarboxylating) activity	molecular_function
AAEL005849	transmembrane transporter activity	molecular_function
AAEL001792	transporter activity	molecular_function
AAEL002779	ATP binding	molecular_function
AAEL002779	metal ion binding	molecular_function
AAEL002779	ribokinase activity	molecular_function
AAEL017334	chitin binding	molecular_function
AAEL003619	neurotransmitter:sodium symporter activity	molecular_function
AAEL013242	protein binding	molecular_function
AAEL007489	transmembrane transporter activity	molecular_function
AAEL003728	protein binding	molecular_function
AAEL014608	heme binding	molecular_function
AAEL014608	oxidoreductase activity, acting on paired donors, with incorporation or reduction of molecular oxygen	molecular_function
AAEL014608	monooxygenase activity	molecular_function
AAEL014608	iron ion binding	molecular_function
AAEL001794	ATP binding	molecular_function
AAEL001794	nucleic acid binding	molecular_function
AAEL001794	ATP-dependent 3'-5' DNA helicase activity	molecular_function
AAEL002294	sulfate transmembrane transporter activity	molecular_function
AAEL002294	secondary active sulfate transmembrane transporter activity	molecular_function
AAEL004317
AAEL011515
AAEL007780
AAEL013352
AAEL007703
AAEL013349
AAEL013350
AAEL000463
AAEL008377
AAEL006607
AAEL008646

## Sheet: PM 1dpi>1dpf
Gene stable ID	GO term name	GO domain
AAEL009237	carbohydrate metabolic process	biological_process
AAEL010481	transmembrane transport	biological_process
AAEL015020	carbohydrate metabolic process	biological_process
AAEL013421	carbohydrate metabolic process	biological_process
AAEL008467	cysteine biosynthetic process via cystathionine	biological_process
AAEL008467	cysteine biosynthetic process from serine	biological_process
AAEL007818	proteolysis	biological_process
AAEL007818	digestion	biological_process
AAEL007669	metabolic process	biological_process
AAEL017538	chitin metabolic process	biological_process
AAEL009178	carbohydrate metabolic process	biological_process
AAEL000661	regulation of transcription from RNA polymerase II promoter	biological_process
AAEL000661	Wnt signaling pathway	biological_process
AAEL008944	regulation of cytokinesis	biological_process
AAEL008944	centriole replication	biological_process
AAEL009314	transmembrane transport	biological_process
AAEL008931	integral component of membrane	cellular_component
AAEL010481	integral component of membrane	cellular_component
AAEL010481	membrane	cellular_component
AAEL010912	integral component of membrane	cellular_component
AAEL008467	cytoplasm	cellular_component
AAEL005545	integral component of membrane	cellular_component
AAEL007818	extracellular space	cellular_component
AAEL009479	integral component of membrane	cellular_component
AAEL017538	extracellular region	cellular_component
AAEL006989	integral component of membrane	cellular_component
AAEL013554	integral component of membrane	cellular_component
AAEL006496	integral component of membrane	cellular_component
AAEL000661	nucleus	cellular_component
AAEL008944	centriole	cellular_component
AAEL009596	integral component of membrane	cellular_component
AAEL009596	endoplasmic reticulum membrane	cellular_component
AAEL009314	integral component of membrane	cellular_component
AAEL006327	sulfotransferase activity	molecular_function
AAEL008931	inward rectifier potassium channel activity	molecular_function
AAEL009237	hydrolase activity, hydrolyzing O-glycosyl compounds	molecular_function
AAEL014361	carbon-nitrogen ligase activity, with glutamine as amido-N-donor	molecular_function
AAEL010481	transmembrane transporter activity	molecular_function
AAEL010481	substrate-specific transmembrane transporter activity	molecular_function
AAEL010481	transporter activity	molecular_function
AAEL015020	hydrolase activity, hydrolyzing O-glycosyl compounds	molecular_function
AAEL007600	serine-type endopeptidase activity	molecular_function
AAEL013421	cation binding	molecular_function
AAEL013421	alpha-amylase activity	molecular_function
AAEL009722	serine-type endopeptidase activity	molecular_function
AAEL001839	zinc ion binding	molecular_function
AAEL001839	metallocarboxypeptidase activity	molecular_function
AAEL009726	serine-type endopeptidase activity	molecular_function
AAEL010912	serine-type peptidase activity	molecular_function
AAEL008467	cystathionine beta-synthase activity	molecular_function
AAEL007818	serine-type endopeptidase activity	molecular_function
AAEL001863	zinc ion binding	molecular_function
AAEL001863	metallocarboxypeptidase activity	molecular_function
AAEL007669	oxidoreductase activity	molecular_function
AAEL014493	iron ion binding	molecular_function
AAEL014493	flavin adenine dinucleotide binding	molecular_function
AAEL014493	oxidoreductase activity, acting on CH-OH group of donors	molecular_function
AAEL014493	electron carrier activity	molecular_function
AAEL014493	2 iron, 2 sulfur cluster binding	molecular_function
AAEL014493	xanthine dehydrogenase activity	molecular_function
AAEL014493	xanthine oxidase activity	molecular_function
AAEL014493	molybdopterin cofactor binding	molecular_function
AAEL017538	chitin binding	molecular_function
AAEL009178	hydrolase activity, hydrolyzing O-glycosyl compounds	molecular_function
AAEL007815	heme binding	molecular_function
AAEL007815	oxidoreductase activity, acting on paired donors, with incorporation or reduction of molecular oxygen	molecular_function
AAEL007815	monooxygenase activity	molecular_function
AAEL007815	iron ion binding	molecular_function
AAEL006989	heme binding	molecular_function
AAEL006989	oxidoreductase activity, acting on paired donors, with incorporation or reduction of molecular oxygen	molecular_function
AAEL006989	monooxygenase activity	molecular_function
AAEL006989	iron ion binding	molecular_function
AAEL007946	protein binding	molecular_function
AAEL007948	protein binding	molecular_function
AAEL013554	heme binding	molecular_function
AAEL013554	oxidoreductase activity, acting on paired donors, with incorporation or reduction of molecular oxygen	molecular_function
AAEL013554	monooxygenase activity	molecular_function
AAEL013554	iron ion binding	molecular_function
AAEL006496	oxidoreductase activity	molecular_function
AAEL010075	oxidoreductase activity	molecular_function
AAEL009596	O-acyltransferase activity	molecular_function
AAEL001054	transferase activity	molecular_function
AAEL001837	carboxylic ester hydrolase activity	molecular_function
AAEL009760
AAEL013577
AAEL015447
AAEL017413
AAEL010920
AAEL012697
AAEL017110

## Sheet: PM 2dpi>2dpf
Gene stable ID	GO term name	GO domain
AAEL014541	carbohydrate metabolic process	biological_process
AAEL008387	intracellular signal transduction	biological_process
AAEL004173	ubiquitin-dependent protein catabolic process	biological_process
AAEL007334	negative regulation of Arp2/3 complex-mediated actin nucleation	biological_process
AAEL013969	axon guidance	biological_process
AAEL004277	ER to Golgi vesicle-mediated transport	biological_process
AAEL018669	aerobic electron transport chain	biological_process
AAEL018668	ATP synthesis coupled proton transport	biological_process
AAEL018667	ATP synthesis coupled proton transport	biological_process
AAEL004335	cellular iron ion homeostasis	biological_process
AAEL004335	iron ion transport	biological_process
AAEL008387	intracellular	cellular_component
AAEL008387	integral component of membrane	cellular_component
AAEL004173	proteasome regulatory particle, base subcomplex	cellular_component
AAEL009335	cytoplasm	cellular_component
AAEL009335	nucleus	cellular_component
AAEL007334	intracellular	cellular_component
AAEL013969	integral component of membrane	cellular_component
AAEL004277	integral component of membrane	cellular_component
AAEL004277	cytoplasm	cellular_component
AAEL018669	integral component of membrane	cellular_component
AAEL018669	mitochondrial inner membrane	cellular_component
AAEL018668	integral component of membrane	cellular_component
AAEL018668	mitochondrial inner membrane	cellular_component
AAEL018668	proton-transporting ATP synthase complex, coupling factor F(o)	cellular_component
AAEL018667	integral component of membrane	cellular_component
AAEL018667	mitochondrial proton-transporting ATP synthase complex, coupling factor F(o)	cellular_component
AAEL004335	cell	cellular_component
AAEL014541	catalytic activity	molecular_function
AAEL008387	ATP binding	molecular_function
AAEL008387	protein kinase activity	molecular_function
AAEL008387	guanylate cyclase activity	molecular_function
AAEL009762	heme binding	molecular_function
AAEL009762	oxidoreductase activity, acting on paired donors, with incorporation or reduction of molecular oxygen	molecular_function
AAEL009762	monooxygenase activity	molecular_function
AAEL009762	iron ion binding	molecular_function
AAEL013017	GTP binding	molecular_function
AAEL004277	hydrolase activity	molecular_function
AAEL018669	cytochrome-c oxidase activity	molecular_function
AAEL018668	hydrogen ion transmembrane transporter activity	molecular_function
AAEL018667	hydrogen ion transmembrane transporter activity	molecular_function
AAEL001054	transferase activity	molecular_function
AAEL004335	ferroxidase activity	molecular_function
AAEL004335	ferric iron binding	molecular_function
AAEL006480
AAEL011404
AAEL003114
AAEL017514
AAEL011407
