# Supplementary material for: The midgut transcriptome of Aedes aegypti fed with saline or protein meals containing chikungunya virus reveals genes potentially involved in viral midgut escape
Source: BMC Genomics. 2017 May 15;18:382. doi: 10.1186/s12864-017-3775-6 (PMC5433025; doi:10.1186/s12864-017-3775-6)
Supplement: Supplementary file 5 — GO of DE genes downregulated by CHIKV. (XLSX 26 kb) [file 12864_2017_3775_MOESM5_ESM.xlsx]

## Sheet: SM 1dpi>1dpf
Gene stable ID	GO term name	GO domain
AAEL001047	transmembrane transport	biological_process
AAEL014843	response to stress	biological_process
AAEL014843	protein folding	biological_process
AAEL001829	cell adhesion	biological_process
AAEL001829	integrin-mediated signaling pathway	biological_process
AAEL013712	digestion	biological_process
AAEL003742	carbohydrate metabolic process	biological_process
AAEL003742	sphingolipid metabolic process	biological_process
AAEL010653	fucose metabolic process	biological_process
AAEL003588	protein folding	biological_process
AAEL000572	metabolic process	biological_process
AAEL018662	oxidative phosphorylation	biological_process
AAEL018662	aerobic respiration	biological_process
AAEL001047	integral component of membrane	cellular_component
AAEL001829	integral component of membrane	cellular_component
AAEL013712	extracellular space	cellular_component
AAEL008544	nucleus	cellular_component
AAEL009335	cytoplasm	cellular_component
AAEL009335	nucleus	cellular_component
AAEL006996	integral component of membrane	cellular_component
AAEL000572	integral component of membrane	cellular_component
AAEL018662	integral component of membrane	cellular_component
AAEL018662	mitochondrial inner membrane	cellular_component
AAEL018662	respiratory chain	cellular_component
AAEL002049	cytoplasm	cellular_component
AAEL002049	nucleus	cellular_component
AAEL013631	GTP binding	molecular_function
AAEL014843	ATP binding	molecular_function
AAEL010196	serine-type endopeptidase activity	molecular_function
AAEL013714	serine-type endopeptidase activity	molecular_function
AAEL013712	serine-type endopeptidase activity	molecular_function
AAEL003742	glucosylceramidase activity	molecular_function
AAEL014188	serine-type endopeptidase activity	molecular_function
AAEL014642	ATP binding	molecular_function
AAEL008544	zinc ion binding	molecular_function
AAEL008544	nucleic acid binding	molecular_function
AAEL013715	serine-type endopeptidase activity	molecular_function
AAEL010653	alpha-L-fucosidase activity	molecular_function
AAEL000572	catalytic activity	molecular_function
AAEL018662	heme binding	molecular_function
AAEL018662	iron ion binding	molecular_function
AAEL018662	cytochrome-c oxidase activity	molecular_function
AAEL002049	zinc ion binding	molecular_function
AAEL010436
AAEL013706
AAEL009165
AAEL013127
AAEL009166
AAEL013577
AAEL009107
AAEL007606
AAEL013118
AAEL012208
AAEL018191

## Sheet: SM 2dpi>2dpf
Gene stable ID	GO term name	GO domain
AAEL013143	intracellular signal transduction	biological_process
AAEL004146	protein-chromophore linkage	biological_process
AAEL004146	transcription, DNA-templated	biological_process
AAEL004146	negative regulation of transcription, DNA-templated	biological_process
AAEL004146	rhythmic process	biological_process
AAEL004146	regulation of circadian rhythm	biological_process
AAEL004146	protein import into nucleus, translocation	biological_process
AAEL005220	translation	biological_process
AAEL011587	translation	biological_process
AAEL006023	nitrogen compound metabolic process	biological_process
AAEL017561	DNA recombination	biological_process
AAEL017561	DNA ligation involved in DNA repair	biological_process
AAEL017561	DNA biosynthetic process	biological_process
AAEL017211	defense response to bacterium	biological_process
AAEL017211	innate immune response	biological_process
AAEL011878	actin filament organization	biological_process
AAEL011878	endocytosis	biological_process
AAEL005480	regulation of transcription, DNA-templated	biological_process
AAEL005480	transcription, DNA-templated	biological_process
AAEL015547	small GTPase mediated signal transduction	biological_process
AAEL013143	intracellular	cellular_component
AAEL000778	integral component of membrane	cellular_component
AAEL004146	cytoplasm	cellular_component
AAEL004146	nucleus	cellular_component
AAEL004146	perinuclear region of cytoplasm	cellular_component
AAEL004146	nuclear envelope lumen	cellular_component
AAEL013913	integral component of membrane	cellular_component
AAEL003720	integral component of membrane	cellular_component
AAEL005220	ribosome	cellular_component
AAEL011587	ribosome	cellular_component
AAEL017211	extracellular region	cellular_component
AAEL000817	integral component of membrane	cellular_component
AAEL011878	integral component of membrane	cellular_component
AAEL005480	nucleus	cellular_component
AAEL015547	intracellular	cellular_component
AAEL004146	flavin adenine dinucleotide binding	molecular_function
AAEL004146	blue light photoreceptor activity	molecular_function
AAEL005220	structural constituent of ribosome	molecular_function
AAEL014515	zinc ion binding	molecular_function
AAEL014515	metalloendopeptidase activity	molecular_function
AAEL003722	deaminase activity	molecular_function
AAEL011587	structural constituent of ribosome	molecular_function
AAEL014797	flavin adenine dinucleotide binding	molecular_function
AAEL014797	acyl-CoA dehydrogenase activity	molecular_function
AAEL006023	hydrolase activity, acting on carbon-nitrogen (but not peptide) bonds, in linear amides	molecular_function
AAEL017561	ATP binding	molecular_function
AAEL017561	DNA binding	molecular_function
AAEL017561	DNA ligase (ATP) activity	molecular_function
AAEL009131	heme binding	molecular_function
AAEL009131	oxidoreductase activity, acting on paired donors, with incorporation or reduction of molecular oxygen	molecular_function
AAEL009131	monooxygenase activity	molecular_function
AAEL009131	iron ion binding	molecular_function
AAEL007962	transferase activity	molecular_function
AAEL017320	farnesol dehydrogenase activity	molecular_function
AAEL000817	serine-type endopeptidase activity	molecular_function
AAEL011878	substrate-specific transmembrane transporter activity	molecular_function
AAEL005959	hydrolase activity, acting on ester bonds	molecular_function
AAEL005480	DNA binding	molecular_function
AAEL015547	GTP binding	molecular_function
AAEL003596
AAEL001851
AAEL003816
AAEL003722
AAEL013835
AAEL001180
AAEL013944

## Sheet: PM 1dpi>1dpf
Gene stable ID	GO term name	GO domain
AAEL009847	microtubule cytoskeleton organization	biological_process
AAEL011821	actin filament organization	biological_process
AAEL011821	cell morphogenesis	biological_process
AAEL011810	negative regulation of transcription, DNA-templated	biological_process
AAEL011810	negative regulation of circadian rhythm	biological_process
AAEL007498	attachment of GPI anchor to protein	biological_process
AAEL003015	signal transduction	biological_process
AAEL014748	DNA repair	biological_process
AAEL014748	telomere maintenance	biological_process
AAEL002588	chitin metabolic process	biological_process
AAEL003849	defense response	biological_process
AAEL009831	L-proline biosynthetic process	biological_process
AAEL012644	chitin metabolic process	biological_process
AAEL012522	transmembrane transport	biological_process
AAEL003237	cytoplasm	cellular_component
AAEL009847	microtubule	cellular_component
AAEL009532	integral component of membrane	cellular_component
AAEL007498	GPI-anchor transamidase complex	cellular_component
AAEL003015	protein phosphatase type 2A complex	cellular_component
AAEL014748	Mre11 complex	cellular_component
AAEL002588	extracellular region	cellular_component
AAEL007433	integral component of membrane	cellular_component
AAEL013292	nucleus	cellular_component
AAEL012644	extracellular region	cellular_component
AAEL012522	integral component of membrane	cellular_component
AAEL003237	non-membrane spanning protein tyrosine phosphatase activity	molecular_function
AAEL003237	acid phosphatase activity	molecular_function
AAEL009532	nucleotide binding	molecular_function
AAEL003015	protein phosphatase type 2A regulator activity	molecular_function
AAEL014748	ATPase activity	molecular_function
AAEL002588	chitin binding	molecular_function
AAEL013292	transcription factor activity, sequence-specific DNA binding	molecular_function
AAEL013292	transcription regulatory region DNA binding	molecular_function
AAEL012492	heme binding	molecular_function
AAEL012492	oxidoreductase activity, acting on paired donors, with incorporation or reduction of molecular oxygen	molecular_function
AAEL012492	monooxygenase activity	molecular_function
AAEL012492	iron ion binding	molecular_function
AAEL012377	odorant binding	molecular_function
AAEL009831	pyrroline-5-carboxylate reductase activity	molecular_function
AAEL012644	chitin binding	molecular_function
AAEL017546	ATP binding	molecular_function
AAEL017546	protein serine/threonine kinase activity	molecular_function
AAEL006325
AAEL005332
AAEL010034
AAEL008438
AAEL008283
AAEL001650

## Sheet: PM 2dpi>2dpf
Gene stable ID	GO term name	GO domain
AAEL002588	chitin metabolic process	biological_process
AAEL013064	microtubule nucleation	biological_process
AAEL013064	cytoplasmic microtubule organization	biological_process
AAEL003588	protein folding	biological_process
AAEL002588	extracellular region	cellular_component
AAEL013064	microtubule	cellular_component
AAEL013064	gamma-tubulin complex	cellular_component
AAEL002588	chitin binding	molecular_function
AAEL005772	odorant binding	molecular_function
AAEL013064	GTP binding	molecular_function
AAEL013064	GTPase activity	molecular_function
AAEL014336
AAEL002059
