# Supplementary material for: The midgut transcriptome of Aedes aegypti fed with saline or protein meals containing chikungunya virus reveals genes potentially involved in viral midgut escape
Source: BMC Genomics. 2017 May 15;18:382. doi: 10.1186/s12864-017-3775-6 (PMC5433025; doi:10.1186/s12864-017-3775-6)
Supplement: Supplementary file 6 — Expression levels (at FPKM) of genes used to generate heatmaps for Additional file 2: Figure S3. (XLSX 28 kb) [file 12864_2017_3775_MOESM6_ESM.xlsx]

## Sheet: Immunity
Geneid	Sugar	SM 1dpf	SM 1dpi	SM 2dpf	SM 2dpi	PM 1dpf	PM 1dpi	PM 2dpf	PM 2dpi	Gene description
AAEL009176	0.173333	0.103333	0.103333	0.07	0.0333333	23.4467	27.2167	11.8833	2.89333	Gram-Negative Binding Protein (GNBP) or Beta-1 3-Glucan Binding Protein (BGBP)
AAEL008622	0.12	0.25	0.193333	0.08	0.286667	0.516667	0.26	1.02	0.753333	jnk
AAEL004466	1.41333	1.73333	2.07	0.756667	0.496667	11.6033	13.3933	9.96333	2.77333	leucine-rich immune protein (Coil-less)
AAEL007039	1.61667	0.866667	1.69667	1.87	1.95667	54.69	85.2033	10.9967	16.6033	Peptidoglycan Recognition Protein (Short)
AAEL008030	0.07	0	0	0.0333333	0.0333333	0	0	0.463333	0.343333	fibrinogen and fibronectin
AAEL009178	56.8967	53.1033	66.6333	55.6567	148.48	383.777	545.957	340.02	726.397	Gram-Negative Binding Protein (GNBP) or Beta-1 3-Glucan Binding Protein (BGBP)
AAEL017056	1.76667	0.756667	1.58	1.56667	2.38333	47.3133	90.19	9.7	14.3367	Peptidoglycan Recognition Protein (Short)
AAEL007613	0.276667	0.266667	0.263333	0.313333	0.3	0.873333	0.683333	1.47333	1.21	Toll-like receptor
AAEL006704	920.653	559.553	994.18	620.29	813.903	1424.83	2159.39	4776.78	5753.4	fibrinogen and fibronectin
AAEL012255	0.223333	0.196667	0.406667	0.0833333	0.17	0.43	0.306667	0.816667	0.996667	leucine-rich immune protein (Short)
AAEL018349	33.4167	77.45	106.867	12.41	238.693	783.02	185.677	116.98	59.8567	cecropin anti-microbial peptide
AAEL004522	8161.84	4165.72	7059.08	4627.54	4980.64	7167.08	6073.47	24861.9	22005.3	gambicin anti-microbial peptide
AAEL008658	6.43	5.85333	6.74	6.58667	7.35333	8.8	5.44	19.5333	18.7667	leucine-rich immune protein ™
AAEL003849	648.86	461.317	488.2	617.133	248.087	801.77	244.943	1955.8	1663.29	defensin anti-microbial peptide
AAEL015018	8.94333	7.69	9.66333	6.02333	6.13667	28.44	33.64	26.94	22.35	toll
AAEL014989	1.71667	1.18333	1.73333	1.15	1.55667	2.75667	1.91667	5.09333	3.38667	peptidoglycan recognition protein-1, putative
AAEL005194	1.86667	3.40667	5.79	2.26333	6.07	5.4	4.49333	5.38	2.57333	fibrinogen and fibronectin
AAEL007619	0.593333	0.633333	0.706667	0.596667	0.62	0.606667	0.406667	1.62	1.46	Toll-like receptor
AAEL001401	0.223333	0.68	0.336667	0.25	0.613333	1.06667	1.51333	0.566667	0.526667	leucine-rich immune protein (Short)
AAEL013417	1.02	0.98	0.796667	1.14333	1.05	2.81	2.05667	2.52	2.46333	fibrinogen and fibronectin
AAEL001414	0.216667	0.51	0.503333	0.176667	1.14667	1.33333	2.2	0.526667	0.456667	leucine-rich immune protein (Short)
AAEL004000	0.11	0.216667	0.19	0.176667	0.13	0.0266667	0.03	0.266667	0.313333	Toll-like receptor
AAEL000621	115.177	160.877	238.673	50.5367	643.387	2363.48	525.993	275.997	170.287	cecropin anti-microbial peptide
AAEL006699	194.017	200.857	290.2	137.197	155.813	118.357	135.233	457.68	473.383	fibrinogen and fibronectin
AAEL017536	1.22333	1.05667	1.76667	0.686667	2.84	1.19667	0.206667	2.86333	1.72333	holotricin glycine rich repeat protein (GRRP) anti-microbial peptide
AAEL007768	13.1033	12.9867	13.2533	11.7	13.0733	12.98	11.33	30.3433	32.5867	TOLL pathway signalling
AAEL009894	7.01667	7.88333	7.58333	7.35	7.02333	16.9833	12.45	15.65	17	leucine-rich immune protein (Coil-less)
AAEL009551	0.0966667	0.07	0.116667	0.03	0.0366667	0.196667	0.103333	0.21	0.146667	Toll-like receptor
AAEL011634	0.183333	0.156667	0.143333	0.256667	0.0933333	0.103333	0.05	0.393333	0.0933333	fibrinogen and fibronectin
AAEL010171	129.303	101.03	151.37	134.447	145.6	143.827	138.107	272.703	349.12	Peptidoglycan Recognition Protein (Long)
AAEL013441	79.5233	89.9267	99.0233	80.4567	78.3133	162	139.357	166.44	183.293	Toll-like receptor
AAEL000508	58.8633	44.4933	51.38	45.6267	41.62	37.11	25.5733	120.157	105.823	fibrinogen and fibronectin
AAEL009692	32.23	37.9467	41.1133	34.9533	38.81	30.7367	28.36	64.7767	64.4367	JAKSTAT pathway signalling Signal-Transducer and Activator of Transcription 1 (STAT1)
AAEL010656	0.0233333	0.0666667	0.0433333	0.0433333	0.02	0.0766667	0.04	0.0466667	0.0466667	leucine-rich immune protein (Short)
AAEL001744	0.166667	0.143333	0.156667	0.136667	0.316667	0.103333	0.0533333	0.33	0.29	jnk interacting protein (jip)
AAEL003832	4.98333	2.97	19.51	12.7833	11.1633	57.3833	22.6433	9.82667	12.4033	defensin anti-microbial peptide
AAEL007103	0.223333	0.3	0.266667	0.296667	0.41	0.06	0.0266667	0.433333	0.293333	leucine-rich immune protein ™
AAEL010083	13.8933	17.1467	16.85	12.5	14.9633	17.0467	12.07	26.94	27.05	IMD pathway signalling Immune Deficiency (Imd).
AAEL007331	6.8	7.42333	6.29667	7.38333	6.38	10.2633	7.63667	12.96	13.19	attractin
AAEL003889	2.49	1.57	3.09	3.25333	3.76	20.2267	8.53	4.73667	6.14667	Gram-Negative Binding Protein (GNBP) or Beta-1 3-Glucan Binding Protein (BGBP)
AAEL007624	10.92	17.98	16.4967	12.4567	13.31	22.2167	19.8467	20.6933	20.9967	IMD pathway signalling NF-kappaB Relish-like transcription factor
AAEL012510	50.0233	54.65	55.2667	42.58	52.59	82.51	59.9867	94.3167	101.273	IMD pathway signalling I-Kappa-B Kinase 2 (IKK2 IKK-gamma)
AAEL007696	15.1233	15.14	15.16	14.1	15.7033	18.28	14.8367	28.17	27.8533	TOLL pathway signalling NF-kappaB Relish-like transcription factor
AAEL008646	4.50333	5.48333	7.07	3.67667	16.63	24.02	8.21	8.28333	8.2	fibrinogen and fibronectin
AAEL012493	4.14	3.66667	4.78333	3.18667	3.98333	5.52667	3.12667	7.48667	7.64333	attractin
AAEL012471	11.9467	11.94	12.44	11.1033	12.8333	18.43	13.8733	21.2367	21.6533	JAKSTAT pathway signalling Transmembrane Receptor Domeless
AAEL001402	0.28	0.156667	0.48	0.123333	0.323333	0.57	0.696667	0.49	0.37	leucine-rich immune protein (Short)
AAEL007642	3.66	3.69667	3.71667	3.92	3.64	9.61333	7.62667	5.89667	6.58333	TOLL pathway signalling
AAEL000611	42.3333	28.1333	55.73	16.9367	82.74	559.307	110.67	67.7033	54.7667	cecropin anti-microbial peptide
AAEL003245	15.33	16.2667	21.9867	17.4333	15.5233	26.3833	17.55	24.1067	29.6267	IMD pathway signalling I-Kappa-B Kinase 1 (IKK1 IKK-beta). (ird5 orthologue immune response deficient 5)
AAEL011608	2.36333	2.19	1.89333	1.55333	2.5	2.34667	0.63	3.71333	4.2	Peptidoglycan Recognition Protein (Long)
AAEL012267	3.96667	3.59333	3.77	3.90667	3.54	5.78333	3.68667	6.21	7.7	macroglobulin/complement
AAEL006571	3.76333	4.18333	4.39	3.35333	3.59333	3.65333	3.48333	5.84	5.93	TOLL pathway signalling Ser/Thr Kinase
AAEL006377	0.193333	0.52	0.4	0.1	0.18	0.1	0.0766667	0.3	0.106667	leucine-rich immune protein (Coil-less)
AAEL001932	9.25667	10.5333	11.6	8.07333	7.81667	3.76	3.88	14.03	12.63	IMD pathway signalling Fas-Associated Death Domain (FADD)
AAEL000671	0.0133333	0.0133333	0	0.0133333	0.02	0	0.00333333	0.02	0.0366667	Toll-like receptor (TOLL6)
AAEL012553	3.78667	4.05667	3.84	3.74	3.76333	3.08667	1.81333	5.31333	5.55333	JAKSTAT pathway signalling Janus Kinase Hopscotch
AAEL009384	0.243333	0.206667	0.276667	0.11	0.346667	0.683333	0.206667	0.333333	0.11	fibrinogen and fibronectin
AAEL003857	42.1533	37.78	41.22	29.2767	128.893	331.527	92.8867	56.8467	55.5633	defensin anti-microbial peptide
AAEL008634	13.2133	10.7633	9.77667	12.11	11.8133	9.13	6.21	17.62	17.51	jnk
AAEL017523	0.29	0.29	0.0733333	0.28	0.0933333	0.0466667	0.27	0.38	0.256667	Toll-like receptor
AAEL017211	8846.56	4404.88	6018.03	10015.2	5023.88	4040.31	2171.94	11183.3	12108.1	cecropin anti-microbial peptide
AAEL013112	51.8367	49.6733	52.3467	43.24	41.38	5.38	6.26	65.4867	64.2967	Peptidoglycan Recognition Protein (Long)
AAEL001163	4.50667	4.42	4.60667	5.06667	4.88	5.16	3.63667	5.65333	4.53667	macroglobulin/complement
AAEL006212	5.03667	4.33333	4.13333	3.16667	4.14	3.84667	3.52	6.29	5.27667	toll-like receptor, putative
AAEL006746	0.413333	0.206667	0.36	0.326667	0.143333	0.326667	0.563333	0.5	0.49	defensin anti-microbial peptide
AAEL003294	1.33667	1.86667	1.56333	1.16333	2.93333	2.70333	1.36333	1.61667	2.29	fibrinogen and fibronectin
AAEL004223	37854.8	15834.7	23572.8	33933.6	26959.1	17311.6	11877.6	45454.3	49634.5	cecropin anti-microbial peptide
AAEL012911	1.98	1.51333	1.27	1.53667	1.44667	3.98667	3.02333	2.14667	2.00333	leucine-rich immune protein (Coil-less)
AAEL011633	1.15	0.76	0.346667	0.563333	0.583333	0.55	0.45	1.23333	1.25	fibrinogen and fibronectin
AAEL014640	209.143	276.123	293.42	222.467	249.653	350.3	323.923	222.363	213.233	Peptidoglycan Recognition Protein (Long)
AAEL007942	84.2667	26.0667	46.1133	76.52	48.6433	57.2067	37.85	87.53	132.603	fibrinogen and fibronectin
AAEL004150	11.0767	8.71667	23.8167	9.78333	14.1933	10.94	5.55667	10.8033	7.26667	fibrinogen and fibronectin
AAEL004156	516.2	345.08	580.507	405.077	426.407	1498.28	1417.7	502.713	1222.74	fibrinogen and fibronectin
AAEL011007	99.1133	71.3133	112.47	86.85	86.29	249.97	245.34	96.41	113.67	fibrinogen and fibronectin
AAEL010125	0.33	0.03	0.06	0	0.0666667	0.306667	0.12	0.316667	0.153333	leucine-rich immune protein (Coil-less)
AAEL001802	0.07	0.05	0.05	0	0.05	0.11	0.0933333	0.0666667	0.0366667	macroglobulin/complement
AAEL011734	213.647	253.987	269.23	249.373	249.51	97.5467	99.07	195.817	201.097	Toll-like receptor
AAEL015627	2.26	0.773333	0.833333	0.96	1.25667	1.35	1.35667	2.02333	1.73333	leucine-rich immune protein (Coil-less)
AAEL008607	2.05	2.07333	2.59667	1.87667	2.03	2.54667	2.47	1.75	1.86333	tep3
AAEL002583	1.21333	0.713333	1.18667	0.776667	0.926667	1.33333	0.51	0.976667	1.27	Toll-like receptor
AAEL015515	5.34	3.19	66.4567	4.50667	48.6233	72.7	10.29	4.15333	0.926667	cecropin anti-microbial peptide
AAEL012380	24.0933	27.66	32.0133	28.8467	26.2	8.07	6.80667	18.4133	20.7933	Peptidoglycan Recognition Protein (Long)
AAEL006702	382.66	282.587	385.26	284.473	256.5	226.253	347.17	286.883	359.707	fibrinogen and fibronectin
AAEL007626	0.0766667	0	0.0466667	0.04	0.06	0.0733333	0.03	0.0566667	0.03	Gram-Negative Binding Protein (GNBP) or Beta-1 3-Glucan Binding Protein (BGBP)
AAEL010132	0.306667	0.19	0.223333	0.26	0.116667	0.256667	0.236667	0.22	0.18	leucine-rich immune protein (Long)
AAEL010128	0.0866667	0.08	0.06	0.04	0.08	0.263333	0	0.0566667	0.04	leucine-rich immune protein (Long)
AAEL014755	2.57333	2.76333	3.76667	2.5	2.69	4.85	3.45333	1.68	2.52667	tep2
AAEL001794	0.44	0.346667	0.823333	0.3	1.04667	1.46	0.236667	0.283333	0.38	macroglobulin/complement
AAEL001420	0.97	1.24333	1.50667	0.38	2.34667	2.30333	1.85	0.606667	0.6	leucine-rich immune protein (Short)
AAEL006691	185.517	168.123	198.53	145.993	124.227	59.12	77.86	112.71	134.37	fibrinogen and fibronectin
AAEL013506	0.743333	0.19	0.53	0.0933333	0.203333	0	0	0.45	0.773333	fibrinogen and fibronectin
AAEL012763	0.156667	0.123333	0.15	0.04	0.2	0.226667	0.226667	0.09	0.0666667	leucine-rich immune protein (Coil-less)
AAEL001110	0.136667	0.13	0	0.0866667	0.143333	0.116667	0.0566667	0.0733333	0.17	jnk stimulatory phosphatase (jsp1)
AAEL000627	39.0033	2.65	267.74	4.82667	55.26	171.09	53.9333	19.7433	15.7233	cecropin anti-microbial peptide
AAEL009792	0.09	0.47	0.136667	0.0433333	0.04	0.153333	0.286667	0.0433333	0.0466667	leucine-rich immune protein (Coil-less)
AAEL001771	0.0433333	0.0833333	0	0	0	0.0433333	0.0666667	0.02	0.04	toll
AAEL010117	0.0466667	0.0666667	0.0466667	0.0433333	0.02	0.0366667	0.0766667	0.02	0.08	fibrinogen and fibronectin
AAEL011009	44.28	38.91	33.9533	47.36	35.14	17.7733	20.77	17.1933	16.9767	fibrinogen and fibronectin
AAEL012086	0.493333	0.463333	0.38	0.0866667	0.23	0.956667	0.23	0.186667	0.296667	leucine-rich immune protein (Long)
AAEL012771	0.0733333	0	0.0533333	0	0.07	0	0.02	0.0266667	0.05	leucine-rich immune protein (Coil-less)
AAEL009474	10.02	7.84333	17.4633	13.4467	11.2467	139.803	172.813	3.58	8.93333	Peptidoglycan Recognition Protein (Short)
AAEL000087	0.1	0.0533333	0.0766667	0.0966667	0.106667	0.18	0.17	0.0266667	0.0433333	macroglobulin/complement
AAEL009520	0.29	0.173333	0.543333	0.196667	0.42	0.446667	0.11	0.0666667	0.19	leucine-rich immune protein (Long)
AAEL003841	22.0833	4.26	28.8267	16.5633	13.27	90.0967	27.8833	4.48333	11.85	defensin anti-microbial peptide
AAEL012538	0.31	0.51	0.436667	0.256667	0.11	0.256667	0.233333	0.0533333	0.0833333	leucine-rich immune protein (Short)

## Sheet: RNAi
Geneid	Sugar	SM 1dpf	SM 1dpi	SM 2dpf	SM 2dpi	PM 1dpf	PM 1dpi	PM 2dpf	PM 2dpi	Gene description
AAEL006794	26.1	38.14	54.5467	23.89	29.3167	74.2567	48.4033	89.1633	87.4033	dicer-2
AAEL017251	278.347	320.56	364.867	269.683	279.173	545.2	315.657	385.683	377.577	Ago2
AAEL007823	11.5133	13.04	12.4867	12.79	12.2267	9.46667	8.44333	26.06	25.72	Ago3
AAEL007698	29.77	28.72	28.99	25.6967	26.9133	7.47333	7.14	67.8233	62.8833	PIWI4
AAEL008073	314.943	306.537	310.167	254.823	283.257	73.85	51.58	561.163	489.037	VIG
AAEL012410	9.21333	9.16	8.3	9.90333	9.00333	9.67	5.68333	16.1233	15.7233	Ago1
AAEL001612	2.42333	2.14	2.56	2.47	2.4	1.24333	1.08333	4.21667	4.09	dicer-1
AAEL010696	6.25333	6.25667	5.26667	5.60333	5.10333	2.20667	2.21333	10.5633	10.0567	Armitage
AAEL010693	30.4767	33.8867	31.7767	29.3767	29.7833	15.35	10.3967	47.73	44.2433	Armitage
AAEL015246	7.21667	7.77667	6.26667	5.24333	6.77667	8.23667	5.25333	10.93	11.1433	Ago1
AAEL013227	20.1567	22.04	19.8967	19.8833	19.6067	19.1933	17.0533	29.5167	26.0667	PIWI6
AAEL013233	83.1633	87.57	85.7733	77.0667	79.0133	59.57	47.3467	116.49	111.483	PIWI5
AAEL011753	9.9	10.34	10.5467	9.85	11.41	4.85333	4.25667	13.4467	13.0833	R2D2
AAEL000293	333.057	386.05	426.687	402.84	380.917	238.667	200.397	340.077	310.77	TSN
AAEL008076	0.0466667	0.04	0.113333	0.0566667	0.0333333	0.03	0	0.0333333	0.0566667	PIWI1

## Sheet: Apopototic
Geneid	Sugar	SM 1dpf	SM 1dpi	SM 2dpf	SM 2dpi	PM 1dpf	PM 1dpi	PM 2dpf	PM 2dpi	Gene description
AAEL009074	438.373	397.253	1314.62	1363.07	967.893	951.467	703.673	729.287	685.433	Inhibitor of Apoptosis 1
AAEL006633	10.7467	10.17	18.3067	18.24	14.63	14.5033	11.8333	13.6	15.3967	Inhibitor of Apoptosis 2
AAEL012286	18.06	14.04	58.8	53.14	35.0567	36.7033	37.91	39.3067	41.0567	apoptosis inhibitor
AAEL014867	8.32	7.19333	24.1767	25.3467	18.46	18.4833	18.33	17.9333	19.3633	apoptosis inhibitor
AAEL011277	18.2333	14.73	30.0967	28.4333	21.3133	21.97	22.78	21.7267	24.42	apoptosis stimulating of P53
AAEL014251	1.93333	1.98333	3.21667	3.17	1.95333	2.28667	1.69667	1.84	1.92667	Inhibitor of Apoptosis (IAP) containing Baculoviral IAP Repeat(s) (BIR domains)
AAEL012446	17.05	11.11	28.0467	27.4	18.1867	19.5433	18.6633	19.1133	17.41	Inhibitor of Apoptosis (IAP) containing Baculoviral IAP Repeat(s) (BIR domains)
AAEL012512	1.96667	1.34667	2.58667	1.77	2.05667	2.61333	2.06667	2.19	2.11333	Inhibitor of Apoptosis (IAP) containing Baculoviral IAP Repeat(s) (BIR domains)
AAEL000590	360.79	369.53	718.853	796.67	202.617	213.757	255.937	234.377	274.55	Defense repressor DNR1
AAEL000874	16.5633	12.9067	5.6	5.98	4.14667	4.84	3.87	3.45667	2.90667	ARK
AAEL003444	224.45	181.203	197.663	223.903	110.31	110.373	104.557	112.267	91.2867	CASPS19
AAEL003439	156.88	106.407	57.1733	67.4	110.82	124.873	113.14	140.93	84.4533	CASPS18
AAEL014348	150.49	101.86	27.1333	33.38	19.6367	19.4833	15.2233	22.6567	17.4767	CASPS8
AAEL012143	30.6633	18.1	40	42.2733	18.15	20.3833	18.1533	19.6633	21.3167	CASPS7
AAEL014658	131.41	94.77	30.34	30.66	26.0933	30.1767	20.5367	23.6	19.1333	CASPS20
AAEL005955	539.667	249.923	353.207	351.747	168.767	263.677	276.6	286.11	239.597	CASPS17
AAEL005956	2986.26	2048.58	1966.06	2240.89	1003.88	1709.9	974.67	1329.32	1471.26	CASPS16
AAEL005963	207.943	134.753	164.193	152.273	66.42	115.013	76.2433	78.2733	97.5167	CASPS15
AAEL011562	20	16.6033	22.4233	29.0467	8.71667	9.18333	8.48333	9.28	8.59	caspase (long), Dronc, CASPL2
AAEL014148	4.20333	3.47	6.75	7.33	3.66	3.73667	3.85333	3.61667	3.50333	caspase (long)
AAEL017498	897.27	658.803	846.943	907.933	368.887	583.31	410.227	415.703	480.69	CASPS21
AAEL004995	34.4067	34.1	52.0767	47.02	28.0667	31.6	33.4333	37.67	35.83	caspase-activated nuclease, putative
