# Supplementary material for: The midgut transcriptome of Aedes aegypti fed with saline or protein meals containing chikungunya virus reveals genes potentially involved in viral midgut escape
Source: BMC Genomics. 2017 May 15;18:382. doi: 10.1186/s12864-017-3775-6 (PMC5433025; doi:10.1186/s12864-017-3775-6)
Supplement: Supplementary file 7 — DE genes in response to SM/PM feeding compared to sugarfed control samples. (XLSX 1834 kb) [file 12864_2017_3775_MOESM7_ESM.xlsx]

## Sheet: SM 1dpf>Sugar
Gene ID	logFC	logCPM	LR	PValue	FDR	regulation	Gene description
AAEL003742	6.94127	1.18361	99.4992	1.9624e-23	2.06444e-20	up	glucosylceramidase [Source:VB External Description;Acc:AAEL003742]
AAEL009166	5.36074	4.23479	552.25	4.07974e-122	6.00865e-118	up	\
AAEL012402	5.35161	-2.33056	11.3269	0.000763931	0.0285563	up	elongase, putative [Source:VB External Description;Acc:AAEL012402]
AAEL010436	5.12663	-0.630599	26.1145	3.21765e-07	4.18549e-05	up	\
AAEL009165	4.84317	1.39119	104.353	1.69327e-24	2.07821e-21	up	\
AAEL009108	4.79255	2.4011	41.5007	1.17831e-10	3.27437e-08	up	protease m1 zinc metalloprotease [Source:VB External Description;Acc:AAEL009108]
AAEL013577	4.41803	3.86729	270.984	6.9249e-61	2.54975e-57	up	\
AAEL005791	4.14655	-1.39788	14.447	0.000144161	0.00772074	up	\
AAEL010369	4.07052	-1.22986	12.8732	0.000333319	0.014698	up	phospholipase b, plb1 [Source:VB External Description;Acc:AAEL010369]
AAEL013126	3.54486	3.47942	38.4762	5.54253e-10	1.40742e-07	up	\
AAEL014321	3.21889	-0.564328	15.9773	6.41071e-05	0.00403491	up	glucosylceramidase [Source:VB External Description;Acc:AAEL014321]
AAEL013118	3.20438	6.35419	263.023	3.7627e-59	1.10834e-55	up	\
AAEL010196	3.10526	6.60367	100.381	1.25706e-23	1.42415e-20	up	trypsin [Source:VB External Description;Acc:AAEL010196]
AAEL000080	3.03508	2.54296	44.8902	2.08397e-11	6.26382e-09	up	phosphoenolpyruvate carboxykinase [Source:VB External Description;Acc:AAEL000080]
AAEL009236	2.99815	-1.70141	10.7991	0.00101552	0.035931	up	glycoside hydrolases [Source:VB External Description;Acc:AAEL009236]
AAEL013706	2.91535	6.51174	379.395	1.68559e-84	1.24127e-80	up	\
AAEL013714	2.87481	6.99393	277.151	3.13657e-62	1.53985e-58	up	trypsin, putative [Source:VB External Description;Acc:AAEL013714]
AAEL013712	2.8643	4.19071	108.899	1.70796e-25	2.28681e-22	up	Trypsin 5G1 Precursor (EC 3.4.21.4) [Source:VB External Description;Acc:AAEL013712]
AAEL003656	2.8156	-1.09114	14.3763	0.000149677	0.00787303	up	\
AAEL010203	2.79684	2.87803	84.3085	4.23295e-20	3.11714e-17	up	trypsin [Source:VB External Description;Acc:AAEL010203]
AAEL010195	2.66166	2.61698	48.9509	2.62451e-12	8.98925e-10	up	trypsin [Source:VB External Description;Acc:AAEL010195]
AAEL013715	2.61192	7.17012	146.284	1.12549e-33	2.76271e-30	up	trypsin [Source:VB External Description;Acc:AAEL013715]
AAEL001690	2.55701	7.66949	79.136	5.79795e-19	3.88146e-16	up	serine-type enodpeptidase, [Source:VB External Description;Acc:AAEL001690]
AAEL015020	2.53023	2.83778	44.6336	2.37581e-11	6.99818e-09	up	glycoside hydrolases [Source:VB External Description;Acc:AAEL015020]
AAEL001674	2.43688	3.79762	58.9154	1.64601e-14	7.82015e-12	up	serine-type enodpeptidase, [Source:VB External Description;Acc:AAEL001674]
AAEL013127	2.36477	5.06299	144.491	2.77533e-33	5.83928e-30	up	\
AAEL010202	2.31656	-0.117039	10.7053	0.0010683	0.037216	up	trypsin [Source:VB External Description;Acc:AAEL010202]
AAEL018191	2.24328	4.04124	88.8004	4.36733e-21	3.78365e-18	up	\
AAEL009935	2.20145	-0.0478976	20.5726	5.74123e-06	0.000513919	up	\
AAEL007432	2.13547	8.36099	125.972	3.11812e-29	5.10263e-26	up	serine collagenase 1 precursor, putative [Source:VB External Description;Acc:AAEL007432]
AAEL004239	2.04477	2.86725	24.0991	9.1501e-07	0.000104648	up	\
AAEL010653	1.9231	4.68392	70.3329	5.00953e-17	2.95121e-14	up	alpha-l-fucosidase [Source:VB External Description;Acc:AAEL010653]
AAEL010920	1.87446	4.69838	81.3307	1.90933e-19	1.33907e-16	up	\
AAEL005188	1.8733	4.18378	56.3157	6.17201e-14	2.75459e-11	up	alpha-galactosidase/alpha-n-acetylgalactosaminidase [Source:VB External Description;Acc:AAEL005188]
AAEL001611	1.87105	5.63174	116.737	3.27766e-27	4.82734e-24	up	\
AAEL000447	1.7914	0.662403	13.3747	0.000255046	0.0120395	up	V-1 protein, putative [Source:VB External Description;Acc:AAEL000447]
AAEL014573	1.74874	0.85036	12.9477	0.00032032	0.0143244	up	\
AAEL015357	1.73182	1.48744	37.492	9.17886e-10	2.18042e-07	up	\
AAEL007601	1.7085	4.8914	15.4953	8.27114e-05	0.00483402	up	trypsin [Source:VB External Description;Acc:AAEL007601]
AAEL006276	1.70626	4.05638	28.8221	7.93421e-08	1.26916e-05	up	maltose phosphorylase [Source:VB External Description;Acc:AAEL006276]
AAEL017443	1.6973	2.67937	39.3477	3.54663e-10	9.6731e-08	up	\
AAEL001180	1.68394	1.39073	28.8027	8.01411e-08	1.26916e-05	up	\
AAEL014821	1.66489	6.0907	128.226	1.00162e-29	1.84398e-26	up	\
AAEL001621	1.63905	4.97344	51.2509	8.12846e-13	2.9199e-10	up	\
AAEL007052	1.6279	0.128039	10.9867	0.000917659	0.0331257	up	lipase [Source:VB External Description;Acc:AAEL007052]
AAEL006598	1.58485	2.56576	22.1996	2.45728e-06	0.000238097	up	serine-type enodpeptidase, [Source:VB External Description;Acc:AAEL006598]
AAEL018349	1.56042	0.970849	12.3452	0.000442122	0.0183943	up	cecropin anti-microbial peptide [Source:VB Community Annotation;Acc:AAEL018349]
AAEL012737	1.54438	2.55289	52.5548	4.18404e-13	1.71174e-10	up	\
AAEL007591	1.5243	4.37926	74.7251	5.4105e-18	3.32024e-15	up	\
AAEL013284	1.47875	6.079	93.6357	3.79278e-22	3.49125e-19	up	late trypsin 1, serine-type enodpeptidase [Source:VB Community Annotation;Acc:AAEL013284]
AAEL013713	1.47604	2.624	20.5672	5.75751e-06	0.000513919	up	trypsin [Source:VB External Description;Acc:AAEL013713]
AAEL013835	1.47021	4.05245	55.8934	7.6509e-14	3.31419e-11	up	\
AAEL000658	1.39698	3.84944	51.7341	6.35484e-13	2.463e-10	up	\
AAEL012411	1.37137	0.722567	9.99896	0.00156629	0.0490815	up	\
AAEL010435	1.3597	0.765528	13.7642	0.000207251	0.0101073	up	\
AAEL006602	1.33175	3.58093	28.1847	1.10275e-07	1.70961e-05	up	\
AAEL009237	1.32592	3.64184	43.8472	3.55044e-11	1.02531e-08	up	glycoside hydrolases [Source:VB External Description;Acc:AAEL009237]
AAEL000500	1.31545	10.0876	63.7975	1.37892e-15	7.25311e-13	up	\
AAEL018207	1.30311	0.663605	14.3788	0.000149473	0.00787303	up	C-Type lectin (CTL) [Source:VB Community Annotation;Acc:AAEL018207]
AAEL003309	1.28968	3.56309	55.1927	1.09275e-13	4.59831e-11	up	alkaline phosphatase [Source:VB External Description;Acc:AAEL003309]
AAEL007972	1.28149	3.38225	29.1736	6.6176e-08	1.08293e-05	up	apolipoprotein D, putative [Source:VB External Description;Acc:AAEL007972]
AAEL013717	1.28099	7.6533	23.6634	1.14746e-06	0.000125183	up	sphingomyelin phosphodiesterase [Source:VB External Description;Acc:AAEL013717]
AAEL004710	1.28036	1.52707	11.2713	0.000787166	0.0292762	up	spingomyelin synthetase [Source:VB External Description;Acc:AAEL004710]
AAEL009134	1.2756	4.63323	75.891	2.9977e-18	1.91957e-15	up	aldo-keto reductase [Source:VB External Description;Acc:AAEL009134]
AAEL012292	1.265	1.20774	19.1165	1.22977e-05	0.000989731	up	4-nitrophenylphosphatase [Source:VB External Description;Acc:AAEL012292]
AAEL013707	1.25707	7.73524	20.6188	5.60417e-06	0.00050637	up	trypsin [Source:VB External Description;Acc:AAEL013707]
AAEL014525	1.22889	2.09776	13.3887	0.000253151	0.0120224	up	\
AAEL006381	1.22867	5.22547	20.2139	6.92491e-06	0.000610719	up	sphingomyelin phosphodiesterase [Source:VB External Description;Acc:AAEL006381]
AAEL002467	1.22308	5.93779	26.0624	3.30565e-07	4.23353e-05	up	\
AAEL013611	1.20839	7.46095	65.5403	5.69371e-16	3.22526e-13	up	AMP dependent ligase [Source:VB External Description;Acc:AAEL013611]
AAEL007635	1.19113	1.55738	12.5481	0.000396607	0.0169803	up	\
AAEL002360	1.17909	5.55181	39.1017	4.0229e-10	1.07726e-07	up	serine-type enodpeptidase, [Source:VB External Description;Acc:AAEL002360]
AAEL007979	1.17117	5.75136	86.7898	1.20691e-20	9.87519e-18	up	tyrosine transporter [Source:VB External Description;Acc:AAEL007979]
AAEL017291	1.16935	2.09097	12.6239	0.000380843	0.0164489	up	\
AAEL007812	1.15171	4.89129	37.3298	9.97487e-10	2.3319e-07	up	cytochrome P450 [Source:VB Community Annotation;Acc:AAEL007812]
AAEL006376	1.13642	3.58171	18.6372	1.58106e-05	0.00121281	up	trypsin, putative [Source:VB External Description;Acc:AAEL006376]
AAEL001641	1.13277	1.82681	14.1704	0.000166978	0.00853905	up	deoxyribonuclease I, putative [Source:VB External Description;Acc:AAEL001641]
AAEL009246	1.13215	5.59725	58.2903	2.26152e-14	1.04086e-11	up	glycoside hydrolases [Source:VB External Description;Acc:AAEL009246]
AAEL011598	1.13085	1.41641	15.8722	6.77677e-05	0.00416508	up	\
AAEL003619	1.12391	1.31077	10.8137	0.00100751	0.0357557	up	sodium/chloride dependent amino acid transporter [Source:VB External Description;Acc:AAEL003619]
AAEL009909	1.11425	3.76376	23.3687	1.33734e-06	0.0001417	up	cln3/battenin [Source:VB External Description;Acc:AAEL009909]
AAEL000044	1.05255	7.03573	21.7353	3.12984e-06	0.000299326	up	ornithine decarboxylase [Source:VB External Description;Acc:AAEL000044]
AAEL001818	1.04809	1.07388	10.7958	0.00101733	0.035931	up	\
AAEL001693	1.04482	6.51143	96.5888	8.53287e-23	8.37814e-20	up	serine-type enodpeptidase, [Source:VB External Description;Acc:AAEL001693]
AAEL013304	1.0368	4.17491	22.5779	2.01791e-06	0.000198132	up	\
AAEL005337	1.02968	4.87077	31.0053	2.57322e-08	4.79726e-06	up	carbonic anhydrase [Source:VB External Description;Acc:AAEL005337]
AAEL009831	1.02968	2.25844	18.5843	1.62553e-05	0.00123406	up	pyrroline-5-carboxylate reductase [Source:VB External Description;Acc:AAEL009831]
AAEL002332	1.02582	3.98795	37.8866	7.49799e-10	1.81033e-07	up	\
AAEL002432	0.993207	2.37733	22.6939	1.89965e-06	0.000189041	up	\
AAEL006594	0.988881	4.24504	10.7043	0.00106887	0.037216	up	serine-type enodpeptidase, [Source:VB External Description;Acc:AAEL006594]
AAEL011515	0.983799	4.54165	26.7471	2.31897e-07	3.25274e-05	up	\
AAEL018269	0.981762	2.37369	17.1557	3.44368e-05	0.00243839	up	\
AAEL013584	0.967117	2.54111	19.357	1.08419e-05	0.000897075	up	\
AAEL009164	0.967077	2.60711	15.6732	7.52836e-05	0.00454416	up	tRNA delta(2)-isopentenylpyrophosphate transferase [Source:VB External Description;Acc:AAEL009164]
AAEL011520	0.952026	5.43374	27.6925	1.4221e-07	2.18173e-05	up	sucrose transport protein [Source:VB External Description;Acc:AAEL011520]
AAEL005030	0.938819	3.73445	20.0411	7.57952e-06	0.000649019	up	multidrug resistance protein 1 (ATP-binding cassette C1) [Source:VB External Description;Acc:AAEL005030]
AAEL008364	0.934657	2.49476	17.9047	2.32252e-05	0.00172758	up	Serine Protease Inhibitor (serpin) likely cleavage at S/S. [Source:VB Community Annotation;Acc:AAEL008364]
AAEL014820	0.932289	4.88147	23.0719	1.56054e-06	0.000159609	up	\
AAEL011254	0.931333	4.30469	16.7645	4.23171e-05	0.00289882	up	\
AAEL011539	0.92278	4.55687	26.235	3.02296e-07	4.01101e-05	up	metalloproteinase, putative [Source:VB External Description;Acc:AAEL011539]
AAEL014218	0.905437	6.46609	34.2788	4.77548e-09	1.00817e-06	up	lipase 1 precursor [Source:VB External Description;Acc:AAEL014218]
AAEL013102	0.888283	2.65623	10.7796	0.00102622	0.0360867	up	\
AAEL000999	0.884313	1.58356	10.224	0.00138627	0.0447775	up	DNA replication licensing factor MCM7 [Source:VB External Description;Acc:AAEL000999]
AAEL013775	0.880625	11.1418	34.0731	5.30794e-09	1.10106e-06	up	\
AAEL013774	0.880218	9.63146	43.7704	3.69247e-11	1.04582e-08	up	\
AAEL000575	0.864038	4.73985	47.1199	6.67735e-12	2.09243e-09	up	apyrase, putative [Source:VB External Description;Acc:AAEL000575]
AAEL006044	0.861249	2.12431	15.7564	7.20432e-05	0.00438451	up	cytochrome P450 [Source:VB Community Annotation;Acc:AAEL006044]
AAEL002555	0.859911	3.63523	11.9723	0.000539981	0.0213882	up	sodium/solute symporter [Source:VB External Description;Acc:AAEL002555]
AAEL010930	0.85598	1.66856	10.7789	0.00102664	0.0360867	up	l-asparaginase [Source:VB External Description;Acc:AAEL010930]
AAEL004092	0.854524	4.91196	21.322	3.8826e-06	0.000359641	up	deoxyribonuclease I, putative [Source:VB External Description;Acc:AAEL004092]
AAEL017061	0.835192	6.07691	64.0693	1.20118e-15	6.55222e-13	up	\
AAEL002495	0.830178	12.3731	16.3002	5.40579e-05	0.00353851	up	\
AAEL015136	0.809197	8.14625	47.3804	5.84637e-12	1.87185e-09	up	Niemann-Pick Type C-2, putative [Source:VB External Description;Acc:AAEL015136]
AAEL001301	0.803234	4.04298	22.7344	1.86004e-06	0.000186358	up	\
AAEL002353	0.800401	2.67618	12.3376	0.000443928	0.0184174	up	\
AAEL011191	0.797317	2.97003	20.1215	7.26768e-06	0.000629637	up	protein phosphatase 1 binding protein [Source:VB External Description;Acc:AAEL011191]
AAEL000441	0.792336	3.64041	23.5847	1.19537e-06	0.000128507	up	\
AAEL006279	0.788584	6.44336	27.401	1.65342e-07	2.45975e-05	up	\
AAEL000127	0.786715	2.83917	17.4064	3.01811e-05	0.00218969	up	AMP dependent coa ligase [Source:VB External Description;Acc:AAEL000127]
AAEL012783	0.781887	9.80404	17.3473	3.11334e-05	0.00223675	up	protease m1 zinc metalloprotease [Source:VB External Description;Acc:AAEL012783]
AAEL008878	0.780559	5.49857	19.7393	8.87553e-06	0.000746965	up	diacylglycerol o-acyltransferase [Source:VB External Description;Acc:AAEL008878]
AAEL014539	0.770429	2.41885	12.9439	0.000320958	0.0143244	up	maltose phosphorylase [Source:VB External Description;Acc:AAEL014539]
AAEL006181	0.76996	6.2893	26.1247	3.2007e-07	4.18549e-05	up	amidase [Source:VB External Description;Acc:AAEL006181]
AAEL015667	0.76617	2.07471	11.1485	0.000841001	0.0308885	up	\
AAEL002560	0.76574	7.63343	48.8256	2.79758e-12	9.36425e-10	up	\
AAEL011937	0.765363	2.74608	16.888	3.9652e-05	0.00276775	up	glucosyl/glucuronosyl transferases [Source:VB External Description;Acc:AAEL011937]
AAEL001699	0.75296	4.50619	20.963	4.68237e-06	0.000425691	up	adenylate cyclase [Source:VB External Description;Acc:AAEL001699]
AAEL000271	0.750028	5.80483	33.3508	7.69477e-09	1.55245e-06	up	gamma-glutamyl hydrolase [Source:VB External Description;Acc:AAEL000271]
AAEL002263	0.747013	8.30849	34.0191	5.45739e-09	1.11634e-06	up	\
AAEL000859	0.744049	8.0742	27.6271	1.47106e-07	2.23359e-05	up	\
AAEL000858	0.736552	3.31611	21.6986	3.19019e-06	0.0003023	up	ral guanine nucleotide exchange factor, [Source:VB External Description;Acc:AAEL000858]
AAEL010524	0.736439	3.20872	18.5993	1.61279e-05	0.00123073	up	\
AAEL003066	0.734468	9.33149	27.0296	2.0036e-07	2.86495e-05	up	brain chitinase and chia [Source:VB External Description;Acc:AAEL003066]
AAEL006274	0.734094	5.58442	29.926	4.48858e-08	7.77739e-06	up	glucose transporter (sugar transporter [Source:VB External Description;Acc:AAEL006274]
AAEL007592	0.726943	5.04528	23.4282	1.29663e-06	0.000138382	up	\
AAEL013628	0.723285	8.50351	14.3018	0.000155713	0.00812559	up	trypsin-eta, putative [Source:VB External Description;Acc:AAEL013628]
AAEL012554	0.72266	5.08942	20.177	7.05983e-06	0.000618912	up	maltose phosphorylase [Source:VB External Description;Acc:AAEL012554]
AAEL018285	0.709934	2.71677	13.179	0.000283101	0.0130706	up	\
AAEL007060	0.703628	3.72214	10.6858	0.00107961	0.037325	up	lipase [Source:VB External Description;Acc:AAEL007060]
AAEL008730	0.699888	3.62555	14.7194	0.000124753	0.00701286	up	anillin/rhotekin (rtkn) [Source:VB External Description;Acc:AAEL008730]
AAEL013885	0.690151	8.6821	11.1919	0.000821567	0.0303259	up	\
AAEL010100	0.688943	3.85857	11.1973	0.000819151	0.0303127	up	C-type lysozyme [Source:VB Community Annotation;Acc:AAEL010100]
AAEL013197	0.688605	5.04122	20.1507	7.15744e-06	0.000623756	up	\
AAEL000101	0.685275	5.2735	31.4691	2.02636e-08	3.82619e-06	up	AMP dependent coa ligase [Source:VB External Description;Acc:AAEL000101]
AAEL010596	0.678631	3.5305	18.09	2.10707e-05	0.00159144	up	n-acetylgalactosaminyltransferase [Source:VB External Description;Acc:AAEL010596]
AAEL013877	0.675757	5.64376	24.7523	6.51926e-07	7.80615e-05	up	Glucosamine-6-phosphate isomerase (EC 3.5.99.6)(Glucosamine-6-phosphate deaminase)(GlcN6P deaminase)(GNPDA) [Source:VB External Description;Acc:AAEL013877]
AAEL009760	0.674139	10.8067	14.4019	0.000147657	0.00783048	up	Niemann-Pick Type C-2, putative [Source:VB External Description;Acc:AAEL009760]
AAEL006883	0.673907	5.38873	35.6607	2.34849e-09	5.24068e-07	up	\
AAEL008913	0.664371	5.43899	14.7106	0.000125339	0.00701897	up	amino acid transporter [Source:VB External Description;Acc:AAEL008913]
AAEL002130	0.658362	6.02052	13.2824	0.000267913	0.0126065	up	ecdysone inducible protein L2, putative [Source:VB External Description;Acc:AAEL002130]
AAEL011521	0.657589	5.37233	23.1581	1.49215e-06	0.000153681	up	GPCR Methuselah Family [Source:VB Community Annotation;Acc:AAEL011521]
AAEL010590	0.657493	5.92906	19.8289	8.46939e-06	0.000716881	up	aldose-1-epimerase [Source:VB External Description;Acc:AAEL010590]
AAEL008893	0.655338	6.46626	25.4371	4.57051e-07	5.60954e-05	up	xaa-pro dipeptidase pepd/pepq(e.coli) [Source:VB External Description;Acc:AAEL008893]
AAEL009232	0.654824	3.70941	14.2968	0.000156134	0.00812559	up	long-chain-fatty-acid coa ligase [Source:VB External Description;Acc:AAEL009232]
AAEL012578	0.654025	5.91433	15.2732	9.30287e-05	0.00537304	up	phosphoserine aminotransferase [Source:VB External Description;Acc:AAEL012578]
AAEL005977	0.651225	4.19566	13.2215	0.000276753	0.0128177	up	chondroitin 4-sulfotransferase [Source:VB External Description;Acc:AAEL005977]
AAEL001157	0.649225	2.30925	9.97586	0.00158606	0.0491553	up	light protein [Source:VB External Description;Acc:AAEL001157]
AAEL011962	0.642051	3.23635	12.1225	0.000498163	0.0201942	up	\
AAEL010135	0.641708	3.71923	11.9628	0.000542724	0.0214296	up	\
AAEL008879	0.637975	7.16982	25.5562	4.29694e-07	5.36317e-05	up	Kynurenine 3-monooxygenase (EC 1.14.13.9)(Kynurenine 3-hydroxylase) [Source:VB External Description;Acc:AAEL008879]
AAEL008635	0.637715	3.16737	9.99493	0.00156972	0.0490846	up	ABC transporter [Source:VB External Description;Acc:AAEL008635]
AAEL001707	0.637168	2.84105	10.1375	0.0014528	0.0463134	up	epsilon-trimethyllysine 2-oxoglutarate dioxygenase [Source:VB External Description;Acc:AAEL001707]
AAEL010602	0.636807	5.35957	20.412	6.24385e-06	0.000553972	up	starch branching enzyme ii [Source:VB External Description;Acc:AAEL010602]
AAEL001933	0.636807	4.55586	12.7637	0.000353403	0.0154449	up	membrane associated ring finger 1,8 [Source:VB External Description;Acc:AAEL001933]
AAEL003298	0.636179	10.3995	18.7831	1.4646e-05	0.00112936	up	alkaline phosphatase [Source:VB External Description;Acc:AAEL003298]
AAEL009476	0.625133	5.68695	23.7863	1.07645e-06	0.000119203	up	\
AAEL004684	0.625062	2.96927	10.8499	0.000988013	0.0351484	up	\
AAEL004931	0.619171	7.86484	28.8612	7.77553e-08	1.25844e-05	up	beta-hexosaminidase b [Source:VB External Description;Acc:AAEL004931]
AAEL004193	0.614906	5.12485	22.8273	1.77226e-06	0.00017878	up	rhophilin [Source:VB External Description;Acc:AAEL004193]
AAEL010154	0.611641	4.02575	12.4834	0.000410578	0.0174768	up	cytochrome P450 [Source:VB Community Annotation;Acc:AAEL010154]
AAEL001146	0.603791	3.45683	11.0098	0.000906321	0.0328776	up	n-acetylgalactosaminyltransferase [Source:VB External Description;Acc:AAEL001146]
AAEL001837	0.598593	8.26489	14.3095	0.000155078	0.00812559	up	lipase [Source:VB External Description;Acc:AAEL001837]
AAEL004134	0.59515	3.17293	10.2425	0.00137242	0.0445794	up	lupus la ribonucleoprotein [Source:VB External Description;Acc:AAEL004134]
AAEL004727	0.595071	5.91646	24.5148	7.37411e-07	8.61952e-05	up	\
AAEL010366	0.590876	6.96819	12.2509	0.000465032	0.019078	up	glucosyl/glucuronosyl transferases [Source:VB External Description;Acc:AAEL010366]
AAEL004445	0.590778	6.60827	28.2442	1.06932e-07	1.67542e-05	up	DEAD box ATP-dependent RNA helicase [Source:VB External Description;Acc:AAEL004445]
AAEL006617	0.588153	4.21846	11.6634	0.000637406	0.0246095	up	\
AAEL007926	0.584017	8.67143	23.2361	1.43281e-06	0.000148609	up	retinoid-inducible serine carboxypeptidase (serine carboxypeptidase [Source:VB External Description;Acc:AAEL007926]
AAEL017558	0.581612	6.54461	26.7981	2.2586e-07	3.19853e-05	up	\
AAEL007030	0.57833	7.37525	25.5801	4.24388e-07	5.34221e-05	up	ceramidase [Source:VB External Description;Acc:AAEL007030]
AAEL014715	0.573465	6.40193	12.9563	0.000318849	0.0143171	up	Eukaryotic translation initiation factor 3 subunit L (eIF3l) [Source:VB External Description;Acc:AAEL014715]
AAEL003508	0.572577	8.48629	23.8908	1.01959e-06	0.000113762	up	serine-pyruvate aminotransferase [Source:VB External Description;Acc:AAEL003508]
AAEL012014	0.570664	4.95402	12.4245	0.000423733	0.0178352	up	l-lactate dehydrogenase [Source:VB External Description;Acc:AAEL012014]
AAEL008155	0.568453	8.45349	21.3816	3.76371e-06	0.000350835	up	protease m1 zinc metalloprotease [Source:VB External Description;Acc:AAEL008155]
AAEL010198	0.565184	5.59986	19.062	1.26537e-05	0.00101044	up	\
AAEL011296	0.55959	8.1184	16.9216	3.89561e-05	0.00273212	up	\
AAEL001667	0.558518	6.95551	21.6916	3.20198e-06	0.0003023	up	multicopper oxidase [Source:VB External Description;Acc:AAEL001667]
AAEL001839	0.556688	6.67402	9.93128	0.00162493	0.0499624	up	zinc carboxypeptidase [Source:VB External Description;Acc:AAEL001839]
AAEL001307	0.555729	4.8073	13.8802	0.00019484	0.00966197	up	SEC14, putative [Source:VB External Description;Acc:AAEL001307]
AAEL013880	0.554729	7.09754	24.5582	7.21001e-07	8.49513e-05	up	MSF1 protein, putative [Source:VB External Description;Acc:AAEL013880]
AAEL006011	0.547801	4.68486	15.16	9.87743e-05	0.00568261	up	\
AAEL009323	0.547462	6.10808	18.8111	1.44325e-05	0.00111875	up	carbonic anhydrase precursor [Source:VB External Description;Acc:AAEL009323]
AAEL006794	0.535898	7.49867	19.0215	1.29257e-05	0.00102012	up	dicer-1 [Source:VB External Description;Acc:AAEL006794]
AAEL012702	0.523309	10.0231	15.0449	0.000104982	0.00601624	up	ATP-binding cassette sub-family A member 3, putative [Source:VB External Description;Acc:AAEL012702]
AAEL015114	0.522539	7.06165	15.5074	8.2183e-05	0.00483402	up	\
AAEL010099	0.518323	5.70047	13.2621	0.000270824	0.0126625	up	4-nitrophenylphosphatase [Source:VB External Description;Acc:AAEL010099]
AAEL007816	0.516963	6.88988	16.5063	4.84875e-05	0.00323133	up	cytochrome P450 [Source:VB Community Annotation;Acc:AAEL007816]
AAEL010988	0.514507	5.98682	15.6305	7.70026e-05	0.00461014	up	cationic amino acid transporter [Source:VB External Description;Acc:AAEL010988]
AAEL002963	0.506999	9.29988	13.2384	0.000274278	0.0127697	up	\
AAEL009074	0.505447	9.43051	15.6363	7.67687e-05	0.00461014	up	Inhibitor of Apoptosis (IAP) containing Baculoviral IAP Repeat(s) (BIR domains). [Source:VB Community Annotation;Acc:AAEL009074]
AAEL009129	0.501541	8.2202	19.1455	1.21121e-05	0.000980147	up	cytochrome P450 [Source:VB Community Annotation;Acc:AAEL009129]
AAEL005401	0.500918	10.9848	12.1631	0.000487443	0.0198317	up	\
AAEL003434	0.49972	8.79663	13.0605	0.000301593	0.0136669	up	alpha-amylase [Source:VB External Description;Acc:AAEL003434]
AAEL001588	0.494226	7.09655	19.2398	1.15287e-05	0.000948572	up	glutamate carboxypeptidase [Source:VB External Description;Acc:AAEL001588]
AAEL005428	0.494219	7.05239	13.0548	0.000302513	0.0136669	up	\
AAEL002457	0.493551	9.23129	14.5623	0.000135598	0.00745184	up	\
AAEL003899	0.493226	9.64021	14.2118	0.000163347	0.00838251	up	sugar transporter [Source:VB External Description;Acc:AAEL003899]
AAEL014310	0.492865	5.32467	18.9364	1.35149e-05	0.00105741	up	\
AAEL003365	0.48845	4.43584	11.7476	0.000609217	0.0236743	up	fumarylacetoacetate hydrolase [Source:VB External Description;Acc:AAEL003365]
AAEL005001	0.483021	8.93728	15.4997	8.25179e-05	0.00483402	up	aquaporin [Source:VB External Description;Acc:AAEL005001]
AAEL007325	0.478019	6.37957	16.2107	5.66736e-05	0.00369332	up	Mob3B protein, putative [Source:VB External Description;Acc:AAEL007325]
AAEL006701	0.47779	5.65521	12.8905	0.000330249	0.0146063	up	\
AAEL011500	0.476158	5.53224	13.4451	0.000245645	0.0117179	up	Cdc42 protein, putative [Source:VB External Description;Acc:AAEL011500]
AAEL011575	0.472071	5.32748	12.3783	0.00043435	0.018129	up	\
AAEL008163	0.471702	6.52145	17.9581	2.25821e-05	0.00168827	up	protease m1 zinc metalloprotease [Source:VB External Description;Acc:AAEL008163]
AAEL013966	0.469975	7.51601	17.1422	3.46823e-05	0.00244402	up	ATP-dependent clp protease ATP-binding subunit clpx [Source:VB External Description;Acc:AAEL013966]
AAEL003318	0.469885	7.7561	19.1672	1.19755e-05	0.000974452	up	oligopeptide transporter [Source:VB External Description;Acc:AAEL003318]
AAEL007383	0.467212	9.90098	12.6389	0.000377801	0.0163654	up	secreted ferritin G subunit precursor, putative [Source:VB External Description;Acc:AAEL007383]
AAEL003286	0.466105	8.49722	10.8846	0.000969688	0.0345801	up	alkaline phosphatase [Source:VB External Description;Acc:AAEL003286]
AAEL002978	0.46193	6.75393	19.8377	8.43021e-06	0.000716881	up	leucyl aminopeptidase, putative [Source:VB External Description;Acc:AAEL002978]
AAEL013074	0.459776	7.16342	12.9105	0.000326747	0.014495	up	adenylyl cyclase-associated protein [Source:VB External Description;Acc:AAEL013074]
AAEL007920	0.45928	7.1515	15.9861	6.38093e-05	0.00403491	up	\
AAEL018273	0.453571	6.11174	16.5375	4.76986e-05	0.00319321	up	\
AAEL005477	0.453334	8.24645	14.5152	0.000139034	0.00750438	up	amidase [Source:VB External Description;Acc:AAEL005477]
AAEL007560	0.450743	7.63539	14.0902	0.000174253	0.00884963	up	core 1 udp-galactose:n-acetylgalactosamine-alpha-r beta 1,3- galactosyltransferase [Source:VB External Description;Acc:AAEL007560]
AAEL008928	0.450337	7.13545	12.777	0.00035091	0.0153815	up	inward-rectifying potassium channel [Source:VB Community Annotation;Acc:AAEL008928]
AAEL008784	0.444093	7.70712	10.4496	0.00122677	0.0411567	up	serine-type enodpeptidase, [Source:VB External Description;Acc:AAEL008784]
AAEL011686	0.43968	5.71496	10.0198	0.00154865	0.0487508	up	starch branching enzyme ii [Source:VB External Description;Acc:AAEL011686]
AAEL013189	0.438459	6.0759	17.8072	2.44455e-05	0.00178234	up	\
AAEL006264	0.435575	6.61859	15.8693	6.7872e-05	0.00416508	up	glucose transporter (sugar transporter [Source:VB External Description;Acc:AAEL006264]
AAEL012131	0.435279	8.03871	10.403	0.00125809	0.0421117	up	cationic amino acid transporter [Source:VB External Description;Acc:AAEL012131]
AAEL009764	0.432781	6.21966	10.587	0.00113888	0.0387378	up	xaa-pro aminopeptidase [Source:VB External Description;Acc:AAEL009764]
AAEL013214	0.432576	8.36212	10.2526	0.00136491	0.0445794	up	cgmp-dependent protein kinase [Source:VB External Description;Acc:AAEL013214]
AAEL012835	0.432014	7.1348	12.0971	0.000505005	0.0202303	up	85 kda calcium-independent phospholipase A2 (ipla2) [Source:VB External Description;Acc:AAEL012835]
AAEL008760	0.431992	5.44046	10.1072	0.00147693	0.0469811	up	\
AAEL001091	0.429241	6.09109	13.844	0.00019863	0.00978404	up	malic enzyme [Source:VB External Description;Acc:AAEL001091]
AAEL014640	0.419516	6.88977	12.424	0.000423841	0.0178352	up	Peptidoglycan Recognition Protein (Long) [Source:VB Community Annotation;Acc:AAEL014640]
AAEL013138	0.418823	5.74325	13.6588	0.000219208	0.0106551	up	\
AAEL001847	0.412008	6.7167	13.119	0.00029232	0.0133705	up	\
AAEL014689	0.410755	6.1065	13.9197	0.000190785	0.00958472	up	NADPH cytochrome P450 [Source:VB External Description;Acc:AAEL014689]
AAEL000902	0.410246	7.7422	10.0535	0.00152057	0.0481911	up	sugar transporter [Source:VB External Description;Acc:AAEL000902]
AAEL012093	0.406779	7.2261	12.6893	0.000367744	0.0160241	up	leucine-rich transmembrane protein [Source:VB External Description;Acc:AAEL012093]
AAEL002723	0.403497	6.9871	10.3108	0.00132254	0.0436735	up	peroxisomal membrane protein pmp34 [Source:VB External Description;Acc:AAEL002723]
AAEL006815	0.402827	6.22867	12.5543	0.00039529	0.0169733	up	cytochrome P450 [Source:VB Community Annotation;Acc:AAEL006815]
AAEL007050	0.400982	6.93875	12.2996	0.00045305	0.018726	up	sugar transporter [Source:VB External Description;Acc:AAEL007050]
AAEL005336	0.39761	6.97311	12.1073	0.000502261	0.0202112	up	d-3-phosphoglycerate dehydrogenase [Source:VB External Description;Acc:AAEL005336]
AAEL003898	0.396823	6.43936	13.1649	0.000285246	0.0131285	up	\
AAEL013675	0.392842	7.56177	13.0553	0.000302433	0.0136669	up	eukaryotic translation initiation factor [Source:VB External Description;Acc:AAEL013675]
AAEL010799	0.392641	7.95642	12.3776	0.000434516	0.018129	up	\
AAEL011746	0.392616	7.4291	10.616	0.00112113	0.0382605	up	succinyl-CoA synthetase beta chain [Source:VB Community Annotation;Acc:AAEL011746]
AAEL009216	0.39142	5.48169	11.3493	0.000754777	0.0282859	up	cAMP-dependent protein kinase type ii regulatory subunit [Source:VB External Description;Acc:AAEL009216]
AAEL000950	0.391295	7.02583	13.2687	0.00026987	0.0126581	up	\
AAEL012513	0.390367	5.06949	9.96661	0.00159405	0.0492184	up	calcium-binding protein E63-1 [Source:VB External Description;Acc:AAEL012513]
AAEL013184	0.387654	6.11525	11.0683	0.00087814	0.032013	up	\
AAEL003667	0.382694	6.08832	11.24	0.000800531	0.0296983	up	\
AAEL010738	0.377495	8.16995	10.6896	0.00107737	0.037325	up	sodium bicarbonate cotransporter [Source:VB External Description;Acc:AAEL010738]
AAEL011588	0.377352	7.13956	12.2961	0.000453909	0.018726	up	\
AAEL011711	0.371688	7.99747	11.4473	0.000715982	0.0269005	up	nascent polypeptide associated complex alpha subunit (nac alpha) [Source:VB External Description;Acc:AAEL011711]
AAEL012504	0.370319	5.92246	10.6237	0.0011165	0.0382413	up	\
AAEL001812	0.36947	6.5116	10.9067	0.00095817	0.0344193	up	organic anion transporter [Source:VB External Description;Acc:AAEL001812]
AAEL000883	0.369054	5.26291	10.3289	0.00130966	0.0434429	up	\
AAEL011343	0.366121	7.80574	11.4773	0.000704504	0.0266882	up	\
AAEL005739	0.360909	6.96689	10.5659	0.00115191	0.0390905	up	\
AAEL009529	0.360351	6.16142	10.0193	0.00154911	0.0487508	up	\
AAEL005508	0.359404	6.52305	11.0201	0.000901292	0.0327759	up	NADH-ubiquinone oxidoreductase 24 kda subunit [Source:VB External Description;Acc:AAEL005508]
AAEL014717	0.351525	6.72638	10.7328	0.00105255	0.0368219	up	adiponectin receptor [Source:VB External Description;Acc:AAEL014717]
AAEL003588	0.330348	6.2227	10.2223	0.0013875	0.0447775	up	DNA-J/hsp40 [Source:VB External Description;Acc:AAEL003588]
AAEL000861	-0.356185	5.96574	10.0501	0.00152343	0.0481911	down	\
AAEL010018	-0.360665	7.1337	10.1424	0.00144895	0.0462909	down	\
AAEL004653	-0.36284	5.39684	10.6269	0.00111456	0.0382413	down	elongation factor SIII p15 subunit, putative [Source:VB External Description;Acc:AAEL004653]
AAEL001375	-0.3729	8.07628	11.6206	0.00065225	0.0250165	down	Y-box binding protein [Source:VB External Description;Acc:AAEL001375]
AAEL008556	-0.376756	5.7972	10.2158	0.00139246	0.0447775	down	prp4 [Source:VB External Description;Acc:AAEL008556]
AAEL004688	-0.378057	7.28062	10.5524	0.00116037	0.0392873	down	\
AAEL010850	-0.379378	6.04414	12.2398	0.000467815	0.0191388	down	troponin i [Source:VB External Description;Acc:AAEL010850]
AAEL002759	-0.380727	6.72829	11.702	0.000624324	0.0241975	down	tropomyosin invertebrate [Source:VB External Description;Acc:AAEL002759]
AAEL004709	-0.40101	6.24045	10.7591	0.0010377	0.0363887	down	protein phosphatase type 2c [Source:VB External Description;Acc:AAEL004709]
AAEL006866	-0.414117	6.93632	13.9144	0.00019133	0.00958472	down	muscle lim protein [Source:VB External Description;Acc:AAEL006866]
AAEL006071	-0.416063	5.03019	11.6228	0.000651492	0.0250165	down	\
AAEL001102	-0.416438	5.8691	15.6993	7.42507e-05	0.00450026	down	adenosine kinase [Source:VB External Description;Acc:AAEL001102]
AAEL013729	-0.41674	5.54122	11.0876	0.000869054	0.0317604	down	myotonin-protein kinase [Source:VB External Description;Acc:AAEL013729]
AAEL017108	-0.418545	4.81604	10.6469	0.00110258	0.0379411	down	\
AAEL001209	-0.418609	7.82348	14.5148	0.000139064	0.00750438	down	sodium-dependent phosphate transporter [Source:VB External Description;Acc:AAEL001209]
AAEL007473	-0.421387	6.04744	16.4377	5.02758e-05	0.00332046	down	cytochrome P450 [Source:VB Community Annotation;Acc:AAEL007473]
AAEL011498	-0.421644	6.47097	14.472	0.000142261	0.0076468	down	copper-zinc (Cu-Zn) superoxide dismutase [Source:VB Community Annotation;Acc:AAEL011498]
AAEL017385	-0.42535	5.7944	13.2344	0.000274851	0.0127697	down	\
AAEL000274	-0.42755	5.9773	14.6761	0.000127655	0.0070918	down	Copper-Zinc(Cu-Zn) Superoxide Dismutase. [Source:VB External Description;Acc:AAEL000274]
AAEL002565	-0.429588	7.66021	12.4104	0.000426959	0.0179153	down	titin [Source:VB External Description;Acc:AAEL002565]
AAEL006644	-0.438853	4.85436	10.2461	0.00136971	0.0445794	down	\
AAEL011114	-0.441042	4.75137	11.1116	0.000857878	0.0314299	down	serine/threonine-protein kinase rio2 (rio kinase 2) [Source:VB External Description;Acc:AAEL011114]
AAEL006702	-0.446146	8.39362	13.0655	0.000300789	0.0136669	down	fibrinogen and fibronectin [Source:VB External Description;Acc:AAEL006702]
AAEL004658	-0.446745	6.98759	16.8147	4.12119e-05	0.0028363	down	\
AAEL012266	-0.45451	5.62797	11.4716	0.000706686	0.0266882	down	cytochrome P450 [Source:VB Community Annotation;Acc:AAEL012266]
AAEL003676	-0.455434	8.01877	16.4504	4.99407e-05	0.00331318	down	myosin I homologue, putative [Source:VB External Description;Acc:AAEL003676]
AAEL011101	-0.464071	5.79799	16.1784	5.7647e-05	0.0037402	down	\
AAEL007452	-0.466629	4.50502	10.8852	0.000969336	0.0345801	down	\
AAEL017116	-0.470242	9.44617	13.8812	0.000194735	0.00966197	down	\
AAEL007898	-0.47164	8.92137	14.7848	0.000120506	0.00680003	down	calmin [Source:VB External Description;Acc:AAEL007898]
AAEL002107	-0.47708	6.31014	16.338	5.29918e-05	0.00348421	down	sulfide quinone reductase [Source:VB External Description;Acc:AAEL002107]
AAEL005476	-0.47809	3.60985	9.98272	0.00158016	0.049112	down	\
AAEL010382	-0.47963	8.84456	9.94266	0.00161492	0.0497585	down	aldehyde oxidase [Source:VB External Description;Acc:AAEL010382]
AAEL013128	-0.480088	6.60513	12.5544	0.000395278	0.0169733	down	elongase, putative [Source:VB External Description;Acc:AAEL013128]
AAEL012207	-0.488155	7.38729	16.0979	6.015e-05	0.00385169	down	myosin light chain 1, [Source:VB External Description;Acc:AAEL012207]
AAEL002950	-0.490184	6.79142	18.9287	1.35694e-05	0.00105741	down	\
AAEL008275	-0.49431	5.62446	11.884	0.000566192	0.022237	down	\
AAEL003964	-0.496801	4.02688	10.3607	0.00128723	0.0427955	down	\
AAEL001295	-0.497573	4.55662	12.98	0.000314841	0.0141804	down	\
AAEL011112	-0.503337	4.94688	13.4436	0.000245847	0.0117179	down	alcohol dehydrogenase [Source:VB External Description;Acc:AAEL011112]
AAEL008849	-0.504294	6.47007	22.3125	2.31698e-06	0.00022599	down	selenophosphate synthase [Source:VB External Description;Acc:AAEL008849]
AAEL005000	-0.510806	4.74241	13.3833	0.000253869	0.0120224	down	\
AAEL012704	-0.51169	4.5981	15.5873	7.87805e-05	0.00469749	down	\
AAEL006210	-0.514694	4.55154	13.9412	0.00018862	0.00951366	down	PFTAIRE-interacting factor 1A, putative [Source:VB External Description;Acc:AAEL006210]
AAEL008330	-0.517631	5.74509	12.4625	0.000415211	0.0176231	down	hexaprenyldihydroxybenzoate methyltransferase [Source:VB External Description;Acc:AAEL008330]
AAEL018213	-0.520875	3.74154	10.5222	0.00117947	0.0398424	down	\
AAEL008084	-0.521866	6.44937	22.016	2.70389e-06	0.00026028	down	phosphatidylserine receptor [Source:VB External Description;Acc:AAEL008084]
AAEL014902	-0.522133	4.23334	12.0846	0.000508386	0.0202914	down	cation efflux protein/ zinc transporter [Source:VB External Description;Acc:AAEL014902]
AAEL010757	-0.524092	4.73741	11.0022	0.00091002	0.0329306	down	\
AAEL009404	-0.529229	3.57793	10.2184	0.00139049	0.0447775	down	DNA-binding protein smubp-2 [Source:VB External Description;Acc:AAEL009404]
AAEL002572	-0.530031	7.02492	24.261	8.41259e-07	9.75596e-05	down	myosin regulatory light chain 2 (mlc-2) [Source:VB External Description;Acc:AAEL002572]
AAEL001564	-0.530897	3.51363	10.8948	0.000964327	0.0345562	down	taz protein (tafazzin) [Source:VB External Description;Acc:AAEL001564]
AAEL007962	-0.546861	6.01476	11.4642	0.000709511	0.0267255	down	glutathione transferase [Source:VB Community Annotation;Acc:AAEL007962]
AAEL010479	-0.548201	8.16536	13.8584	0.000197115	0.00974196	down	sugar transporter [Source:VB External Description;Acc:AAEL010479]
AAEL004859	-0.550876	6.1742	24.5691	7.16915e-07	8.49513e-05	down	ATP-dependent RNA helicase [Source:VB External Description;Acc:AAEL004859]
AAEL004156	-0.550983	6.37149	17.1964	3.37074e-05	0.00239827	down	fibrinogen and fibronectin [Source:VB External Description;Acc:AAEL004156]
AAEL008567	-0.556634	7.91722	10.6997	0.00107152	0.0372202	down	serine-type enodpeptidase, [Source:VB External Description;Acc:AAEL008567]
AAEL007387	-0.557228	3.84742	12.119	0.000499096	0.0201942	down	\
AAEL017407	-0.566828	6.26219	22.6026	1.9922e-06	0.00019692	down	\
AAEL001495	-0.573568	3.65763	12.0953	0.000505483	0.0202303	down	\
AAEL001864	-0.57764	7.64701	20.045	7.56414e-06	0.000649019	down	eukaryotic translation initiation factor 4E binding protein (4EBP) [Source:VB External Description;Acc:AAEL001864]
AAEL007034	-0.58854	3.48008	11.892	0.000563742	0.0222	down	\
AAEL008827	-0.59185	3.40161	10.1616	0.00143393	0.0459107	down	cell adhesion molecule [Source:VB External Description;Acc:AAEL008827]
AAEL011739	-0.60051	3.40481	14.0441	0.000178574	0.00903794	down	MAFF protein, putative [Source:VB External Description;Acc:AAEL011739]
AAEL004369	-0.602502	8.82403	10.2542	0.00136372	0.0445794	down	alpha-glucosidase [Source:VB External Description;Acc:AAEL004369]
AAEL012354	-0.603725	5.54028	16.7355	4.29699e-05	0.00291641	down	\
AAEL000604	-0.604919	5.8551	16.6031	4.60757e-05	0.00309865	down	\
AAEL012634	-0.60633	3.34217	14.6698	0.000128084	0.0070918	down	\
AAEL003119	-0.61381	4.40769	13.8071	0.000202566	0.00994464	down	C-Type Lectin (CTL). [Source:VB Community Annotation;Acc:AAEL003119]
AAEL002182	-0.613857	4.86605	23.2594	1.4156e-06	0.000147865	down	t-diRNAhydrouridine synthase [Source:VB External Description;Acc:AAEL002182]
AAEL017078	-0.614565	6.43454	12.1861	0.000481481	0.0196434	down	\
AAEL002049	-0.614652	5.58554	21.4311	3.66779e-06	0.000344071	down	circadian protein clock/arnt/bmal/pas [Source:VB External Description;Acc:AAEL002049]
AAEL005351	-0.617031	3.6964	14.2721	0.00015819	0.00820358	down	leucine-rich transmembrane protein [Source:VB External Description;Acc:AAEL005351]
AAEL004086	-0.618447	3.98563	16.6253	4.55385e-05	0.00307656	down	aldo-keto reductase [Source:VB External Description;Acc:AAEL004086]
AAEL009380	-0.620518	2.89877	11.5866	0.000664304	0.0254126	down	phospholipase c beta [Source:VB External Description;Acc:AAEL009380]
AAEL005929	-0.638024	3.65833	15.565	7.97159e-05	0.00473409	down	ATP-binding cassette transporter [Source:VB External Description;Acc:AAEL005929]
AAEL008054	-0.639499	6.71861	14.249	0.000160143	0.00827576	down	\
AAEL001533	-0.640726	2.76036	11.4715	0.000706707	0.0266882	down	glucosyl/glucuronosyl transferases [Source:VB External Description;Acc:AAEL001533]
AAEL011012	-0.643146	3.84445	17.3889	3.04596e-05	0.00219906	down	septin [Source:VB External Description;Acc:AAEL011012]
AAEL004974	-0.647793	2.85469	11.869	0.000570767	0.0223571	down	beta-1,3-glucuronyltransferase s, p [Source:VB External Description;Acc:AAEL004974]
AAEL016963	-0.65649	2.45044	11.5153	0.000690266	0.0263374	down	\
AAEL005236	-0.656689	5.58671	34.4973	4.2685e-09	9.38305e-07	down	\
AAEL002558	-0.665869	3.56758	12.832	0.000340749	0.0149808	down	myomesin [Source:VB External Description;Acc:AAEL002558]
AAEL013596	-0.675653	3.68542	15.3713	8.83185e-05	0.00514133	down	phosphatidylinositol 3-kinase regulatory subunit [Source:VB External Description;Acc:AAEL013596]
AAEL000651	-0.687422	7.09357	14.4	0.000147805	0.00783048	down	alpha-amylase [Source:VB External Description;Acc:AAEL000651]
AAEL009853	-0.694679	3.54732	14.8245	0.00011799	0.00670949	down	trypsin, putative [Source:VB External Description;Acc:AAEL009853]
AAEL002834	-0.702027	6.69744	38.4214	5.70034e-10	1.42296e-07	down	myo-inositol-1 phosphate synthase [Source:VB External Description;Acc:AAEL002834]
AAEL003596	-0.707872	6.52011	19.387	1.06732e-05	0.000888106	down	\
AAEL006359	-0.711191	3.501	17.8335	2.41105e-05	0.00176666	down	sulfotransferase (sult) [Source:VB External Description;Acc:AAEL006359]
AAEL009114	-0.712775	3.15474	14.6833	0.000127169	0.0070918	down	\
AAEL017212	-0.714451	8.66923	32.0295	1.51851e-08	2.9045e-06	down	\
AAEL007436	-0.717558	3.66179	11.4861	0.000701175	0.0266845	down	\
AAEL018658	-0.71776	5.97816	10.9457	0.000938234	0.0337856	down	NADH dehydrogenase subunit 2 [Source:VB Community Annotation;Acc:AAEL018658]
AAEL001577	-0.719313	9.01671	15.3255	9.04876e-05	0.00524686	down	\
AAEL001673	-0.727448	7.69773	33.3037	7.88314e-09	1.56896e-06	down	actin [Source:VB External Description;Acc:AAEL001673]
AAEL003076	-0.732661	7.21696	33.176	8.41853e-09	1.65318e-06	down	glucosyl/glucuronosyl transferases [Source:VB External Description;Acc:AAEL003076]
AAEL007951	-0.73528	2.10666	10.4836	0.00120437	0.0404977	down	glutathione transferase [Source:VB Community Annotation;Acc:AAEL007951]
AAEL003082	-0.736766	2.32611	11.6608	0.000638298	0.0246095	down	kinectin, putative [Source:VB External Description;Acc:AAEL003082]
AAEL004951	-0.73896	2.68702	10.367	0.00128287	0.0427469	down	\
AAEL003086	-0.743389	6.24469	47.7416	4.86273e-12	1.59152e-09	down	\
AAEL004522	-0.747007	7.21669	10.6479	0.00110196	0.0379411	down	gambicin anti-microbial peptide [Source:VB Community Annotation;Acc:AAEL004522]
AAEL008446	-0.75149	2.69075	13.6243	0.000223272	0.0107462	down	\
AAEL001384	-0.751747	4.09032	20.9935	4.60852e-06	0.00042158	down	triple functional domain, trio [Source:VB External Description;Acc:AAEL001384]
AAEL004181	-0.752527	5.37162	36.1386	1.83774e-09	4.16404e-07	down	\
AAEL010386	-0.758496	4.38451	19.2254	1.16157e-05	0.000950423	down	glucosyl/glucuronosyl transferases [Source:VB External Description;Acc:AAEL010386]
AAEL010326	-0.758496	4.43856	19.0562	1.26922e-05	0.00101044	down	Phosphotriesterase-related protein (EC 3.1.-.-)(Parathion hydrolase-related protein) [Source:VB External Description;Acc:AAEL010326]
AAEL014893	-0.758595	6.28351	11.764	0.000603882	0.023529	down	cytochrome P450 [Source:VB Community Annotation;Acc:AAEL014893]
AAEL004088	-0.760539	6.96798	29.9444	4.44612e-08	7.77739e-06	down	aldo-keto reductase [Source:VB External Description;Acc:AAEL004088]
AAEL015447	-0.786855	8.84422	10.3233	0.00131358	0.0434752	down	\
AAEL014956	-0.78924	2.98037	15.8436	6.87978e-05	0.00420438	down	internalin A, putative [Source:VB External Description;Acc:AAEL014956]
AAEL015303	-0.803928	2.32201	14.5699	0.000135054	0.00744972	down	\
AAEL007485	-0.805584	2.32004	10.2489	0.00136764	0.0445794	down	sodium-dependent phosphate transporter [Source:VB External Description;Acc:AAEL007485]
AAEL009951	-0.809914	5.88495	29.3067	6.17821e-08	1.03401e-05	down	dimeric dihydrodiol dehydrogenase [Source:VB External Description;Acc:AAEL009951]
AAEL008587	-0.810309	3.19964	13.6517	0.000220041	0.0106604	down	glutamate receptor, ionotropic, N-methyl d-aspartate [Source:VB External Description;Acc:AAEL008587]
AAEL018357	-0.810899	5.10106	17.9781	2.23456e-05	0.00167911	down	\
AAEL014668	-0.813657	1.86276	11.9714	0.000540223	0.0213882	down	ankyrin 2,3/unc44 [Source:VB External Description;Acc:AAEL014668]
AAEL008386	-0.81974	4.07637	14.4067	0.000147275	0.00783048	down	ATP-binding cassette sub-family A member 3, putative [Source:VB External Description;Acc:AAEL008386]
AAEL000079	-0.820763	2.95114	14.5448	0.000136869	0.00749371	down	\
AAEL012444	-0.833108	4.10694	21.0302	4.52099e-06	0.000416157	down	organic cation transporter [Source:VB External Description;Acc:AAEL012444]
AAEL011426	-0.853427	2.39568	11.8199	0.000585997	0.0228928	down	\
AAEL005749	-0.858986	2.79128	14.2355	0.0001613	0.00830639	down	lysosomal alpha-mannosidase (mannosidase alpha class 2b member 1) [Source:VB External Description;Acc:AAEL005749]
AAEL000246	-0.876996	4.15254	13.7796	0.000205557	0.010058	down	GPCR Frizzled/Smoothened Family [Source:VB Community Annotation;Acc:AAEL000246]
AAEL003382	-0.900937	1.73364	11.9764	0.000538797	0.0213882	down	Ro ribonucleoprotein autoantigen, putative [Source:VB External Description;Acc:AAEL003382]
AAEL007940	-0.90145	1.43443	12.5149	0.000403712	0.0172344	down	gustatory receptor Gr77 [Source:VB Community Annotation;Acc:AAEL007940]
AAEL017329	-0.907805	3.40408	13.626	0.000223078	0.0107462	down	\
AAEL003590	-0.918995	8.42861	26.4869	2.65337e-07	3.61841e-05	down	\
AAEL004631	-0.922228	4.94272	52.2023	5.00663e-13	1.99291e-10	down	actin [Source:VB External Description;Acc:AAEL004631]
AAEL008347	-0.928481	3.64972	24.8229	6.28479e-07	7.58708e-05	down	monocarboxylate transporter [Source:VB External Description;Acc:AAEL008347]
AAEL011872	-0.933714	1.97828	14.5168	0.000138918	0.00750438	down	\
AAEL008782	-0.942213	2.20555	9.98776	0.00157584	0.049112	down	serine-type enodpeptidase, [Source:VB External Description;Acc:AAEL008782]
AAEL009198	-0.979135	3.29288	12.4427	0.00041963	0.0177595	down	\
AAEL003099	-0.982701	2.51818	19.0175	1.29524e-05	0.00102012	down	glucosyl/glucuronosyl transferases [Source:VB External Description;Acc:AAEL003099]
AAEL010951	-0.982827	3.97517	19.6781	9.16456e-06	0.000766907	down	glutamate decarboxylase [Source:VB External Description;Acc:AAEL010951]
AAEL000678	-1.00479	6.07483	34.2722	4.79167e-09	1.00817e-06	down	alpha-amylase [Source:VB External Description;Acc:AAEL000678]
AAEL010952	-1.0091	2.21302	12.1089	0.000501825	0.0202112	down	\
AAEL000757	-1.02933	6.49924	26.6425	2.44802e-07	3.36957e-05	down	anterior fat body protein [Source:VB External Description;Acc:AAEL000757]
AAEL008342	-1.02999	3.10339	23.9182	1.00519e-06	0.000113011	down	monocarboxylate transporter [Source:VB External Description;Acc:AAEL008342]
AAEL013458	-1.03101	3.57355	11.279	0.000783883	0.0292279	down	glutamine synthetase 1, 2 (glutamate-amonia ligase) (gs) [Source:VB External Description;Acc:AAEL013458]
AAEL010381	-1.03958	3.21204	27.2351	1.8016e-07	2.60137e-05	down	glucosyl/glucuronosyl transferases [Source:VB External Description;Acc:AAEL010381]
AAEL006353	-1.04025	4.64216	30.1334	4.03322e-08	7.15677e-06	down	sulfotransferase (sult) [Source:VB External Description;Acc:AAEL006353]
AAEL004188	-1.04482	6.37402	27.37	1.68014e-07	2.47451e-05	down	\
AAEL007653	-1.06788	4.88519	26.1013	3.23972e-07	4.18549e-05	down	allantoinase [Source:VB External Description;Acc:AAEL007653]
AAEL007667	-1.08391	3.88801	23.2899	1.3933e-06	0.000146575	down	\
AAEL009159	-1.09734	1.46758	10.2065	0.00139945	0.0449044	down	nervous wreck, putative [Source:VB External Description;Acc:AAEL009159]
AAEL010137	-1.0984	5.411	50.6826	1.08578e-12	3.80747e-10	down	ketoreductase, putative [Source:VB External Description;Acc:AAEL010137]
AAEL018125	-1.1094	1.44116	13.4442	0.000245763	0.0117179	down	\
AAEL012910	-1.10999	1.33173	15.96	6.46964e-05	0.00403749	down	\
AAEL017320	-1.11084	5.55297	85.1712	2.73623e-20	2.12101e-17	down	\
AAEL017211	-1.13017	7.49083	29.5436	5.46737e-08	9.36318e-06	down	cecropin anti-microbial peptide [Source:VB Community Annotation;Acc:AAEL017211]
AAEL014616	-1.135	2.8287	17.8523	2.38732e-05	0.00175802	down	cytochrome P450 [Source:VB Community Annotation;Acc:AAEL014616]
AAEL008772	-1.13837	1.4132	13.1499	0.000287539	0.0131928	down	\
AAEL014609	-1.14597	5.68156	30.7472	2.93922e-08	5.34431e-06	down	cytochrome P450 [Source:VB Community Annotation;Acc:AAEL014609]
AAEL000667	-1.15138	9.37404	29.4656	5.69173e-08	9.63538e-06	down	alpha-amylase [Source:VB External Description;Acc:AAEL000667]
AAEL012294	-1.17214	2.04512	15.8809	6.74545e-05	0.00416508	down	adenylate cyclase type ix [Source:VB External Description;Acc:AAEL012294]
AAEL003816	-1.17729	4.1258	26.381	2.80289e-07	3.78725e-05	down	\
AAEL001594	-1.19434	1.53475	13.8918	0.000193644	0.00966197	down	\
AAEL008488	-1.20654	0.202351	9.97283	0.00158867	0.0491553	down	cysteine-rich secretory protein-2, putative [Source:VB External Description;Acc:AAEL008488]
AAEL008882	-1.23636	0.197418	10.2401	0.00137419	0.0445794	down	\
AAEL003237	-1.24965	0.756068	10.0484	0.00152479	0.0481911	down	low molecular weight protein-tyrosine-phosphatase [Source:VB External Description;Acc:AAEL003237]
AAEL013752	-1.25205	4.01477	23.7377	1.10399e-06	0.00012134	down	rfx5 [Source:VB External Description;Acc:AAEL013752]
AAEL000778	-1.30351	2.83145	34.3954	4.49783e-09	9.74176e-07	down	\
AAEL004223	-1.30787	9.5473	26.6444	2.44561e-07	3.36957e-05	down	cecropin anti-microbial peptide [Source:VB Community Annotation;Acc:AAEL004223]
AAEL005123	-1.32061	1.05821	12.9217	0.000324803	0.0144522	down	\
AAEL004572	-1.33183	1.47359	24.0958	9.16592e-07	0.000104648	down	\
AAEL017706	-1.34652	0.818953	16.8649	4.01378e-05	0.00278844	down	18S_rRNA [Source:RNAmmer;Acc:18S_rRNA]
AAEL003163	-1.35379	1.13668	14.0919	0.000174096	0.00884963	down	forkhead protein/ forkhead protein domain [Source:VB External Description;Acc:AAEL003163]
AAEL012324	-1.35783	2.47935	25.1589	5.27949e-07	6.42614e-05	down	protease m50 membrane-bound transcription factor site 2 protease [Source:VB External Description;Acc:AAEL012324]
AAEL014053	-1.37991	0.617326	14.7986	0.000119627	0.00677641	down	vacuolar proton ATPases [Source:VB External Description;Acc:AAEL014053]
AAEL000670	-1.41271	2.53482	26.3481	2.85093e-07	3.81714e-05	down	methionine sulfoxide reductase [Source:VB External Description;Acc:AAEL000670]
AAEL007669	-1.41434	2.89598	45.0485	1.92212e-11	5.89769e-09	down	oxidoreductase [Source:VB External Description;Acc:AAEL007669]
AAEL017598	-1.43939	2.11002	27.2665	1.77257e-07	2.58479e-05	down	18S_rRNA [Source:RNAmmer;Acc:18S_rRNA]
AAEL017514	-1.44276	5.32254	17.2908	3.20743e-05	0.00229316	down	\
AAEL011359	-1.49112	0.812067	16.0492	6.1719e-05	0.00393505	down	nfat [Source:VB External Description;Acc:AAEL011359]
AAEL010475	-1.50712	3.27474	51.3538	7.71336e-13	2.84006e-10	down	\
AAEL012711	-1.51777	-0.280222	10.3706	0.00128041	0.0427469	down	Clip-Domain Serine Protease family C. [Source:VB Community Annotation;Acc:AAEL012711]
AAEL011929	-1.52297	1.83597	30.3097	3.68288e-08	6.61481e-06	down	serine-type enodpeptidase, [Source:VB External Description;Acc:AAEL011929]
AAEL010935	-1.53837	3.46882	61.4908	4.44816e-15	2.25905e-12	down	gamma glutamyl transpeptidases [Source:VB External Description;Acc:AAEL010935]
AAEL014670	-1.55221	1.93414	29.2425	6.38643e-08	1.05685e-05	down	transcription enhancer factor, putative [Source:VB External Description;Acc:AAEL014670]
AAEL012288	-1.60383	0.275561	16.1259	5.92666e-05	0.00381169	down	sugar transporter [Source:VB External Description;Acc:AAEL012288]
AAEL003589	-1.60831	6.09255	37.8924	7.47566e-10	1.81033e-07	down	transcription factor, putative [Source:VB External Description;Acc:AAEL003589]
AAEL005338	-1.62995	1.49173	22.9157	1.69262e-06	0.000171924	down	novex-3 (titin isoform) [Source:VB External Description;Acc:AAEL005338]
AAEL009131	-1.64607	5.56677	25.5896	4.22302e-07	5.34221e-05	down	cytochrome P450 [Source:VB Community Annotation;Acc:AAEL009131]
AAEL010530	-1.74701	0.872716	15.9777	6.40933e-05	0.00403491	down	dual-specificity protein phosphatase, putative [Source:VB External Description;Acc:AAEL010530]
AAEL007897	-1.78244	-0.215232	11.1618	0.000835006	0.0307449	down	spaetzle-like cytokine [Source:VB Community Annotation;Acc:AAEL007897]
AAEL018543	-1.84334	12.5371	51.6646	6.58383e-13	2.48633e-10	down	28S_rRNA [Source:RNAmmer;Acc:28S_rRNA]
AAEL017590	-1.87716	5.02244	27.5938	1.49661e-07	2.2492e-05	down	Metazoan signal recognition particle RNA [Source:RFAM;Acc:RF00017]
AAEL014580	-1.90824	1.83643	38.5747	5.26984e-10	1.36165e-07	down	gamma glutamyl transpeptidases [Source:VB External Description;Acc:AAEL014580]
AAEL005318	-1.91254	2.02555	38.9735	4.29606e-10	1.12986e-07	down	\
AAEL008194	-1.91914	1.99753	16.8188	4.11248e-05	0.0028363	down	protein phosphatase 2a, regulatory subunit [Source:VB External Description;Acc:AAEL008194]
AAEL017811	-1.92502	2.01963	30.8368	2.80668e-08	5.16709e-06	down	RNase MRP [Source:RFAM;Acc:RF00030]
AAEL017460	-1.95217	-0.305621	16.7543	4.25455e-05	0.00290097	down	\
AAEL018514	-1.96614	0.504914	25.499	4.42609e-07	5.47794e-05	down	Arthropod 7SK RNA [Source:RFAM;Acc:RF01052]
AAEL007942	-2.07058	5.39964	61.2294	5.07974e-15	2.49381e-12	down	fibrinogen and fibronectin [Source:VB External Description;Acc:AAEL007942]
AAEL001241	-2.39807	-0.182091	23.6479	1.15674e-06	0.000125269	down	\
AAEL008385	-2.45465	-0.400184	10.2607	0.00135896	0.0445794	down	histone H2A, putative [Source:VB External Description;Acc:AAEL008385]
AAEL011070	-2.47397	-0.381034	24.0343	9.4635e-07	0.000107214	down	C-Type Lectin (CTL) - galactose binding. [Source:VB Community Annotation;Acc:AAEL011070]
AAEL005112	-2.54285	0.46671	33.0171	9.13514e-09	1.77029e-06	down	Carboxy/choline esterase Alpha Esterase [Source:VB Community Annotation;Acc:AAEL005112]
AAEL004048	-2.87413	-0.177077	12.6729	0.000370985	0.0161176	down	UNC93A protein, putative [Source:VB External Description;Acc:AAEL004048]
AAEL003841	-3.00048	-0.285228	16.1419	5.87703e-05	0.00379635	down	defensin anti-microbial peptide [Source:VB Community Annotation;Acc:AAEL003841]
AAEL010454	-3.08083	-0.368191	17.8831	2.34902e-05	0.00173851	down	\
AAEL015627	-3.51727	-0.753711	14.5143	0.000139102	0.00750438	down	leucine-rich immune protein (Coil-less) [Source:VB Community Annotation;Acc:AAEL015627]
AAEL003584	-3.90117	-2.03983	10.2551	0.00136306	0.0445794	down	\
AAEL015527	-4.03751	0.0201183	36.7349	1.35338e-09	3.11446e-07	down	\
AAEL007861	-4.25123	-1.17425	15.8917	6.70715e-05	0.00416508	down	\
AAEL007285	-5.05282	-2.49684	10.6142	0.00112225	0.0382605	down	\
AAEL010997	-5.06271	-2.49076	10.007	0.00155947	0.0489719	down	myosin light chain kinase [Source:VB External Description;Acc:AAEL010997]
AAEL004591	-5.07653	-2.48267	9.98221	0.0015806	0.049112	down	\
AAEL001537	-5.65717	-2.15333	12.2582	0.000463223	0.0190568	down	bax inhibitor [Source:VB External Description;Acc:AAEL001537]
AAEL000689	-5.70305	-2.1243	10.4922	0.00119881	0.0404029	down	steroid dehydrogenase [Source:VB External Description;Acc:AAEL000689]
AAEL006131	-5.90962	-1.99171	15.9642	6.45516e-05	0.00403749	down	\
AAEL007128	-6.43847	-1.62151	14.9886	0.000108162	0.00617444	down	sugar transporter [Source:VB External Description;Acc:AAEL007128]
AAEL001944	-8.3324	-0.205679	15.5056	8.22618e-05	0.00483402	down	\

## Sheet: SM 2dpf>Sugar
Gene ID	logFC	logCPM	LR	PValue	FDR	regulation	Gene description
AAEL018669	6.10173	10.4386	35.2954	2.83294e-09	8.87735e-07	up	cytochrome c oxidase subunit III [Source:VB Community Annotation;Acc:AAEL018669]
AAEL018664	6.04048	7.98849	44.978	1.99256e-11	1.12871e-08	up	cytochrome c oxidase subunit II [Source:VB Community Annotation;Acc:AAEL018664]
AAEL018415	5.37447	-2.36225	10.8986	0.000962367	0.0464426	up	Sphinx conserved region 2 [Source:RFAM;Acc:RF02047]
AAEL018681	5.18228	3.20321	23.455	1.27869e-06	0.00020925	up	NADH dehydrogenase subunit 4L [Source:VB Community Annotation;Acc:AAEL018681]
AAEL001542	5.06693	-2.52966	10.9417	0.00094025	0.045937	up	voltage and ligand gated potassium channel [Source:VB External Description;Acc:AAEL001542]
AAEL018680	4.8868	7.25236	38.9161	4.42409e-10	1.55138e-07	up	NADH dehydrogenase subunit 4 [Source:VB Community Annotation;Acc:AAEL018680]
AAEL018671	4.45596	5.54214	18.6102	1.60358e-05	0.00171595	up	NADH dehydrogenase subunit 3 [Source:VB Community Annotation;Acc:AAEL018671]
AAEL018685	3.94537	9.05132	33.477	7.21132e-09	2.00393e-06	up	cytochrome b [Source:VB Community Annotation;Acc:AAEL018685]
AAEL018684	3.79491	2.36962	20.9699	4.66557e-06	0.000608093	up	NADH dehydrogenase subunit 6 [Source:VB Community Annotation;Acc:AAEL018684]
AAEL018668	3.33451	8.15303	44.3509	2.74484e-11	1.44378e-08	up	ATP synthase F0 subunit 6 [Source:VB Community Annotation;Acc:AAEL018668]
AAEL013141	3.16353	-1.13526	16.0623	6.12925e-05	0.00537331	up	mfs transporter [Source:VB External Description;Acc:AAEL013141]
AAEL018667	2.59865	6.07703	49.464	2.02045e-12	1.41701e-09	up	ATP synthase F0 subunit 8 [Source:VB Community Annotation;Acc:AAEL018667]
AAEL009166	2.41111	1.27266	30.3551	3.59763e-08	8.68622e-06	up	\
AAEL007601	2.18572	5.29746	125.567	3.82512e-29	2.81682e-25	up	trypsin [Source:VB External Description;Acc:AAEL007601]
AAEL013715	2.00092	6.53689	79.3611	5.17335e-19	1.08847e-15	up	trypsin [Source:VB External Description;Acc:AAEL013715]
AAEL012245	1.95648	0.651256	21.6502	3.27181e-06	0.000446177	up	\
AAEL011878	1.89374	3.81321	58.2667	2.28885e-14	2.80918e-11	up	glucose transporter [Source:VB External Description;Acc:AAEL011878]
AAEL009108	1.87952	-0.122849	14.3001	0.000155855	0.0113635	up	protease m1 zinc metalloprotease [Source:VB External Description;Acc:AAEL009108]
AAEL013577	1.82948	1.50389	21.5597	3.42988e-06	0.000463443	up	\
AAEL010196	1.82626	5.49736	41.4403	1.21527e-10	5.42377e-08	up	trypsin [Source:VB External Description;Acc:AAEL010196]
AAEL011539	1.74944	5.01022	54.6499	1.44033e-13	1.32583e-10	up	metalloproteinase, putative [Source:VB External Description;Acc:AAEL011539]
AAEL008769	1.66828	7.51592	89.4032	3.22011e-21	1.58086e-17	up	serine-type enodpeptidase, [Source:VB External Description;Acc:AAEL008769]
AAEL002467	1.65057	6.13783	47.8216	4.66815e-12	2.98924e-09	up	\
AAEL013714	1.57543	5.77951	59.3244	1.3371e-14	1.95037e-11	up	trypsin, putative [Source:VB External Description;Acc:AAEL013714]
AAEL001180	1.5606	1.17412	17.4491	2.95096e-05	0.00293661	up	\
AAEL001641	1.52171	1.92708	15.7586	7.19613e-05	0.00602185	up	deoxyribonuclease I, putative [Source:VB External Description;Acc:AAEL001641]
AAEL013706	1.5012	5.18975	65.671	5.3285e-16	8.71979e-13	up	\
AAEL013717	1.48125	7.72347	30.6181	3.14157e-08	7.71151e-06	up	sphingomyelin phosphodiesterase [Source:VB External Description;Acc:AAEL013717]
AAEL011824	1.47978	3.97257	55.2029	1.08708e-13	1.14361e-10	up	gamma glutamyl transpeptidases [Source:VB External Description;Acc:AAEL011824]
AAEL015020	1.46512	1.89818	15.9599	6.46997e-05	0.00560528	up	glycoside hydrolases [Source:VB External Description;Acc:AAEL015020]
AAEL009953	1.45001	1.22096	16.1436	5.87158e-05	0.00520944	up	Niemann-Pick Type C-2, putative [Source:VB External Description;Acc:AAEL009953]
AAEL013835	1.44431	3.92142	40.7956	1.69017e-10	6.91467e-08	up	\
AAEL018687	1.34015	4.45103	28.3278	1.02414e-07	2.28538e-05	up	NADH dehydrogenase subunit 1 [Source:VB Community Annotation;Acc:AAEL018687]
AAEL008606	1.31051	0.891937	13.6721	0.000217662	0.01498	up	\
AAEL013712	1.27937	2.94625	24.8334	6.2505e-07	0.000112265	up	Trypsin 5G1 Precursor (EC 3.4.21.4) [Source:VB External Description;Acc:AAEL013712]
AAEL008913	1.27707	5.79091	87.0093	1.08009e-20	3.84525e-17	up	amino acid transporter [Source:VB External Description;Acc:AAEL008913]
AAEL010195	1.26358	1.64371	15.2825	9.25687e-05	0.00732985	up	trypsin [Source:VB External Description;Acc:AAEL010195]
AAEL009036	1.25336	3.38953	22.0478	2.65941e-06	0.000372496	up	\
AAEL001701	1.22947	7.61068	27.4983	1.57231e-07	3.30815e-05	up	serine-type enodpeptidase, [Source:VB External Description;Acc:AAEL001701]
AAEL006376	1.2218	3.57957	19.2627	1.13912e-05	0.00128068	up	trypsin, putative [Source:VB External Description;Acc:AAEL006376]
AAEL007611	1.22006	1.21552	18.7733	1.47211e-05	0.00160602	up	\
AAEL012941	1.21889	1.6464	15.1757	9.79569e-05	0.00771502	up	\
AAEL001611	1.21816	5.17122	86.6346	1.30542e-20	3.84525e-17	up	\
AAEL013707	1.15932	7.64398	21.6763	3.22749e-06	0.000444247	up	trypsin [Source:VB External Description;Acc:AAEL013707]
AAEL010203	1.14724	1.64972	14.7019	0.000125917	0.00955932	up	trypsin [Source:VB External Description;Acc:AAEL010203]
AAEL010653	1.12159	4.04878	29.7407	4.93867e-08	1.13651e-05	up	alpha-l-fucosidase [Source:VB External Description;Acc:AAEL010653]
AAEL002360	1.10733	5.42811	28.976	7.32823e-08	1.66046e-05	up	serine-type enodpeptidase, [Source:VB External Description;Acc:AAEL002360]
AAEL018696	1.08942	9.72289	59.1558	1.45669e-14	1.95037e-11	up	\
AAEL009237	1.08907	3.3785	26.7729	2.28824e-07	4.61661e-05	up	glycoside hydrolases [Source:VB External Description;Acc:AAEL009237]
AAEL015445	1.0708	5.14982	48.3748	3.52066e-12	2.35692e-09	up	cysteine dioxygenase [Source:VB External Description;Acc:AAEL015445]
AAEL018116	1.07063	1.94596	12.3507	0.000440832	0.0263926	up	\
AAEL000858	1.06126	3.44666	42.5218	6.98972e-11	3.43149e-08	up	ral guanine nucleotide exchange factor, [Source:VB External Description;Acc:AAEL000858]
AAEL017291	1.05638	1.98105	13.1675	0.000284842	0.0186451	up	\
AAEL001621	1.03862	4.49913	27.3697	1.6804e-07	3.48576e-05	up	\
AAEL011773	0.998279	5.80636	40.2988	2.17944e-10	8.44704e-08	up	calreticulin [Source:VB External Description;Acc:AAEL011773]
AAEL001690	0.991748	6.32963	15.9288	6.57694e-05	0.00565115	up	serine-type enodpeptidase, [Source:VB External Description;Acc:AAEL001690]
AAEL002554	0.988483	3.37838	17.5384	2.8156e-05	0.00282096	up	anosmin, putative [Source:VB External Description;Acc:AAEL002554]
AAEL003974	0.982613	1.65588	17.4098	3.01263e-05	0.00297786	up	\
AAEL010920	0.971926	3.97744	22.7055	1.88829e-06	0.000278107	up	\
AAEL007591	0.969958	3.87516	23.8428	1.0453e-06	0.000179015	up	\
AAEL015247	0.955151	4.59705	33.8879	5.8382e-09	1.7197e-06	up	\
AAEL007872	0.951478	2.81371	12.0929	0.00050614	0.0288931	up	\
AAEL002555	0.949184	3.64899	23.0623	1.56834e-06	0.000240609	up	sodium/solute symporter [Source:VB External Description;Acc:AAEL002555]
AAEL007191	0.93197	3.51077	21.5185	3.50435e-06	0.000469201	up	amino acid transporter [Source:VB External Description;Acc:AAEL007191]
AAEL014539	0.928951	2.41534	13.0753	0.000299219	0.0193285	up	maltose phosphorylase [Source:VB External Description;Acc:AAEL014539]
AAEL014868	0.926404	3.34249	13.912	0.00019157	0.0136301	up	diaphanous [Source:VB External Description;Acc:AAEL014868]
AAEL007592	0.916184	5.09074	55.223	1.076e-13	1.14361e-10	up	\
AAEL008944	0.908354	1.40129	11.3918	0.000737692	0.0389417	up	\
AAEL011937	0.901934	2.7533	23.2728	1.40577e-06	0.000225045	up	glucosyl/glucuronosyl transferases [Source:VB External Description;Acc:AAEL011937]
AAEL000271	0.895151	5.77185	33.5483	6.95146e-09	1.96887e-06	up	gamma-glutamyl hydrolase [Source:VB External Description;Acc:AAEL000271]
AAEL000859	0.889101	8.11876	50.7194	1.06559e-12	8.26004e-10	up	\
AAEL014821	0.883464	5.38156	23.6566	1.1515e-06	0.000194934	up	\
AAEL013133	0.870606	2.8905	20.6756	5.4404e-06	0.000690743	up	\
AAEL013465	0.870578	2.69701	15.9223	6.59966e-05	0.00565115	up	\
AAEL007812	0.870132	4.70232	42.409	7.40473e-11	3.51796e-08	up	cytochrome P450 [Source:VB Community Annotation;Acc:AAEL007812]
AAEL012578	0.86135	5.95594	24.7057	6.67873e-07	0.000118511	up	phosphoserine aminotransferase [Source:VB External Description;Acc:AAEL012578]
AAEL007416	0.861129	5.86172	29.7533	4.9068e-08	1.13651e-05	up	cysteine dioxygenase [Source:VB External Description;Acc:AAEL007416]
AAEL010930	0.845774	1.58327	11.6359	0.000646926	0.0354198	up	l-asparaginase [Source:VB External Description;Acc:AAEL010930]
AAEL012041	0.835191	4.92569	54.9823	1.21618e-13	1.19413e-10	up	sulphate transporter [Source:VB External Description;Acc:AAEL012041]
AAEL011542	0.822773	10.1899	22.5644	2.03214e-06	0.000296331	up	metalloproteinase, putative [Source:VB External Description;Acc:AAEL011542]
AAEL008096	0.816829	2.0987	13.8444	0.00019859	0.0139944	up	mitochondrial ornithine transporter [Source:VB External Description;Acc:AAEL008096]
AAEL013304	0.811131	3.94094	14.6537	0.000129184	0.00975704	up	\
AAEL007111	0.798651	4.18805	36.7507	1.34246e-09	4.39371e-07	up	\
AAEL003286	0.794426	8.62712	38.7796	4.74472e-10	1.62512e-07	up	alkaline phosphatase [Source:VB External Description;Acc:AAEL003286]
AAEL015136	0.794083	8.05906	40.3484	2.12476e-10	8.44704e-08	up	Niemann-Pick Type C-2, putative [Source:VB External Description;Acc:AAEL015136]
AAEL012554	0.792995	5.05595	22.8261	1.77337e-06	0.000266512	up	maltose phosphorylase [Source:VB External Description;Acc:AAEL012554]
AAEL011341	0.783742	6.13717	22.7992	1.79844e-06	0.00026755	up	apyrase, putative [Source:VB External Description;Acc:AAEL011341]
AAEL004285	0.78305	3.45206	14.5658	0.000135347	0.0100676	up	sphingosine kinase a, b [Source:VB External Description;Acc:AAEL004285]
AAEL012120	0.782515	6.46226	31.43	2.06765e-08	5.34252e-06	up	fad oxidoreductase [Source:VB External Description;Acc:AAEL012120]
AAEL008635	0.781842	3.17719	18.0049	2.20333e-05	0.00226928	up	ABC transporter [Source:VB External Description;Acc:AAEL008635]
AAEL013885	0.771944	8.68438	19.677	9.17008e-06	0.00108046	up	\
AAEL014218	0.770897	6.32798	27.747	1.38265e-07	2.95125e-05	up	lipase 1 precursor [Source:VB External Description;Acc:AAEL014218]
AAEL008028	0.752581	7.29281	42.3416	7.66441e-11	3.52754e-08	up	monocarboxylate transporter [Source:VB External Description;Acc:AAEL008028]
AAEL012014	0.744831	4.9914	30.0124	4.29285e-08	1.01976e-05	up	l-lactate dehydrogenase [Source:VB External Description;Acc:AAEL012014]
AAEL000500	0.720868	9.60554	20.4642	6.07567e-06	0.000747991	up	\
AAEL009745	0.719823	3.63256	15.5338	8.10419e-05	0.00659439	up	nitric oxide synthase [Source:VB External Description;Acc:AAEL009745]
AAEL007979	0.719318	5.37646	33.5921	6.79666e-09	1.96277e-06	up	tyrosine transporter [Source:VB External Description;Acc:AAEL007979]
AAEL005188	0.711599	3.36456	14.1519	0.000168623	0.0121739	up	alpha-galactosidase/alpha-n-acetylgalactosaminidase [Source:VB External Description;Acc:AAEL005188]
AAEL014413	0.701206	2.49421	10.8582	0.000983618	0.0468826	up	cytochrome P450 [Source:VB Community Annotation;Acc:AAEL014413]
AAEL014516	0.69191	10.2401	11.8959	0.000562567	0.0315028	up	metalloproteinase, putative [Source:VB External Description;Acc:AAEL014516]
AAEL011519	0.690598	7.11122	20.1366	7.21031e-06	0.000870438	up	sucrose transport protein [Source:VB External Description;Acc:AAEL011519]
AAEL002903	0.689188	4.56922	32.7314	1.05813e-08	2.83347e-06	up	phosphatidylinositol 3-kinase catalytic subunit alpha, beta, delta [Source:VB External Description;Acc:AAEL002903]
AAEL014271	0.686113	4.56899	16.1778	5.76661e-05	0.00517869	up	\
AAEL009760	0.669919	10.7313	17.2299	3.31191e-05	0.00325186	up	Niemann-Pick Type C-2, putative [Source:VB External Description;Acc:AAEL009760]
AAEL013884	0.669782	3.71603	15.4363	8.53316e-05	0.00680677	up	synaptic vesicle protein [Source:VB External Description;Acc:AAEL013884]
AAEL005030	0.663927	3.51667	19.6271	9.41255e-06	0.00110022	up	multidrug resistance protein 1 (ATP-binding cassette C1) [Source:VB External Description;Acc:AAEL005030]
AAEL000127	0.660786	2.68292	12.8569	0.000336231	0.0214372	up	AMP dependent coa ligase [Source:VB External Description;Acc:AAEL000127]
AAEL001839	0.657188	6.66357	12.5144	0.000403834	0.0245772	up	zinc carboxypeptidase [Source:VB External Description;Acc:AAEL001839]
AAEL004798	0.656796	11.0711	15.7745	7.13569e-05	0.0060054	up	\
AAEL008495	0.65485	2.84081	11.5267	0.000686033	0.0366764	up	\
AAEL003808	0.652114	5.07016	23.1532	1.49592e-06	0.000233887	up	sugar transporter [Source:VB External Description;Acc:AAEL003808]
AAEL008876	0.650763	4.63584	12.7055	0.000364578	0.022663	up	deoxyribonuclease I, putative [Source:VB External Description;Acc:AAEL008876]
AAEL012700	0.628517	6.12258	23.1369	1.50864e-06	0.000233887	up	ATP-binding cassette sub-family A member 3, putative [Source:VB External Description;Acc:AAEL012700]
AAEL014689	0.62785	6.15643	33.2811	7.97525e-09	2.17518e-06	up	NADPH cytochrome P450 [Source:VB External Description;Acc:AAEL014689]
AAEL012783	0.623228	9.63629	11.5969	0.000660606	0.0357698	up	protease m1 zinc metalloprotease [Source:VB External Description;Acc:AAEL012783]
AAEL003318	0.607279	7.75987	28.101	1.15149e-07	2.53121e-05	up	oligopeptide transporter [Source:VB External Description;Acc:AAEL003318]
AAEL011256	0.606129	3.13088	12.553	0.000395566	0.0242746	up	cation efflux protein/ zinc transporter [Source:VB External Description;Acc:AAEL011256]
AAEL010464	0.600537	9.41341	20.4863	6.00599e-06	0.000747991	up	glutamate dehydrogenase [Source:VB External Description;Acc:AAEL010464]
AAEL006902	0.597901	8.6451	23.2415	1.42879e-06	0.000226271	up	serine-type enodpeptidase, [Source:VB External Description;Acc:AAEL006902]
AAEL001107	0.595344	8.01265	20.3918	6.31006e-06	0.000768055	up	\
AAEL009531	0.590955	7.44112	23.3212	1.37077e-06	0.000221855	up	niemann-pick C1 [Source:VB External Description;Acc:AAEL009531]
AAEL001599	0.586193	5.81493	17.182	3.39644e-05	0.00331276	up	\
AAEL001146	0.577624	3.36273	10.9483	0.000936916	0.045937	up	n-acetylgalactosaminyltransferase [Source:VB External Description;Acc:AAEL001146]
AAEL004247	0.577372	8.24756	20.8114	5.06803e-06	0.00064906	up	Sialin, Sodium/sialic acid cotransporter, putative [Source:VB External Description;Acc:AAEL004247]
AAEL005480	0.571892	6.62745	19.5049	1.00343e-05	0.00115457	up	hairy protein [Source:VB External Description;Acc:AAEL005480]
AAEL003720	0.570344	8.77435	18.4641	1.73138e-05	0.00182142	up	leucine-rich transmembrane protein [Source:VB External Description;Acc:AAEL003720]
AAEL010912	0.569956	7.06767	15.8947	6.69653e-05	0.00570095	up	dipeptidyl-peptidase [Source:VB External Description;Acc:AAEL010912]
AAEL002263	0.568248	8.12155	20.8272	5.02644e-06	0.00064906	up	\
AAEL001693	0.565741	6.10781	19.5087	1.00141e-05	0.00115457	up	serine-type enodpeptidase, [Source:VB External Description;Acc:AAEL001693]
AAEL013716	0.563405	3.61706	11.1621	0.000834851	0.0426934	up	\
AAEL000874	0.562445	3.7571	10.7242	0.00105743	0.0497565	up	Apaf-1 Related Killer [Source:VB Community Annotation;Acc:AAEL000874]
AAEL008879	0.56153	7.01986	13.286	0.000267388	0.0178194	up	Kynurenine 3-monooxygenase (EC 1.14.13.9)(Kynurenine 3-hydroxylase) [Source:VB External Description;Acc:AAEL008879]
AAEL002560	0.558321	7.42885	25.9919	3.42853e-07	6.47377e-05	up	\
AAEL010776	0.556357	10.856	10.7255	0.00105668	0.0497565	up	carboxypeptidase [Source:VB External Description;Acc:AAEL010776]
AAEL002063	0.555496	5.41575	26.9865	2.04882e-07	4.19098e-05	up	cationic amino acid transporter [Source:VB External Description;Acc:AAEL002063]
AAEL008232	0.547051	5.57754	25.0754	5.51331e-07	0.000100247	up	sugar transporter [Source:VB External Description;Acc:AAEL008232]
AAEL008893	0.545987	6.32264	19.3291	1.10017e-05	0.00124641	up	xaa-pro dipeptidase pepd/pepq(e.coli) [Source:VB External Description;Acc:AAEL008893]
AAEL014734	0.54294	8.65195	18.2825	1.90449e-05	0.0019753	up	\
AAEL015239	0.526445	3.89632	13.7931	0.000204083	0.0142452	up	\
AAEL013567	0.522597	4.29427	12.52	0.000402629	0.0245772	up	ATP-dependent bile acid permease [Source:VB External Description;Acc:AAEL013567]
AAEL004931	0.520283	7.72819	19.6907	9.10416e-06	0.00108046	up	beta-hexosaminidase b [Source:VB External Description;Acc:AAEL004931]
AAEL007204	0.515215	7.65667	18.3064	1.88078e-05	0.00196454	up	\
AAEL007926	0.514193	8.55258	16.689	4.40356e-05	0.00413093	up	retinoid-inducible serine carboxypeptidase (serine carboxypeptidase [Source:VB External Description;Acc:AAEL007926]
AAEL000746	0.51076	5.67791	12.8011	0.000346415	0.021897	up	NADP-specific isocitrate dehydrogenase [Source:VB External Description;Acc:AAEL000746]
AAEL004313	0.510586	6.63408	16.6015	4.61142e-05	0.00424481	up	fk506-binding protein [Source:VB External Description;Acc:AAEL004313]
AAEL011752	0.508492	3.41714	11.0998	0.000863369	0.0438472	up	glutathione transferase [Source:VB Community Annotation;Acc:AAEL011752]
AAEL004236	0.507238	4.56177	15.6752	7.52057e-05	0.00618788	up	arf6 guanine nucleotide exchange factor [Source:VB External Description;Acc:AAEL004236]
AAEL001100	0.502145	3.75253	12.924	0.000324399	0.0207728	up	phosphoserine phosphatase [Source:VB External Description;Acc:AAEL001100]
AAEL008176	0.502084	7.18668	18.8619	1.40533e-05	0.0015446	up	\
AAEL005001	0.497407	8.86829	14.8066	0.00011912	0.00909012	up	aquaporin [Source:VB External Description;Acc:AAEL005001]
AAEL012131	0.491739	7.99196	13.6967	0.000214834	0.0148548	up	cationic amino acid transporter [Source:VB External Description;Acc:AAEL012131]
AAEL003439	0.482784	4.07276	11.5618	0.000673215	0.0363191	up	caspase (short) [Source:VB Community Annotation;Acc:AAEL003439]
AAEL003349	0.482634	8.13994	13.5346	0.000234209	0.015896	up	NADPH cytochrome P450 [Source:VB External Description;Acc:AAEL003349]
AAEL017320	0.481453	6.17241	11.6217	0.000651864	0.035558	up	\
AAEL000417	0.477179	8.50246	15.4326	8.55006e-05	0.00680677	up	monocarboxylate transporter [Source:VB External Description;Acc:AAEL000417]
AAEL001176	0.472758	7.87111	12.3058	0.000451551	0.0267086	up	s-adenosylmethionine decarboxylase [Source:VB External Description;Acc:AAEL001176]
AAEL013138	0.470337	5.69514	18.6052	1.60783e-05	0.00171595	up	\
AAEL009246	0.47012	5.13518	16.3018	5.40124e-05	0.00494096	up	glycoside hydrolases [Source:VB External Description;Acc:AAEL009246]
AAEL009988	0.466602	5.33675	14.4312	0.000145375	0.0106521	up	\
AAEL002102	0.466374	6.07247	19.6967	9.07599e-06	0.00108046	up	\
AAEL006701	0.465819	5.56547	14.5308	0.000137888	0.0102051	up	\
AAEL014896	0.462952	7.83878	15.1515	9.92187e-05	0.00777284	up	\
AAEL002390	0.462583	5.09285	16.1656	5.80384e-05	0.00518054	up	zinc finger protein [Source:VB External Description;Acc:AAEL002390]
AAEL006322	0.450689	6.88826	11.0605	0.000881859	0.0443277	up	\
AAEL009843	0.443387	6.98607	10.8965	0.000963443	0.0464426	up	serine-type enodpeptidase, [Source:VB External Description;Acc:AAEL009843]
AAEL002292	0.443001	6.04096	12.4193	0.000424909	0.0255431	up	glucose transport protein, putative [Source:VB External Description;Acc:AAEL002292]
AAEL012616	0.442308	5.10805	12.2395	0.000467892	0.0272376	up	NADP transhydrogenase [Source:VB External Description;Acc:AAEL012616]
AAEL011756	0.442043	7.66896	16.1809	5.75706e-05	0.00517869	up	aldehyde dehydrogenase [Source:VB External Description;Acc:AAEL011756]
AAEL007030	0.441678	7.21747	15.8544	6.84074e-05	0.00579025	up	ceramidase [Source:VB External Description;Acc:AAEL007030]
AAEL013877	0.438509	5.42488	12.274	0.000459322	0.0269443	up	Glucosamine-6-phosphate isomerase (EC 3.5.99.6)(Glucosamine-6-phosphate deaminase)(GlcN6P deaminase)(GNPDA) [Source:VB External Description;Acc:AAEL013877]
AAEL001667	0.435988	6.79354	10.8441	0.000991107	0.0470872	up	multicopper oxidase [Source:VB External Description;Acc:AAEL001667]
AAEL003317	0.435812	6.02319	16.7715	4.21627e-05	0.00400627	up	alkaline phosphatase [Source:VB External Description;Acc:AAEL003317]
AAEL011061	0.435509	5.45127	11.9737	0.000539562	0.0305641	up	\
AAEL012742	0.431492	4.45857	13.4643	0.000243148	0.016427	up	\
AAEL005821	0.430915	8.54588	10.7107	0.0010652	0.0499624	up	alanyl aminopeptidase [Source:VB External Description;Acc:AAEL005821]
AAEL012561	0.42669	6.29473	15.4704	8.38076e-05	0.00678197	up	prominin (prom) protein [Source:VB External Description;Acc:AAEL012561]
AAEL009991	0.415288	7.0137	12.3134	0.000449708	0.0267069	up	myosin iii [Source:VB External Description;Acc:AAEL009991]
AAEL010204	0.414912	5.69107	14.461	0.000143095	0.0105375	up	dihydropyrimidine dehydrogenase [Source:VB External Description;Acc:AAEL010204]
AAEL008134	0.414194	7.79724	12.4876	0.000409657	0.0247272	up	ABC transporter [Source:VB External Description;Acc:AAEL008134]
AAEL006514	0.410423	7.34164	11.5233	0.000687309	0.0366764	up	sodium-dependent phosphate transporter [Source:VB External Description;Acc:AAEL006514]
AAEL007658	0.409591	5.43367	10.8876	0.000968079	0.0464426	up	partitioning defective 3, par-3 [Source:VB External Description;Acc:AAEL007658]
AAEL000223	0.405249	6.69069	11.3493	0.000754773	0.039589	up	alpha-glucosidase [Source:VB External Description;Acc:AAEL000223]
AAEL017558	0.404136	6.36333	12.0591	0.000515412	0.0293089	up	\
AAEL018215	0.403501	5.56157	11.9178	0.000556014	0.0312557	up	\
AAEL014512	0.402043	4.27818	11.2606	0.000791692	0.0410565	up	tyrosine-protein kinase fps85d [Source:VB External Description;Acc:AAEL014512]
AAEL012502	0.393538	6.99559	12.705	0.000364688	0.022663	up	\
AAEL006525	0.389121	6.76882	11.4115	0.000729904	0.0386692	up	kelch repeat protein [Source:VB External Description;Acc:AAEL006525]
AAEL008198	0.385337	5.94082	13.7738	0.000206189	0.0143243	up	EGF repeat molecule, putative [Source:VB External Description;Acc:AAEL008198]
AAEL009700	0.385205	7.32058	10.9765	0.000922724	0.0458004	up	beta lactamase domain [Source:VB External Description;Acc:AAEL009700]
AAEL012833	0.384788	5.10606	11.7021	0.000624311	0.0346975	up	endomembrane protein emp70 [Source:VB External Description;Acc:AAEL012833]
AAEL013189	0.365372	5.95667	12.6877	0.000368078	0.0227775	up	\
AAEL012382	0.351163	5.46566	11.9387	0.000549802	0.0310248	up	\
AAEL018278	0.345194	5.97476	11.2961	0.000776698	0.0405646	up	\
AAEL000654	0.343691	6.11121	11.3479	0.00075533	0.039589	up	n-acetylgalactosaminyltransferase [Source:VB External Description;Acc:AAEL000654]
AAEL002086	0.328105	6.02794	10.9383	0.000941946	0.045937	up	ER lumen protein retaining receptor [Source:VB External Description;Acc:AAEL002086]
AAEL004688	-0.372337	7.20578	10.8915	0.000966063	0.0464426	down	\
AAEL001751	-0.379233	4.83526	11.1654	0.000833374	0.0426934	down	cyclin [Source:VB External Description;Acc:AAEL001751]
AAEL006460	-0.396607	4.58239	11.285	0.00078136	0.0406639	down	par-6 gamma [Source:VB External Description;Acc:AAEL006460]
AAEL004067	-0.403269	7.33195	12.9402	0.000321605	0.0206838	down	mitochondrial benzodiazepine receptor, putative [Source:VB External Description;Acc:AAEL004067]
AAEL005163	-0.410833	4.22031	11.5521	0.000676723	0.0363751	down	\
AAEL014845	-0.418003	6.26015	13.5569	0.000231445	0.015835	down	heat shock protein [Source:VB External Description;Acc:AAEL014845]
AAEL007431	-0.42418	4.85665	13.0993	0.0002954	0.0191659	down	\
AAEL009500	-0.431127	4.49996	11.0534	0.000885255	0.0443471	down	\
AAEL007473	-0.432996	5.96542	17.0661	3.61003e-05	0.00349793	down	cytochrome P450 [Source:VB Community Annotation;Acc:AAEL007473]
AAEL005797	-0.440947	4.058	11.2105	0.000813356	0.0419332	down	BRI1-KD interacting protein, putative [Source:VB External Description;Acc:AAEL005797]
AAEL002784	-0.446395	4.87271	12.1382	0.000493999	0.0283495	down	zinc finger protein [Source:VB External Description;Acc:AAEL002784]
AAEL007274	-0.447044	5.23409	13.1927	0.000281042	0.0185382	down	DEAD box ATP-dependent RNA helicase [Source:VB External Description;Acc:AAEL007274]
AAEL003750	-0.448271	8.96907	12.3136	0.000449668	0.0267069	down	\
AAEL003192	-0.460071	4.35107	11.0256	0.000898613	0.0448637	down	mfs transporter [Source:VB External Description;Acc:AAEL003192]
AAEL000109	-0.470526	6.43727	16.7457	4.27393e-05	0.00403503	down	Enolase-phosphatase E1 (EC 3.1.3.77)(2,3-diketo-5-methylthio-1-phosphopentane phosphatase) [Source:VB External Description;Acc:AAEL000109]
AAEL004088	-0.473378	6.9813	16.064	6.12371e-05	0.00537331	down	aldo-keto reductase [Source:VB External Description;Acc:AAEL004088]
AAEL017122	-0.475193	3.7021	10.8614	0.000981892	0.0468826	down	\
AAEL011414	-0.480372	7.72429	16.0264	6.24642e-05	0.00544363	down	high mobility group non-histone protein, putative [Source:VB External Description;Acc:AAEL011414]
AAEL008141	-0.483705	6.23358	17.9492	2.26882e-05	0.0023045	down	period circadian protein [Source:VB Community Annotation;Acc:AAEL008141]
AAEL015661	-0.492888	4.40833	11.6134	0.000654778	0.0355851	down	sterol carrier protein-2, putative [Source:VB External Description;Acc:AAEL015661]
AAEL017297	-0.49291	4.83889	15.4365	8.53242e-05	0.00680677	down	cytochrome P450 [Source:VB Community Annotation;Acc:AAEL017297]
AAEL006473	-0.506778	5.27295	18.5188	1.68238e-05	0.0017826	down	arginine/serine-rich splicing factor [Source:VB External Description;Acc:AAEL006473]
AAEL013583	-0.510111	6.4338	13.2522	0.000272263	0.0180626	down	60S ribosomal protein L23 (L17A)(AeRpL17A) [Source:VB Community Annotation;Acc:AAEL013583]
AAEL017212	-0.522123	8.66771	16.64	4.51874e-05	0.00418566	down	\
AAEL012860	-0.523135	6.51655	20.4583	6.09444e-06	0.000747991	down	\
AAEL010687	-0.529152	4.07419	12.8432	0.00033871	0.0215022	down	\
AAEL010326	-0.545522	4.43342	17.0423	3.65566e-05	0.00351899	down	Phosphotriesterase-related protein (EC 3.1.-.-)(Parathion hydrolase-related protein) [Source:VB External Description;Acc:AAEL010326]
AAEL013662	-0.562949	3.2905	11.2084	0.000814292	0.0419332	down	anterior fat body protein [Source:VB External Description;Acc:AAEL013662]
AAEL017329	-0.575963	3.40913	12.5667	0.000392686	0.0241986	down	\
AAEL000265	-0.58039	3.07602	11.0814	0.000871997	0.0441333	down	Protein crossbronx homolog [Source:VB External Description;Acc:AAEL000265]
AAEL012354	-0.580812	5.47295	17.6036	2.72077e-05	0.00274462	down	\
AAEL007667	-0.586283	3.949	12.7414	0.000357645	0.0224144	down	\
AAEL000647	-0.58736	10.4087	13.8581	0.00019715	0.0139597	down	predicted protein [Source:VB External Description;Acc:AAEL000647]
AAEL008567	-0.587592	7.80342	22.294	2.33932e-06	0.000336789	down	serine-type enodpeptidase, [Source:VB External Description;Acc:AAEL008567]
AAEL002381	-0.593123	6.64964	26.5543	2.5623e-07	5.03167e-05	down	\
AAEL008054	-0.608929	6.62032	23.4621	1.27398e-06	0.00020925	down	\
AAEL011012	-0.651396	3.76528	22.2809	2.35533e-06	0.000336789	down	septin [Source:VB External Description;Acc:AAEL011012]
AAEL011999	-0.656928	3.32083	11.6557	0.000640069	0.0352926	down	histone H4 [Source:VB External Description;Acc:AAEL011999]
AAEL009393	-0.69031	4.65589	15.1301	0.000100349	0.0078198	down	\
AAEL009951	-0.696033	5.87751	14.8437	0.000116797	0.00895933	down	dimeric dihydrodiol dehydrogenase [Source:VB External Description;Acc:AAEL009951]
AAEL000667	-0.711666	9.40487	14.1602	0.000167885	0.0121739	down	alpha-amylase [Source:VB External Description;Acc:AAEL000667]
AAEL012522	-0.712523	2.31919	12.4979	0.00040742	0.0246934	down	sodium-dependent phosphate transporter [Source:VB External Description;Acc:AAEL012522]
AAEL011112	-0.713718	4.81515	18.7287	1.50698e-05	0.00163197	down	alcohol dehydrogenase [Source:VB External Description;Acc:AAEL011112]
AAEL002309	-0.732859	4.86475	16.6468	4.50265e-05	0.00418566	down	Thioredoxin Peroxidase. [Source:VB Community Annotation;Acc:AAEL002309]
AAEL001900	-0.751729	6.3627	39.3979	3.45671e-10	1.27276e-07	down	lactosylceramide 4-alpha-galactosyltransferase (alpha- 1,4-galactosyltransferase) [Source:VB External Description;Acc:AAEL001900]
AAEL000757	-0.752661	6.47396	19.3312	1.09897e-05	0.00124641	down	anterior fat body protein [Source:VB External Description;Acc:AAEL000757]
AAEL005920	-0.766461	2.69481	10.7265	0.00105611	0.0497565	down	\
AAEL013431	-0.770303	2.28143	13.5505	0.000232235	0.015835	down	proline oxidase [Source:VB External Description;Acc:AAEL013431]
AAEL010475	-0.788728	3.44147	12.137	0.000494307	0.0283495	down	\
AAEL012157	-0.79337	2.79225	17.0042	3.72968e-05	0.00356693	down	\
AAEL004092	-0.794159	4.07386	27.8568	1.30632e-07	2.82933e-05	down	deoxyribonuclease I, putative [Source:VB External Description;Acc:AAEL004092]
AAEL017540	-0.806165	6.45344	43.0182	5.42339e-11	2.75434e-08	down	\
AAEL004181	-0.807338	5.30639	31.9888	1.55064e-08	4.07819e-06	down	\
AAEL017551	-0.818912	7.3748	39.5015	3.27811e-10	1.23795e-07	down	\
AAEL003641	-0.834933	3.1485	13.4323	0.000247333	0.0165578	down	sodium/chloride dependent amino acid transporter [Source:VB External Description;Acc:AAEL003641]
AAEL008006	-0.845691	6.47254	44.7901	2.19324e-11	1.19637e-08	down	3-hydroxyacyl-coa dehyrogenase [Source:VB External Description;Acc:AAEL008006]
AAEL010137	-0.857114	5.41939	34.2577	4.82768e-09	1.45106e-06	down	ketoreductase, putative [Source:VB External Description;Acc:AAEL010137]
AAEL008342	-0.888939	3.08023	20.4615	6.08441e-06	0.000747991	down	monocarboxylate transporter [Source:VB External Description;Acc:AAEL008342]
AAEL003099	-0.895908	2.50794	11.8889	0.000564688	0.0315028	down	glucosyl/glucuronosyl transferases [Source:VB External Description;Acc:AAEL003099]
AAEL009822	-0.897137	2.42712	15.0395	0.000105284	0.00816121	down	GPCR Metabotropic glutamate Family [Source:VB Community Annotation;Acc:AAEL009822]
AAEL009419	-0.904243	2.17502	13.8265	0.000200484	0.0140606	down	\
AAEL010952	-0.905092	2.11809	14.939	0.000111042	0.00856244	down	\
AAEL014719	-0.952045	3.80858	11.0725	0.000876161	0.0441921	down	inosine-uridine preferring nucleoside hydrolase [Source:VB External Description;Acc:AAEL014719]
AAEL004522	-0.964638	7.12518	12.2671	0.000461024	0.0269443	down	gambicin anti-microbial peptide [Source:VB Community Annotation;Acc:AAEL004522]
AAEL007962	-0.974891	5.79947	25.9944	3.42405e-07	6.47377e-05	down	glutathione transferase [Source:VB Community Annotation;Acc:AAEL007962]
AAEL004784	-0.975372	1.43813	11.1363	0.000846524	0.0431405	down	3-2trans-enoyl-CoA isomerase, putative [Source:VB External Description;Acc:AAEL004784]
AAEL008474	-1.03523	2.67722	12.7456	0.000356857	0.0224144	down	glycerol kinase [Source:VB External Description;Acc:AAEL008474]
AAEL005318	-1.04359	2.19895	11.6645	0.000637033	0.0352715	down	\
AAEL010935	-1.05526	3.53031	31.0514	2.51288e-08	6.27284e-06	down	gamma glutamyl transpeptidases [Source:VB External Description;Acc:AAEL010935]
AAEL011359	-1.07416	0.821162	11.4543	0.000713297	0.0379258	down	nfat [Source:VB External Description;Acc:AAEL011359]
AAEL000678	-1.14569	5.94712	52.623	4.04132e-13	3.50121e-10	down	alpha-amylase [Source:VB External Description;Acc:AAEL000678]
AAEL008651	-1.19121	4.87876	34.5031	4.25581e-09	1.30582e-06	down	\
AAEL004188	-1.20598	6.29994	26.5565	2.55948e-07	5.03167e-05	down	\
AAEL003163	-1.22011	1.05559	15.7203	7.34307e-05	0.0061101	down	forkhead protein/ forkhead protein domain [Source:VB External Description;Acc:AAEL003163]
AAEL013752	-1.22294	3.95363	22.9928	1.62607e-06	0.000246894	down	rfx5 [Source:VB External Description;Acc:AAEL013752]
AAEL018595	-1.30259	2.37385	25.803	3.78109e-07	7.04909e-05	down	Small nucleolar RNA U18 [Source:RFAM;Acc:RF01159]
AAEL014670	-1.30406	1.87154	31.2313	2.29049e-08	5.81626e-06	down	transcription enhancer factor, putative [Source:VB External Description;Acc:AAEL014670]
AAEL008079	-1.36734	8.51229	15.6883	7.4685e-05	0.00617955	down	trypsin-alpha, putative [Source:VB External Description;Acc:AAEL008079]
AAEL004572	-1.37868	1.42291	18.9284	1.35719e-05	0.00150291	down	\
AAEL004528	-1.39685	1.10951	21.1074	4.34256e-06	0.000571047	down	\
AAEL016985	-1.41406	4.30017	18.9568	1.3371e-05	0.00149188	down	\
AAEL014580	-1.42042	1.8892	26.4236	2.74164e-07	5.31301e-05	down	gamma glutamyl transpeptidases [Source:VB External Description;Acc:AAEL014580]
AAEL014426	-1.44616	3.96463	51.2112	8.29421e-13	6.78651e-10	down	glycine dehydrogenase [Source:VB External Description;Acc:AAEL014426]
AAEL013776	-1.72802	3.19763	37.7954	7.85679e-10	2.62988e-07	down	predicted protein [Source:VB External Description;Acc:AAEL013776]
AAEL015527	-1.90678	0.0614205	16.1987	5.70339e-05	0.00517869	down	\
AAEL011129	-1.92293	3.29892	84.1354	4.62025e-20	1.13412e-16	down	alcohol dehydrogenase [Source:VB External Description;Acc:AAEL011129]
AAEL007139	-2.016	0.219996	23.6103	1.17953e-06	0.00019741	down	sugar transporter [Source:VB External Description;Acc:AAEL007139]
AAEL010769	-2.44948	-1.06845	12.2904	0.000455297	0.0268224	down	Serine Protease Inhibitor (serpin) likely cleavage at S/A. [Source:VB Community Annotation;Acc:AAEL010769]
AAEL000910	-2.7187	0.401092	38.9627	4.31977e-10	1.55138e-07	down	\
AAEL007703	-3.20982	0.874525	40.808	1.67942e-10	6.91467e-08	down	\
AAEL001087	-3.2505	-0.638845	21.1126	4.3307e-06	0.000571047	down	synaptic vesicle protein [Source:VB External Description;Acc:AAEL001087]
AAEL002595	-3.94683	-1.59132	13.4522	0.000244715	0.0164573	down	serine protease [Source:VB External Description;Acc:AAEL002595]
AAEL004805	-4.11479	1.10437	68.0926	1.55993e-16	2.87183e-13	down	potassium-dependent sodium-calcium exchanger, putative [Source:VB External Description;Acc:AAEL004805]
AAEL013041	-4.18154	-1.87291	10.9748	0.000923595	0.0458004	down	\
AAEL013039	-4.29873	-1.31645	15.6387	7.66699e-05	0.0062733	down	\
AAEL007489	-4.99467	-0.70591	24.012	9.57354e-07	0.000167856	down	synaptic vesicle protein [Source:VB External Description;Acc:AAEL007489]
AAEL001792	-5.17774	-1.13697	22.1132	2.5704e-06	0.000364008	down	sodium/solute symporter [Source:VB External Description;Acc:AAEL001792]
AAEL011284	-5.2295	-2.43915	10.9408	0.000940704	0.045937	down	down syndrome cell adhesion molecule [Source:VB External Description;Acc:AAEL011284]
AAEL012650	-5.26225	-1.07173	22.0324	2.68092e-06	0.000372496	down	\
AAEL002743	-5.33261	-2.38127	12.198	0.000478411	0.0277403	down	synaptic vesicle protein [Source:VB External Description;Acc:AAEL002743]
AAEL008225	-5.34752	-2.37222	10.9149	0.000953924	0.0463676	down	short-chain dehydrogenase [Source:VB External Description;Acc:AAEL008225]
AAEL014995	-5.34964	-2.37033	12.1356	0.000494691	0.0283495	down	ornithine decarboxylase [Source:VB External Description;Acc:AAEL014995]
AAEL012646	-5.40438	-2.34076	11.6495	0.000642206	0.0352926	down	\
AAEL007138	-5.42886	-2.32552	13.1255	0.000291305	0.0189838	down	sugar transporter [Source:VB External Description;Acc:AAEL007138]
AAEL006607	-5.51721	-2.27308	14.1361	0.00017005	0.0122171	down	juvenile hormone-inducible protein, putative [Source:VB External Description;Acc:AAEL006607]
AAEL010917	-5.57185	-2.24139	13.1867	0.00028195	0.0185382	down	organic anion transporter [Source:VB External Description;Acc:AAEL010917]
AAEL015336	-5.85887	-2.05951	14.573	0.000134833	0.0100676	down	\
AAEL010125	-5.89213	-2.03914	10.9612	0.000930393	0.045937	down	leucine-rich immune protein (Coil-less) [Source:VB Community Annotation;Acc:AAEL010125]
AAEL003184	-6.0238	-1.94788	14.1145	0.000172014	0.0122982	down	mfs transporter [Source:VB External Description;Acc:AAEL003184]
AAEL007780	-6.36514	-0.159452	41.2455	1.34259e-10	5.8158e-08	down	\
AAEL007128	-6.40152	-1.68216	14.6263	0.000131075	0.00984936	down	sugar transporter [Source:VB External Description;Acc:AAEL007128]
AAEL017334	-6.46731	0.731767	45.0788	1.89264e-11	1.11499e-08	down	\
AAEL004213	-6.49115	-1.61693	25.7186	3.94997e-07	7.2719e-05	down	monocarboxylate transporter [Source:VB External Description;Acc:AAEL004213]
AAEL010921	-6.60087	-1.59321	17.991	2.21954e-05	0.0022701	down	organic anion transporter [Source:VB External Description;Acc:AAEL010921]
AAEL007126	-6.78187	-1.4238	23.9164	1.00613e-06	0.000174332	down	sugar transporter [Source:VB External Description;Acc:AAEL007126]
AAEL009205	-7.32893	-0.960441	36.5138	1.51588e-09	4.85346e-07	down	\
AAEL005849	-7.56694	2.74332	215.079	1.07109e-48	1.57749e-44	down	synaptic vesicle protein [Source:VB External Description;Acc:AAEL005849]
AAEL004048	-7.82411	-0.53355	45.3533	1.64509e-11	1.00954e-08	down	UNC93A protein, putative [Source:VB External Description;Acc:AAEL004048]
AAEL018340	-8.31785	-0.113595	50.3396	1.29311e-12	9.52247e-10	down	\

## Sheet: PM 1dpf>Sugar
Gene ID	logFC	logCPM	LR	PValue	FDR	regulation	Gene description
AAEL010436	12.7758	6.47121	756.98	1.21792e-166	3.8165e-164	up	\
AAEL003742	12.7647	6.74029	824.756	2.23795e-181	9.15572e-179	up	glucosylceramidase [Source:VB External Description;Acc:AAEL003742]
AAEL009165	11.9519	8.21861	935.694	1.70809e-205	1.0482e-202	up	\
AAEL012852	11.6471	5.49403	845.405	7.25354e-186	3.23728e-183	up	trypsin [Source:VB External Description;Acc:AAEL012852]
AAEL005156	11.4579	2.7975	339.684	7.47784e-76	5.26955e-74	up	\
AAEL010202	11.3584	8.53616	1493.82	0	0	up	trypsin [Source:VB External Description;Acc:AAEL010202]
AAEL013284	10.7835	14.9395	1351.64	6.76421e-296	1.42319e-292	up	late trypsin 1, serine-type enodpeptidase [Source:VB Community Annotation;Acc:AAEL013284]
AAEL010666	10.759	2.03286	195.276	2.24289e-44	6.79697e-43	up	odorant binding protein OBP42 [Source:VB Community Annotation;Acc:AAEL010666]
AAEL013118	10.6888	13.7022	1494.6	0	0	up	\
AAEL010435	10.5684	9.34477	1267.97	1.03407e-277	1.69219e-274	up	\
AAEL013713	10.4679	11.0187	848.565	1.49109e-186	6.86273e-184	up	trypsin [Source:VB External Description;Acc:AAEL013713]
AAEL015451	10.3709	4.05511	405.734	3.11041e-90	3.01383e-88	up	\
AAEL009166	10.3145	8.68139	563.958	1.15767e-124	2.0793e-122	up	\
AAEL013584	10.2731	11.1819	1557.98	0	0	up	\
AAEL008467	10.1769	4.4995	328.712	1.83367e-73	1.20564e-71	up	cysteine synthase [Source:VB External Description;Acc:AAEL008467]
AAEL014321	10.1465	6.0478	868.108	8.41134e-191	4.12941e-188	up	glucosylceramidase [Source:VB External Description;Acc:AAEL014321]
AAEL013577	10.1166	9.24806	795.303	5.66546e-175	2.03515e-172	up	\
AAEL001674	9.8809	11.0771	1066.46	6.42618e-234	6.30966e-231	up	serine-type enodpeptidase, [Source:VB External Description;Acc:AAEL001674]
AAEL013126	9.86884	9.5034	637.57	1.12843e-140	2.44404e-138	up	\
AAEL015312	9.78377	1.02758	92.3012	7.44397e-22	9.88592e-21	up	cathepsin b [Source:VB External Description;Acc:AAEL015312]
AAEL018191	9.65175	11.1324	905.419	6.51339e-199	3.83717e-196	up	\
AAEL017457	9.61584	8.40539	752.569	1.10875e-165	3.40201e-163	up	\
AAEL014920	9.57243	1.08897	137.667	8.61876e-32	1.70844e-30	up	lipase 1 precursor [Source:VB External Description;Acc:AAEL014920]
AAEL000080	9.50872	8.90924	1174.77	1.85589e-257	2.48487e-254	up	phosphoenolpyruvate carboxykinase [Source:VB External Description;Acc:AAEL000080]
AAEL005763	9.4143	8.7458	1288.52	3.53395e-282	6.506e-279	up	lysosomal alpha-mannosidase (mannosidase alpha class 2b member 1) [Source:VB External Description;Acc:AAEL005763]
AAEL006903	9.41001	6.61541	942.388	5.9903e-207	4.01024e-204	up	trypsin [Source:VB External Description;Acc:AAEL006903]
AAEL006138	9.40764	4.36942	182.72	1.23486e-41	3.43151e-40	up	\
AAEL014921	9.33789	8.17546	961.587	4.01795e-211	2.81792e-208	up	lipase 1 precursor [Source:VB External Description;Acc:AAEL014921]
AAEL010434	9.28291	3.95442	191.025	1.89949e-43	5.53974e-42	up	vitellogenin-A1 precursor [Source:VB External Description;Acc:AAEL010434]
AAEL015567	9.26854	0.643031	94.9618	1.94096e-22	2.64934e-21	up	odorant binding protein OBP63 [Source:VB Community Annotation;Acc:AAEL015567]
AAEL012344	9.21967	0.751609	117.614	2.10607e-27	3.6492e-26	up	lipase 1 precursor [Source:VB External Description;Acc:AAEL012344]
AAEL002889	9.1433	6.31125	612.952	2.55032e-135	5.07582e-133	up	\
AAEL002482	9.04605	0.587479	110.197	8.87209e-26	1.42185e-24	up	\
AAEL012340	9.03137	7.03607	717.253	5.2955e-158	1.34469e-155	up	lipase 1 precursor [Source:VB External Description;Acc:AAEL012340]
AAEL013712	8.97418	10.1751	1021.93	3.06534e-224	2.50813e-221	up	Trypsin 5G1 Precursor (EC 3.4.21.4) [Source:VB External Description;Acc:AAEL013712]
AAEL009588	8.96442	4.9598	823.448	4.30649e-181	1.71422e-178	up	expressed protein (HR3) [Source:VB External Description;Acc:AAEL009588]
AAEL007599	8.95937	0.247433	59.2288	1.40364e-14	1.24087e-13	up	cathepsin b [Source:VB External Description;Acc:AAEL007599]
AAEL013837	8.86414	0.416171	103.374	2.77551e-24	4.15847e-23	up	\
AAEL009556	8.75254	8.01557	837.555	3.69117e-184	1.59893e-181	up	Niemann-Pick Type C-2, putative [Source:VB External Description;Acc:AAEL009556]
AAEL004870	8.69184	4.08161	517.703	1.33723e-114	2.05154e-112	up	cytochrome P450 [Source:VB Community Annotation;Acc:AAEL004870]
AAEL010203	8.65579	8.59751	1161.21	1.64563e-254	2.01974e-251	up	trypsin [Source:VB External Description;Acc:AAEL010203]
AAEL005533	8.44927	1.55372	128.454	8.9284e-30	1.65624e-28	up	synaptic vesicle protein [Source:VB External Description;Acc:AAEL005533]
AAEL002680	8.25296	2.1409	216.172	6.18433e-49	2.10353e-47	up	AMP dependent ligase [Source:VB External Description;Acc:AAEL002680]
AAEL012216	8.23048	-0.397569	41.7298	1.04798e-10	6.97451e-10	up	cathepsin b [Source:VB External Description;Acc:AAEL012216]
AAEL015140	8.22853	-0.169364	73.5102	1.00119e-17	1.0525e-16	up	\
AAEL015528	8.2256	-0.174566	54.9701	1.22377e-13	1.01314e-12	up	trypsin, putative [Source:VB External Description;Acc:AAEL015528]
AAEL013706	8.18423	11.5045	996.762	9.07985e-219	6.6864e-216	up	\
AAEL007070	8.13213	-0.256997	69.7401	6.76567e-17	6.751e-16	up	lipase [Source:VB External Description;Acc:AAEL007070]
AAEL000006	8.13038	-0.421436	44.6191	2.39347e-11	1.66122e-10	up	phosphoenolpyruvate carboxykinase [Source:VB External Description;Acc:AAEL000006]
AAEL002194	8.07599	1.33488	40.9527	1.55957e-10	1.02313e-09	up	uricase [Source:VB External Description;Acc:AAEL002194]
AAEL004229	8.05752	7.07469	1066.3	6.95996e-234	6.40664e-231	up	glutathione transferase [Source:VB Community Annotation;Acc:AAEL004229]
AAEL012703	8.03693	1.16302	87.3456	9.11231e-21	1.13734e-19	up	\
AAEL010369	8.02977	1.93257	119.004	1.04515e-27	1.83907e-26	up	phospholipase b, plb1 [Source:VB External Description;Acc:AAEL010369]
AAEL015606	7.91492	1.65878	145.726	1.49003e-33	3.24632e-32	up	\
AAEL009762	7.84654	4.24603	390.85	5.40662e-87	5.00809e-85	up	cytochrome P450 [Source:VB Community Annotation;Acc:AAEL009762]
AAEL008858	7.79467	1.38842	89.3133	3.36989e-21	4.33465e-20	up	deoxyribonuclease I, putative [Source:VB External Description;Acc:AAEL008858]
AAEL005850	7.67636	2.60371	272.296	3.58477e-61	1.73103e-59	up	Hormone receptor-like in 4 (nuclear receptor) [Source:VB Community Annotation;Acc:AAEL005850]
AAEL001690	7.62096	12.5213	470.691	2.26682e-104	2.90311e-102	up	serine-type enodpeptidase, [Source:VB External Description;Acc:AAEL001690]
AAEL013350	7.61436	-0.786881	37.9976	7.083e-10	4.38681e-09	up	heat shock protein 26kD, putative [Source:VB External Description;Acc:AAEL013350]
AAEL010195	7.60607	7.58448	875.317	2.27894e-192	1.19872e-189	up	trypsin [Source:VB External Description;Acc:AAEL010195]
AAEL018247	7.54756	0.756965	79.4176	5.02755e-19	5.70022e-18	up	\
AAEL015137	7.50288	-0.809643	42.0176	9.04547e-11	6.05003e-10	up	Niemann-Pick Type C-2, putative [Source:VB External Description;Acc:AAEL015137]
AAEL002467	7.49553	11.6223	871.738	1.36696e-191	6.94229e-189	up	\
AAEL007432	7.48476	13.4289	1143.73	1.03651e-250	1.17429e-247	up	serine collagenase 1 precursor, putative [Source:VB External Description;Acc:AAEL007432]
AAEL006542	7.4763	-1.04248	23.0125	1.60951e-06	7.3028e-06	up	retinoid-inducible serine carboxypeptidase (serine carboxypeptidase [Source:VB External Description;Acc:AAEL006542]
AAEL015022	7.45044	1.31141	121.601	2.82256e-28	5.08198e-27	up	glycoside hydrolases [Source:VB External Description;Acc:AAEL015022]
AAEL014840	7.41196	4.74343	1005.17	1.34987e-220	1.04636e-217	up	short-chain dehydrogenase [Source:VB External Description;Acc:AAEL014840]
AAEL016971	7.37162	-0.920944	40.2403	2.24567e-10	1.45637e-09	up	\
AAEL001100	7.37141	9.83834	1634.59	0	0	up	phosphoserine phosphatase [Source:VB External Description;Acc:AAEL001100]
AAEL003389	7.35542	-1.16097	19.2012	1.17639e-05	4.84098e-05	up	attacin anti-microbial peptide [Source:VB Community Annotation;Acc:AAEL003389]
AAEL008532	7.34616	1.1049	74.1132	7.37638e-18	7.82141e-17	up	\
AAEL010653	7.34484	9.76286	1100.04	3.23618e-241	3.40446e-238	up	alpha-l-fucosidase [Source:VB External Description;Acc:AAEL010653]
AAEL002085	7.34216	-0.944215	37.7047	8.2306e-10	5.06774e-09	up	cytochrome P450 [Source:VB Community Annotation;Acc:AAEL002085]
AAEL008876	7.29658	10.6307	731.511	4.20289e-161	1.10536e-158	up	deoxyribonuclease I, putative [Source:VB External Description;Acc:AAEL008876]
AAEL006736	7.28768	4.18656	423.38	4.48454e-94	4.65129e-92	up	\
AAEL009176	7.20537	3.31561	171.241	3.96312e-39	1.02043e-37	up	Gram-Negative Binding Protein (GNBP) or Beta-1 3-Glucan Binding Protein (BGBP). [Source:VB Community Annotation;Acc:AAEL009176]
AAEL009956	7.20144	1.00415	130.75	2.80895e-30	5.29709e-29	up	\
AAEL017520	7.05962	0.933715	112.997	2.16143e-26	3.54889e-25	up	\
AAEL017334	6.99577	7.67093	231.046	3.52576e-52	1.31796e-50	up	\
AAEL010196	6.92767	10.3539	396.961	2.52596e-88	2.36957e-86	up	trypsin [Source:VB External Description;Acc:AAEL010196]
AAEL002432	6.8674	7.56167	1356.63	5.59734e-297	1.37396e-293	up	\
AAEL003960	6.84409	-1.34895	27.7687	1.36723e-07	6.8585e-07	up	arylsulfatase b [Source:VB External Description;Acc:AAEL003960]
AAEL010662	6.83108	1.91168	145.667	1.53497e-33	3.3393e-32	up	odorant binding protein OBP43 [Source:VB Community Annotation;Acc:AAEL010662]
AAEL014600	6.81682	0.657808	87.9118	6.844e-21	8.65966e-20	up	4-hydroxyphenylpyruvate dioxygenase [Source:VB External Description;Acc:AAEL014600]
AAEL015344	6.80358	-1.41131	23.2575	1.41695e-06	6.44894e-06	up	\
AAEL003024	6.80321	5.30474	743.316	1.1397e-163	3.29127e-161	up	netrin [Source:VB External Description;Acc:AAEL003024]
AAEL012688	6.73545	2.02632	110.356	8.18744e-26	1.31499e-24	up	\
AAEL003297	6.71956	-1.44672	28.1692	1.11161e-07	5.65127e-07	up	alkaline phosphatase [Source:VB External Description;Acc:AAEL003297]
AAEL007938	6.7157	0.707969	80.9473	2.31812e-19	2.67892e-18	up	serine-type enodpeptidase, [Source:VB External Description;Acc:AAEL007938]
AAEL010775	6.71362	2.1633	103.392	2.74978e-24	4.12412e-23	up	\
AAEL005903	6.69689	5.01101	798.249	1.29672e-175	4.77454e-173	up	UDP-glucuronosyltransferase, putative [Source:VB External Description;Acc:AAEL005903]
AAEL013857	6.63485	-1.68465	15.1254	0.000100603	0.000369312	up	\
AAEL013714	6.61585	10.3552	451.936	2.73414e-100	3.17074e-98	up	trypsin, putative [Source:VB External Description;Acc:AAEL013714]
AAEL014910	6.56095	-1.57089	17.5502	2.79827e-05	0.000110283	up	synaptic vesicle protein [Source:VB External Description;Acc:AAEL014910]
AAEL002492	6.52323	0.420847	57.0602	4.2267e-14	3.61923e-13	up	\
AAEL006563	6.44391	1.47581	81.1834	2.0571e-19	2.38371e-18	up	Vitellogenic carboxypeptidase Precursor (EC 3.4.16.-) [Source:VB Community Annotation;Acc:AAEL006563]
AAEL005841	6.43871	-0.114152	71.119	3.36317e-17	3.40431e-16	up	\
AAEL000374	6.43126	-1.72623	12.307	0.000451253	0.00151253	up	cysteine-rich venom protein, putative [Source:VB External Description;Acc:AAEL000374]
AAEL002661	6.42642	-0.124237	52.0088	5.52526e-13	4.36567e-12	up	matrix metalloproteinase [Source:VB External Description;Acc:AAEL002661]
AAEL013563	6.42162	-1.67071	22.1032	2.58384e-06	1.14761e-05	up	odorant receptor (Or122) [Source:VB Community Annotation;Acc:AAEL013563]
AAEL011337	6.39285	-1.68929	17.7004	2.58574e-05	0.000102401	up	\
AAEL013277	6.38731	-0.157245	54.9521	1.23501e-13	1.02129e-12	up	voltage-gated sodium channel [Source:VB External Description;Acc:AAEL013277]
AAEL012402	6.37739	-1.70316	22.5231	2.07627e-06	9.32297e-06	up	elongase, putative [Source:VB External Description;Acc:AAEL012402]
AAEL001887	6.35434	10.9851	1263.21	1.11985e-276	1.64931e-273	up	glutamine synthetase 1, 2 (glutamate-amonia ligase) (gs) [Source:VB External Description;Acc:AAEL001887]
AAEL008988	6.34594	-1.72199	14.0277	0.000180133	0.000635906	up	adult cuticle protein, putative [Source:VB External Description;Acc:AAEL008988]
AAEL007806	6.33279	-1.73542	22.2793	2.35735e-06	1.05082e-05	up	\
AAEL015357	6.33014	5.59826	785.887	6.31554e-173	2.11398e-170	up	\
AAEL006961	6.32674	2.7281	284.676	7.18841e-64	3.79466e-62	up	lipase [Source:VB External Description;Acc:AAEL006961]
AAEL007815	6.32636	1.89859	240.135	3.67452e-54	1.4317e-52	up	cytochrome P450 [Source:VB Community Annotation;Acc:AAEL007815]
AAEL001650	6.32167	0.121932	48.7531	2.90292e-12	2.17137e-11	up	\
AAEL009555	6.30811	-1.75201	18.5445	1.6598e-05	6.71764e-05	up	Niemann-Pick Type C-2, putative [Source:VB External Description;Acc:AAEL009555]
AAEL006598	6.28103	6.71618	127.008	1.85005e-29	3.41876e-28	up	serine-type enodpeptidase, [Source:VB External Description;Acc:AAEL006598]
AAEL012737	6.23008	6.72014	896.171	6.67228e-197	3.77959e-194	up	\
AAEL004273	6.20438	-1.92196	7.70196	0.00551609	0.0153778	up	short-chain dehydrogenase [Source:VB External Description;Acc:AAEL004273]
AAEL015043	6.20059	-1.82963	18.3239	1.86359e-05	7.49712e-05	up	hormone receptor hr3 [Source:VB External Description;Acc:AAEL015043]
AAEL006389	6.17575	1.31422	102.564	4.17699e-24	6.19523e-23	up	cathepsin l [Source:VB External Description;Acc:AAEL006389]
AAEL009236	6.14134	0.7244	89.4991	3.06772e-21	3.94942e-20	up	glycoside hydrolases [Source:VB External Description;Acc:AAEL009236]
AAEL014599	6.13825	-1.87269	18.423	1.7691e-05	7.14235e-05	up	\
AAEL003940	6.1133	-1.89015	18.6936	1.53497e-05	6.22785e-05	up	\
AAEL002360	6.09345	9.95373	612.641	2.98084e-135	5.85357e-133	up	serine-type enodpeptidase, [Source:VB External Description;Acc:AAEL002360]
AAEL013554	6.05985	3.42304	279.549	9.41463e-63	4.79788e-61	up	cytochrome P450 [Source:VB Community Annotation;Acc:AAEL013554]
AAEL003309	6.00062	7.70564	935.973	1.48578e-205	9.51414e-203	up	alkaline phosphatase [Source:VB External Description;Acc:AAEL003309]
AAEL007880	5.98059	12.6771	769.812	1.97558e-169	6.32529e-167	up	ornithine decarboxylase [Source:VB External Description;Acc:AAEL007880]
AAEL014754	5.98013	3.08687	229.493	7.69097e-52	2.82476e-50	up	\
AAEL002738	5.97315	1.61486	87.8388	7.10111e-21	8.95421e-20	up	synaptic vesicle protein [Source:VB External Description;Acc:AAEL002738]
AAEL006594	5.9591	8.69371	281.97	2.79433e-63	1.44403e-61	up	serine-type enodpeptidase, [Source:VB External Description;Acc:AAEL006594]
AAEL004120	5.94541	-2.02179	10.2623	0.00135773	0.00424828	up	Niemann-Pick Type C-2, putative [Source:VB External Description;Acc:AAEL004120]
AAEL009954	5.91868	0.0954438	61.4504	4.54041e-15	4.11515e-14	up	Niemann-Pick Type C-2, putative [Source:VB External Description;Acc:AAEL009954]
AAEL011671	5.9143	5.12055	884.169	2.7123e-194	1.47951e-191	up	\
AAEL001661	5.9106	-2.02396	11.1593	0.000836128	0.00269759	up	\
AAEL012440	5.88531	9.22805	794.752	7.46755e-175	2.61862e-172	up	sodium-bile acid cotransporter [Source:VB External Description;Acc:AAEL012440]
AAEL012085	5.87172	3.84994	367.002	8.41516e-82	6.92394e-80	up	\
AAEL006378	5.85578	-2.06215	14.6366	0.000130359	0.000470917	up	trypsin, putative [Source:VB External Description;Acc:AAEL006378]
AAEL002255	5.80683	3.5954	355.68	2.45613e-79	1.88405e-77	up	\
AAEL007585	5.8043	-0.837345	25.0173	5.68196e-07	2.68821e-06	up	cathepsin b [Source:VB External Description;Acc:AAEL007585]
AAEL015139	5.77368	-2.11411	12.6773	0.000370121	0.00125256	up	Niemann-Pick Type C-2, putative [Source:VB External Description;Acc:AAEL015139]
AAEL002406	5.76699	6.54164	536.934	8.76043e-119	1.38735e-116	up	\
AAEL013349	5.75521	-0.822618	26.0636	3.3036e-07	1.6042e-06	up	lethal(2)essential for life protein, l2efl [Source:VB External Description;Acc:AAEL013349]
AAEL009243	5.74296	-2.13395	15.679	7.50516e-05	0.00028005	up	glycoside hydrolases [Source:VB External Description;Acc:AAEL009243]
AAEL018240	5.73665	5.57175	485.589	1.29897e-107	1.7392e-105	up	\
AAEL007051	5.72756	-0.733229	39.3763	3.49513e-10	2.22745e-09	up	lipase [Source:VB External Description;Acc:AAEL007051]
AAEL004256	5.72566	2.3173	138.077	7.0103e-32	1.39713e-30	up	sodium/phosphate cotransporter, putative [Source:VB External Description;Acc:AAEL004256]
AAEL015021	5.723	-2.14727	14.2075	0.000163713	0.000582268	up	glycoside hydrolases [Source:VB External Description;Acc:AAEL015021]
AAEL008307	5.68523	-2.19983	6.72069	0.00953006	0.0252671	up	\
AAEL003443	5.68439	-0.775467	37.0662	1.14185e-09	6.94927e-09	up	threonine dehydrogenase [Source:VB External Description;Acc:AAEL003443]
AAEL007213	5.68406	-0.76939	40.6739	1.79872e-10	1.17636e-09	up	delta(9)-desaturase, putative [Source:VB External Description;Acc:AAEL007213]
AAEL006919	5.65881	-0.2287	42.6311	6.60993e-11	4.45543e-10	up	serine-type enodpeptidase, [Source:VB External Description;Acc:AAEL006919]
AAEL009953	5.65643	5.0818	492.495	4.08335e-109	5.62052e-107	up	Niemann-Pick Type C-2, putative [Source:VB External Description;Acc:AAEL009953]
AAEL014829	5.64691	-2.19469	13.8034	0.000202966	0.000710887	up	cytochrome P450 [Source:VB External Description;Acc:AAEL014829]
AAEL013063	5.64467	5.75319	650.626	1.63263e-143	3.64324e-141	up	autophagy related gene [Source:VB Community Annotation;Acc:AAEL013063]
AAEL002347	5.63498	9.79188	413.628	5.94807e-92	5.87941e-90	up	serine-type enodpeptidase, [Source:VB External Description;Acc:AAEL002347]
AAEL014001	5.62721	-2.20624	12.1616	0.000487826	0.00162881	up	yellow protein precursor, putative [Source:VB External Description;Acc:AAEL014001]
AAEL012647	5.6172	-2.2141	9.71392	0.00182877	0.00558568	up	\
AAEL011823	5.61553	-2.26213	7.47165	0.00626782	0.0172999	up	gamma glutamyl transpeptidases [Source:VB External Description;Acc:AAEL011823]
AAEL011831	5.60053	-0.304109	51.375	7.63044e-13	5.9809e-12	up	\
AAEL003931	5.58953	-2.22882	13.3074	0.000264357	0.000911813	up	\
AAEL015661	5.58003	9.22325	831.674	7.00859e-183	2.94921e-180	up	sterol carrier protein-2, putative [Source:VB External Description;Acc:AAEL015661]
AAEL011486	5.5742	-2.23845	11.3332	0.000761316	0.00247356	up	\
AAEL002524	5.5625	-2.24483	9.3154	0.00227235	0.00683562	up	C-Type Lectin (CTL). [Source:VB Community Annotation;Acc:AAEL002524]
AAEL004582	5.54956	7.63037	658.352	3.40972e-145	7.7259e-143	up	beta-galactosidase [Source:VB External Description;Acc:AAEL004582]
AAEL005800	5.51896	0.221589	31.6063	1.88814e-08	1.03493e-07	up	Clip-Domain Serine Protease family E. Protease homologue. [Source:VB Community Annotation;Acc:AAEL005800]
AAEL011515	5.5112	8.46957	544.444	2.03548e-120	3.40665e-118	up	\
AAEL011929	5.51024	6.56968	216.513	5.21109e-49	1.7766e-47	up	serine-type enodpeptidase, [Source:VB External Description;Acc:AAEL011929]
AAEL009722	5.50487	3.57046	306.418	1.31697e-68	7.91685e-67	up	clip-domain serine protease, putative [Source:VB External Description;Acc:AAEL009722]
AAEL000334	5.48926	-2.289	9.14419	0.00249508	0.00744783	up	villin [Source:VB External Description;Acc:AAEL000334]
AAEL015425	5.47224	-2.30922	6.36554	0.0116358	0.0302616	up	\
AAEL017507	5.46559	4.46568	555.127	9.65541e-123	1.69292e-120	up	\
AAEL007601	5.46134	8.04744	168.034	1.98831e-38	4.9718e-37	up	trypsin [Source:VB External Description;Acc:AAEL007601]
AAEL005188	5.45971	7.45479	809.036	5.85406e-178	2.21073e-175	up	alpha-galactosidase/alpha-n-acetylgalactosaminidase [Source:VB External Description;Acc:AAEL005188]
AAEL015663	5.4588	-2.30581	9.11688	0.00253262	0.00755529	up	cytochrome P450 [Source:VB External Description;Acc:AAEL015663]
AAEL011344	5.4265	-2.32475	11.8488	0.000576997	0.00190581	up	\
AAEL011520	5.39103	9.27392	460.2	4.34942e-102	5.25067e-100	up	sucrose transport protein [Source:VB External Description;Acc:AAEL011520]
AAEL003457	5.35099	-2.37045	8.30419	0.00395538	0.0113668	up	\
AAEL015136	5.34591	11.9755	1022.11	2.80289e-224	2.42829e-221	up	Niemann-Pick Type C-2, putative [Source:VB External Description;Acc:AAEL015136]
AAEL007039	5.3165	3.96502	334.344	1.08814e-74	7.35147e-73	up	peptidoglycan recognition protein (short) [Source:VB External Description;Acc:AAEL007039]
AAEL000623	5.3108	-2.39143	10.7719	0.00103055	0.00328241	up	\
AAEL006384	5.24289	-1.13997	28.3404	1.01749e-07	5.20333e-07	up	trypsin, putative [Source:VB External Description;Acc:AAEL006384]
AAEL002311	5.23754	-2.43099	9.99981	0.00156556	0.00483913	up	ADP-ribosylation factor, putative [Source:VB External Description;Acc:AAEL002311]
AAEL001621	5.2347	8.23351	636.033	2.43613e-140	5.19991e-138	up	\
AAEL001903	5.219	-2.44096	10.9506	0.000935743	0.00299601	up	\
AAEL014811	5.21607	3.29369	259.586	2.11207e-58	9.23043e-57	up	\
AAEL001654	5.21479	-1.15342	23.2943	1.39014e-06	6.33478e-06	up	\
AAEL010938	5.18714	4.36515	468.463	6.92083e-104	8.71196e-102	up	l-asparaginase [Source:VB External Description;Acc:AAEL010938]
AAEL001392	5.18423	-2.46179	10.0179	0.00155027	0.00479874	up	\
AAEL001611	5.17708	8.64448	792.246	2.61767e-174	8.96581e-172	up	\
AAEL002309	5.16246	9.33931	774.296	2.09291e-170	6.84986e-168	up	Thioredoxin Peroxidase. [Source:VB Community Annotation;Acc:AAEL002309]
AAEL013772	5.15155	-2.48024	7.18966	0.00733249	0.019958	up	\
AAEL010920	5.13851	7.68065	633.949	6.91667e-140	1.41484e-137	up	\
AAEL014544	5.12249	-2.49429	7.76176	0.00533638	0.0149447	up	prophenoloxidase [Source:VB Community Annotation;Acc:AAEL014544]
AAEL002301	5.11631	2.9785	293.385	9.09708e-66	4.99932e-64	up	serine protease [Source:VB External Description;Acc:AAEL002301]
AAEL015085	5.1002	2.1662	110.315	8.36016e-26	1.34127e-24	up	serine-type enodpeptidase, [Source:VB External Description;Acc:AAEL015085]
AAEL003198	5.09768	-2.50643	9.93851	0.00161856	0.00498394	up	Carboxy/choline esterase Alpha Esterase [Source:VB Community Annotation;Acc:AAEL003198]
AAEL006375	5.09768	-2.50643	9.93878	0.00161833	0.00498394	up	sphingomyelin phosphodiesterase [Source:VB External Description;Acc:AAEL006375]
AAEL012353	5.09454	-2.50812	10.4676	0.00121488	0.00382324	up	C-Type Lectin (CTL). [Source:VB Community Annotation;Acc:AAEL012353]
AAEL000566	5.07658	1.50404	95.3345	1.60787e-22	2.20081e-21	up	\
AAEL007090	5.0472	6.90421	370.911	1.18514e-82	9.91747e-81	up	4-nitrophenylphosphatase [Source:VB External Description;Acc:AAEL007090]
AAEL005772	5.045	0.496706	48.4572	3.37575e-12	2.50974e-11	up	odorant binding protein OBP22 [Source:VB Community Annotation;Acc:AAEL005772]
AAEL009232	5.0192	7.33335	745.967	3.02151e-164	8.90017e-162	up	long-chain-fatty-acid coa ligase [Source:VB External Description;Acc:AAEL009232]
AAEL012782	5.01497	-1.31207	20.4913	5.99034e-06	2.544e-05	up	\
AAEL010221	5.01429	-2.55035	7.26417	0.00703438	0.0192265	up	GATA transcription factor (GATAd) [Source:VB External Description;Acc:AAEL010221]
AAEL012697	4.99517	4.97576	178.609	9.75078e-41	2.64962e-39	up	sterol carrier protein-2, putative [Source:VB External Description;Acc:AAEL012697]
AAEL009935	4.98988	2.19334	161.141	6.37447e-37	1.53655e-35	up	\
AAEL007379	4.97712	-2.56829	8.74544	0.00310376	0.0091242	up	\
AAEL011886	4.97155	-2.57113	9.83916	0.00170835	0.00523853	up	\
AAEL017056	4.96548	3.77437	280.666	5.37706e-63	2.75935e-61	up	Peptidoglycan Recognition Protein (Short) [Source:VB Community Annotation;Acc:AAEL017056]
AAEL015457	4.96546	-2.57468	8.66146	0.00325011	0.00951452	up	\
AAEL010389	4.95017	6.68632	700.071	2.88544e-154	7.0828e-152	up	\
AAEL011194	4.94947	-2.58397	9.23542	0.00237378	0.00712181	up	\
AAEL012443	4.94718	2.34495	113.948	1.33779e-26	2.22884e-25	up	sugar transporter [Source:VB External Description;Acc:AAEL012443]
AAEL002920	4.94058	-0.0884897	31.9118	1.61335e-08	8.89273e-08	up	\
AAEL012639	4.93763	1.67804	134.447	4.36199e-31	8.48657e-30	up	\
AAEL007220	4.92823	-2.59332	7.2986	0.00690082	0.0188913	up	\
AAEL010137	4.91406	9.69237	747.82	1.19523e-164	3.59252e-162	up	ketoreductase, putative [Source:VB External Description;Acc:AAEL010137]
AAEL006657	4.91089	-2.60054	6.29142	0.0121324	0.0313869	up	\
AAEL014300	4.89019	-2.61232	6.55757	0.0104439	0.0274773	up	\
AAEL012764	4.89019	-2.61232	6.55858	0.010438	0.0274665	up	\
AAEL000797	4.88441	4.71998	734.184	1.10256e-161	3.00714e-159	up	dimethylaniline monooxygenase [Source:VB External Description;Acc:AAEL000797]
AAEL010477	4.88035	2.13515	249.997	2.60009e-56	1.08175e-54	up	\
AAEL011922	4.87565	-2.61891	6.77999	0.00921852	0.0245117	up	serine-type enodpeptidase, [Source:VB External Description;Acc:AAEL011922]
AAEL018150	4.87416	0.294388	23.805	1.06605e-06	4.90805e-06	up	\
AAEL016703	4.86548	-2.62186	8.41893	0.00371335	0.0107215	up	tRNA-Gln AAEL016703] [Source:VB External Description;Acc:AAEL016703]
AAEL014623	4.85245	-2.6285	8.8016	0.00300967	0.00886882	up	\
AAEL000700	4.8322	-2.64001	9.17916	0.00244786	0.00732618	up	cadherin [Source:VB External Description;Acc:AAEL000700]
AAEL014363	4.83193	-0.930741	22.4033	2.20995e-06	9.89006e-06	up	\
AAEL013053	4.83004	-2.64114	8.40435	0.00374324	0.0108014	up	nuclear lamin L1 alpha, putative [Source:VB External Description;Acc:AAEL013053]
AAEL002908	4.81827	-1.05586	13.9979	0.000183016	0.000645311	up	\
AAEL011791	4.81636	-2.64861	8.40116	0.00374982	0.0108183	up	\
AAEL013852	4.81636	-2.64861	8.39987	0.00375247	0.0108238	up	\
AAEL001687	4.81542	4.86758	295.14	3.77253e-66	2.08879e-64	up	adenylate cyclase [Source:VB External Description;Acc:AAEL001687]
AAEL006207	4.81209	6.89805	546.859	6.07143e-121	1.02782e-118	up	\
AAEL003112	4.80548	-2.65236	6.42561	0.0112486	0.0294001	up	\
AAEL010678	4.80042	5.14891	168.12	1.90457e-38	4.77049e-37	up	\
AAEL011598	4.78909	4.45025	565.261	6.02686e-125	1.09585e-122	up	\
AAEL011336	4.78593	-1.10169	14.5394	0.000137258	0.000494021	up	\
AAEL017291	4.77978	5.08382	256.119	1.20339e-57	5.16722e-56	up	\
AAEL007063	4.77501	5.83957	415.891	1.9132e-92	1.90389e-90	up	lipase [Source:VB External Description;Acc:AAEL007063]
AAEL012139	4.74683	1.05715	97.2262	6.18433e-23	8.64983e-22	up	allatostatin, B-type, putative [Source:VB External Description;Acc:AAEL012139]
AAEL003905	4.74542	-0.617841	21.8272	2.98336e-06	1.3179e-05	up	alkaline phosphatase [Source:VB External Description;Acc:AAEL003905]
AAEL000834	4.74422	2.10161	130.127	3.84363e-30	7.21133e-29	up	dimethylaniline monooxygenase [Source:VB External Description;Acc:AAEL000834]
AAEL007591	4.73877	7.01596	549.067	2.00907e-121	3.48112e-119	up	\
AAEL015341	4.72436	3.91045	195.869	1.66479e-44	5.06592e-43	up	\
AAEL011882	4.70226	-1.55662	16.3071	5.38621e-05	0.000204454	up	trypsin-zeta, putative [Source:VB External Description;Acc:AAEL011882]
AAEL005945	4.69419	-2.70337	8.22409	0.00413379	0.0118264	up	GPCR Dopamine Family [Source:VB Community Annotation;Acc:AAEL005945]
AAEL000086	4.69288	-2.70455	6.09892	0.0135265	0.0345805	up	Clip-Domain Serine Protease family B. [Source:VB Community Annotation;Acc:AAEL000086]
AAEL015040	4.68976	5.93705	538.927	3.22752e-119	5.16684e-117	up	multiple inositol polyphosphate phosphatase [Source:VB External Description;Acc:AAEL015040]
AAEL009111	4.68792	0.72406	44.1054	3.11169e-11	2.14154e-10	up	sphingomyelin phosphodiesterase [Source:VB External Description;Acc:AAEL009111]
AAEL000680	4.68499	-2.70845	7.91538	0.00490162	0.013835	up	\
AAEL014101	4.67809	-2.71236	8.23015	0.00412	0.0117962	up	pyrroline-5-carboxylate reductase [Source:VB External Description;Acc:AAEL014101]
AAEL001667	4.67779	10.2909	696.078	2.13077e-153	5.14459e-151	up	multicopper oxidase [Source:VB External Description;Acc:AAEL001667]
AAEL013283	4.67404	-2.71432	7.9159	0.00490021	0.0138337	up	serine-type enodpeptidase, [Source:VB External Description;Acc:AAEL013283]
AAEL004665	4.66255	4.66901	441.118	6.18142e-98	6.89696e-96	up	\
AAEL005325	4.6591	-2.72141	7.26401	0.007035	0.0192265	up	dopachrome-conversion enzyme (DCE) isoenzyme, putative [Source:VB External Description;Acc:AAEL005325]
AAEL015156	4.65439	-1.58024	17.1369	3.47798e-05	0.000135512	up	\
AAEL000777	4.65415	-2.72261	6.36232	0.0116569	0.0303058	up	cecropin anti-microbial peptide [Source:VB Community Annotation;Acc:AAEL000777]
AAEL006368	4.64026	-2.72854	6.01909	0.014152	0.0360232	up	trypsin-beta, putative [Source:VB External Description;Acc:AAEL006368]
AAEL008485	4.63698	-0.192656	38.5019	5.47001e-10	3.43111e-09	up	\
AAEL002269	4.63197	4.77814	498.087	2.47855e-110	3.54409e-108	up	purine nucleoside phosphorylase [Source:VB External Description;Acc:AAEL002269]
AAEL001481	4.60324	-1.61451	13.2982	0.000265657	0.000916084	up	\
AAEL008751	4.59091	1.4668	147.763	5.34362e-34	1.1764e-32	up	glucosyl/glucuronosyl transferases [Source:VB External Description;Acc:AAEL008751]
AAEL004092	4.58352	7.82716	417.589	8.17018e-93	8.18574e-91	up	deoxyribonuclease I, putative [Source:VB External Description;Acc:AAEL004092]
AAEL014821	4.57236	8.58297	585.455	2.4413e-129	4.60967e-127	up	\
AAEL011962	4.57197	6.40779	813.408	6.5592e-179	2.54221e-176	up	\
AAEL009527	4.57162	-2.75784	5.7701	0.0163011	0.0408859	up	\
AAEL003712	4.56284	-1.24555	13.2472	0.000272986	0.000939596	up	C-Type Lysozyme (Lys-E). [Source:VB Community Annotation;Acc:AAEL003712]
AAEL014842	4.56117	5.69791	432.735	4.12612e-96	4.50145e-94	up	multiple inositol polyphosphate phosphatase [Source:VB External Description;Acc:AAEL014842]
AAEL013740	4.55615	-2.76435	5.98717	0.0144103	0.0366049	up	\
AAEL006034	4.55317	3.21717	272.325	3.53341e-61	1.71184e-59	up	Vanin-like protein 1 precursor, putative [Source:VB External Description;Acc:AAEL006034]
AAEL017209	4.55246	-0.00237799	58.9049	1.65483e-14	1.45333e-13	up	\
AAEL007686	4.54377	-2.76841	7.3897	0.00655983	0.0180248	up	\
AAEL009198	4.53886	7.15487	543.525	3.22576e-120	5.33809e-118	up	\
AAEL004428	4.53809	-2.77169	7.09338	0.00773692	0.0209504	up	salivary gland-expressed bHLH, putative [Source:VB External Description;Acc:AAEL004428]
AAEL010772	4.53784	-2.77249	5.97543	0.0145066	0.0368113	up	Leucine-rich repeat-containing protein 50 homolog [Source:VB External Description;Acc:AAEL010772]
AAEL001464	4.52683	5.46472	671.401	4.95429e-148	1.14011e-145	up	\
AAEL015573	4.52359	-2.77907	7.41422	0.00647102	0.0178107	up	glycoside hydrolases [Source:VB External Description;Acc:AAEL015573]
AAEL002242	4.52133	-2.77988	5.90067	0.0151351	0.038281	up	\
AAEL000775	4.51985	-2.78112	7.60749	0.00581264	0.0161282	up	cecropin anti-microbial peptide [Source:VB Community Annotation;Acc:AAEL000775]
AAEL015262	4.50016	-2.79062	6.8521	0.0088537	0.0236491	up	phosphatidylethanolamine-binding protein, putative [Source:VB External Description;Acc:AAEL015262]
AAEL008221	4.49873	-2.78981	5.68338	0.0171264	0.0426996	up	serine protease [Source:VB External Description;Acc:AAEL008221]
AAEL003289	4.49367	0.334478	42.2989	7.83361e-11	5.26579e-10	up	alkaline phosphatase [Source:VB External Description;Acc:AAEL003289]
AAEL015191	4.48534	-2.79602	5.87079	0.0153942	0.0388561	up	\
AAEL000389	4.47991	-2.7981	5.68051	0.0171543	0.0427567	up	brain chitinase and chia [Source:VB External Description;Acc:AAEL000389]
AAEL011897	4.4799	-2.7981	5.67964	0.0171629	0.0427707	up	\
AAEL009482	4.4799	-2.7981	5.67882	0.0171709	0.0427835	up	\
AAEL000859	4.46914	11.0495	485.711	1.22225e-107	1.65149e-105	up	\
AAEL011867	4.4441	3.58184	320.394	1.18861e-71	7.54565e-70	up	\
AAEL008913	4.44184	8.50815	577.668	1.20574e-127	2.24786e-125	up	amino acid transporter [Source:VB External Description;Acc:AAEL008913]
AAEL014890	4.4386	0.128895	52.0512	5.40732e-13	4.27937e-12	up	cytochrome P450 [Source:VB Community Annotation;Acc:AAEL014890]
AAEL005256	4.42653	0.190715	56.2257	6.4613e-14	5.45967e-13	up	\
AAEL003066	4.40875	12.3024	740.424	4.84815e-163	1.37315e-160	up	brain chitinase and chia [Source:VB External Description;Acc:AAEL003066]
AAEL006811	4.40133	8.57803	285.293	5.2759e-64	2.79509e-62	up	cytochrome P450 [Source:VB Community Annotation;Acc:AAEL006811]
AAEL005681	4.38813	-1.06215	17.2796	3.22625e-05	0.000126205	up	GPCR Histamine Family [Source:VB Community Annotation;Acc:AAEL005681]
AAEL012318	4.38791	0.275193	50.182	1.4013e-12	1.07379e-11	up	2-amino-3-ketobutyrate coenzyme a ligase [Source:VB External Description;Acc:AAEL012318]
AAEL011230	4.36938	-2.83997	6.41896	0.0112908	0.0294895	up	chymotrypsin, putative [Source:VB External Description;Acc:AAEL011230]
AAEL012636	4.36121	7.86757	406.161	2.51087e-90	2.44902e-88	up	cytochrome b5, putative [Source:VB External Description;Acc:AAEL012636]
AAEL003096	4.36037	-1.80108	8.73084	0.00312873	0.00919024	up	\
AAEL010866	4.35328	-1.39034	16.5008	4.86304e-05	0.00018584	up	serine protease [Source:VB External Description;Acc:AAEL010866]
AAEL015135	4.35234	-2.84771	6.83693	0.00892924	0.0238286	up	\
AAEL013884	4.34987	6.7485	685.557	4.13501e-151	9.82265e-149	up	synaptic vesicle protein [Source:VB External Description;Acc:AAEL013884]
AAEL009524	4.34613	-2.85117	6.39753	0.0114279	0.0298105	up	alpha-amylase [Source:VB External Description;Acc:AAEL009524]
AAEL009565	4.34161	-2.85333	6.82737	0.00897714	0.023939	up	\
AAEL009615	4.33257	-2.85765	6.37766	0.0115566	0.0301088	up	ultraviolet wavelength sensitive opsin [Source:VB Community Annotation;Acc:AAEL009615]
AAEL010016	4.33004	-2.85897	6.3719	0.0115941	0.0301853	up	\
AAEL009233	4.32762	0.54369	62.8855	2.19083e-15	2.02679e-14	up	zinc metalloprotease [Source:VB External Description;Acc:AAEL009233]
AAEL009574	4.32735	5.26322	532.334	8.77342e-118	1.37463e-115	up	elongase, putative [Source:VB External Description;Acc:AAEL009574]
AAEL010263	4.32592	-2.86114	6.50801	0.010739	0.0281781	up	\
AAEL007807	4.28996	-1.27484	14.7323	0.000123906	0.000449149	up	cytochrome P450 [Source:VB Community Annotation;Acc:AAEL007807]
AAEL002937	4.28062	4.38443	548.673	2.44768e-121	4.1918e-119	up	\
AAEL013197	4.27934	7.93359	732.871	2.12814e-161	5.69876e-159	up	\
AAEL007778	4.27662	7.29876	319.002	2.38928e-71	1.49742e-69	up	leucine-rich transmembrane protein [Source:VB External Description;Acc:AAEL007778]
AAEL005770	4.2625	4.68371	493.033	3.1181e-109	4.3324e-107	up	odorant binding protein OBP21 [Source:VB Community Annotation;Acc:AAEL005770]
AAEL000213	4.24042	-0.278042	37.6165	8.61147e-10	5.28898e-09	up	d-amino acid oxidase [Source:VB External Description;Acc:AAEL000213]
AAEL013835	4.2335	6.38787	351.046	2.5084e-78	1.88488e-76	up	\
AAEL014671	4.22608	8.16113	726.501	5.16561e-160	1.33472e-157	up	protease S51 alpha-aspartyl dipeptidase [Source:VB External Description;Acc:AAEL014671]
AAEL015162	4.2148	2.90156	207.681	4.404e-47	1.42868e-45	up	Vanin-like protein 1 precursor, putative [Source:VB External Description;Acc:AAEL015162]
AAEL007207	4.20738	4.30512	447.67	2.31831e-99	2.62646e-97	up	\
AAEL007199	4.20027	4.48545	478.566	4.38366e-106	5.76451e-104	up	\
AAEL013717	4.14835	10.0264	114.452	1.03735e-26	1.73615e-25	up	sphingomyelin phosphodiesterase [Source:VB External Description;Acc:AAEL013717]
AAEL002413	4.14533	-0.157296	39.1276	3.96991e-10	2.51263e-09	up	sphingomyelin phosphodiesterase [Source:VB External Description;Acc:AAEL002413]
AAEL002560	4.14125	10.3253	562.505	2.39696e-124	4.25331e-122	up	\
AAEL007878	4.13308	-2.93162	6.05153	0.0138942	0.0354284	up	ornithine decarboxylase [Source:VB External Description;Acc:AAEL007878]
AAEL005791	4.13188	-1.38349	11.7019	0.000624366	0.0020549	up	\
AAEL012644	4.13072	1.11271	28.7761	8.12495e-08	4.2017e-07	up	\
AAEL013556	4.12072	-2.93757	5.8097	0.015938	0.0400639	up	cytochrome P450 [Source:VB Community Annotation;Acc:AAEL013556]
AAEL005330	4.1197	-0.646256	28.1123	1.14478e-07	5.80587e-07	up	atrial natriuretic peptide receptor [Source:VB External Description;Acc:AAEL005330]
AAEL006581	4.11389	6.03448	366.361	1.16016e-81	9.49268e-80	up	juvenile hormone-inducible protein, putative [Source:VB External Description;Acc:AAEL006581]
AAEL008105	4.11263	8.09425	393.517	1.41948e-87	1.32317e-85	up	glutamate cysteine ligase [Source:VB External Description;Acc:AAEL008105]
AAEL010529	4.10905	0.051397	37.9864	7.12397e-10	4.41034e-09	up	\
AAEL008629	4.10801	8.17473	505.339	6.54967e-112	9.64636e-110	up	ABC transporter [Source:VB External Description;Acc:AAEL008629]
AAEL005641	4.10512	5.39095	496.781	4.76842e-110	6.75281e-108	up	C-Type Lectin (CTL) - galactose binding. [Source:VB Community Annotation;Acc:AAEL005641]
AAEL014069	4.09029	-0.190913	40.2957	2.18289e-10	1.41628e-09	up	catrin, putative [Source:VB External Description;Acc:AAEL014069]
AAEL012679	4.08988	1.70466	94.2317	2.80663e-22	3.80277e-21	up	juvenile hormone-inducible protein, putative [Source:VB External Description;Acc:AAEL012679]
AAEL004240	4.0779	-0.510236	25.4628	4.51004e-07	2.15872e-06	up	gamma glutamyl transpeptidases [Source:VB External Description;Acc:AAEL004240]
AAEL009239	4.07558	1.22732	77.676	1.21409e-18	1.34242e-17	up	venom allergen [Source:VB External Description;Acc:AAEL009239]
AAEL003402	4.05645	5.09702	352.436	1.24944e-78	9.43683e-77	up	sphingomyelin phosphodiesterase [Source:VB External Description;Acc:AAEL003402]
AAEL014608	4.04084	7.9669	400.2	4.98118e-89	4.76382e-87	up	cytochrome P450 [Source:VB Community Annotation;Acc:AAEL014608]
AAEL014762	4.02097	8.37718	611.939	4.23614e-135	8.20918e-133	up	zinc transporter [Source:VB External Description;Acc:AAEL014762]
AAEL007206	4.01727	3.84524	283.855	1.08503e-63	5.68696e-62	up	\
AAEL008663	4.01343	4.69685	330.899	6.12442e-74	4.06308e-72	up	aldo-keto reductase [Source:VB External Description;Acc:AAEL008663]
AAEL010442	4.01267	-2.01913	6.35359	0.0117144	0.0304499	up	4-hydroxyphenylpyruvate dioxygenase [Source:VB External Description;Acc:AAEL010442]
AAEL013304	4.01159	6.66612	299.64	3.947e-67	2.24445e-65	up	\
AAEL006381	4.00866	7.63793	202.558	5.77677e-46	1.82576e-44	up	sphingomyelin phosphodiesterase [Source:VB External Description;Acc:AAEL006381]
AAEL011957	3.9866	-0.752718	30.2344	3.82852e-08	2.04521e-07	up	elongase, putative [Source:VB External Description;Acc:AAEL011957]
AAEL010917	3.97535	1.07532	29.6269	5.23738e-08	2.75388e-07	up	organic anion transporter [Source:VB External Description;Acc:AAEL010917]
AAEL003996	3.96872	-1.41525	10.0852	0.00149462	0.00464405	up	\
AAEL005665	3.96182	-0.0132324	31.2855	2.22734e-08	1.21361e-07	up	Serine Protease Inhibitor (serpin) likely cleavage at T/I. [Source:VB Community Annotation;Acc:AAEL005665]
AAEL015138	3.91982	-0.318264	38.9461	4.35663e-10	2.74677e-09	up	Niemann-Pick Type C-2, putative [Source:VB External Description;Acc:AAEL015138]
AAEL002573	3.90887	-2.08014	9.97524	0.00158659	0.00489778	up	\
AAEL004213	3.90453	1.87344	66.7367	3.10305e-16	3.01861e-15	up	monocarboxylate transporter [Source:VB External Description;Acc:AAEL004213]
AAEL007703	3.88808	4.4191	45.533	1.50088e-11	1.05816e-10	up	\
AAEL010270	3.87104	0.942912	80.782	2.52045e-19	2.9069e-18	up	\
AAEL008264	3.87005	-2.10577	9.68965	0.00185309	0.00565644	up	\
AAEL009404	3.8651	6.50158	373.761	2.83944e-83	2.45996e-81	up	DNA-binding protein smubp-2 [Source:VB External Description;Acc:AAEL009404]
AAEL008199	3.8625	-0.26785	21.7175	3.15902e-06	1.39216e-05	up	serine collagenase 1 precursor, putative [Source:VB External Description;Acc:AAEL008199]
AAEL010930	3.86063	4.00832	349.081	6.71916e-78	4.97286e-76	up	l-asparaginase [Source:VB External Description;Acc:AAEL010930]
AAEL010893	3.84399	4.6915	310.255	1.92138e-69	1.17419e-67	up	carbonic anhydrase [Source:VB External Description;Acc:AAEL010893]
AAEL005749	3.84068	5.88814	469.933	3.31409e-104	4.20775e-102	up	lysosomal alpha-mannosidase (mannosidase alpha class 2b member 1) [Source:VB External Description;Acc:AAEL005749]
AAEL002848	3.82969	5.31639	120.265	5.5348e-28	9.80945e-27	up	tubulin beta chain [Source:VB External Description;Acc:AAEL002848]
AAEL014451	3.7954	0.1104	41.5984	1.12084e-10	7.43929e-10	up	\
AAEL004335	3.79047	7.55024	678.253	1.60247e-149	3.74622e-147	up	secreted ferritin G subunit precursor, putative [Source:VB External Description;Acc:AAEL004335]
AAEL002481	3.78787	-1.72209	9.47	0.00208859	0.00632158	up	\
AAEL003434	3.76647	11.2698	373.155	3.84749e-83	3.29452e-81	up	alpha-amylase [Source:VB External Description;Acc:AAEL003434]
AAEL000621	3.75235	1.60237	22.0243	2.6922e-06	1.1943e-05	up	cecropin anti-microbial peptide [Source:VB Community Annotation;Acc:AAEL000621]
AAEL006168	3.75042	-1.54167	8.69071	0.00319835	0.0093798	up	Clip-Domain Serine Protease family B. [Source:VB Community Annotation;Acc:AAEL006168]
AAEL014964	3.74092	-1.31129	7.67825	0.00558902	0.0155633	up	\
AAEL000069	3.72014	-0.952871	20.9831	4.63362e-06	2.00012e-05	up	gustatory receptor 64a, putative [Source:VB External Description;Acc:AAEL000069]
AAEL008635	3.71974	5.48458	364.742	2.61242e-81	2.1025e-79	up	ABC transporter [Source:VB External Description;Acc:AAEL008635]
AAEL018269	3.71502	4.51328	406.166	2.50447e-90	2.44902e-88	up	\
AAEL003728	3.71396	5.60884	338.533	1.33146e-75	9.33796e-74	up	\
AAEL009474	3.71143	4.72417	139.828	2.90293e-32	5.88903e-31	up	Peptidoglycan Recognition Protein (Short) [Source:VB Community Annotation;Acc:AAEL009474]
AAEL003747	3.71054	-1.65684	8.20247	0.00418335	0.011945	up	GPCR Growth Hormone Releasing Hormone Family [Source:VB Community Annotation;Acc:AAEL003747]
AAEL017061	3.70401	8.31624	523.359	7.86566e-116	1.21942e-113	up	\
AAEL005572	3.70147	-2.20132	5.42739	0.0198233	0.0485624	up	\
AAEL007765	3.69941	9.42785	541.215	1.02582e-119	1.66025e-117	up	Serine Protease Inhibitor (serpin) likely cleavage at K/R. Transcript A. [Source:VB Community Annotation;Acc:AAEL007765]
AAEL013611	3.67854	9.4676	330.825	6.35474e-74	4.19698e-72	up	AMP dependent ligase [Source:VB External Description;Acc:AAEL013611]
AAEL012659	3.67778	-0.745415	21.6006	3.35741e-06	1.47386e-05	up	protein serine/threonine kinase, putative [Source:VB External Description;Acc:AAEL012659]
AAEL006305	3.66034	1.88444	24.8906	6.06781e-07	2.86524e-06	up	\
AAEL004399	3.65878	-0.754297	26.0737	3.28633e-07	1.59687e-06	up	GPCR Glycoprotein Hormone Family [Source:VB Community Annotation;Acc:AAEL004399]
AAEL012041	3.65466	7.19711	643.432	5.99e-142	1.31673e-139	up	sulphate transporter [Source:VB External Description;Acc:AAEL012041]
AAEL013780	3.63498	-1.34002	16.6857	4.41123e-05	0.000169808	up	\
AAEL003345	3.63039	1.64776	56.4584	5.73986e-14	4.86122e-13	up	argininosuccinate lyase [Source:VB External Description;Acc:AAEL003345]
AAEL009764	3.61788	8.62421	418.512	5.14397e-93	5.18906e-91	up	xaa-pro aminopeptidase [Source:VB External Description;Acc:AAEL009764]
AAEL003114	3.61492	2.12344	41.4894	1.18512e-10	7.84471e-10	up	\
AAEL001343	3.61439	-2.26872	5.4549	0.0195135	0.0478913	up	\
AAEL012526	3.61231	-0.0219345	23.9351	9.96378e-07	4.61177e-06	up	\
AAEL015566	3.59832	-1.89537	9.50017	0.00205453	0.00622873	up	odorant binding protein OBP62 [Source:VB Community Annotation;Acc:AAEL015566]
AAEL015370	3.59138	1.6962	88.0554	6.36467e-21	8.06703e-20	up	\
AAEL014190	3.59032	-1.86831	8.67623	0.00322386	0.00944145	up	elongase, putative [Source:VB External Description;Acc:AAEL014190]
AAEL017876	3.58974	-0.814679	20.6529	5.50525e-06	2.34882e-05	up	U6 spliceosomal RNA [Source:RFAM;Acc:RF00026]
AAEL013125	3.58742	3.66403	199.621	2.52684e-45	7.81833e-44	up	\
AAEL018613	3.57699	-2.29028	6.51604	0.0106906	0.0280664	up	Sphinx conserved region 2 [Source:RFAM;Acc:RF02047]
AAEL015012	3.57163	-0.263446	21.3501	3.82604e-06	1.66765e-05	up	\
AAEL018137	3.56379	0.626209	46.6201	8.61711e-12	6.19691e-11	up	\
AAEL007126	3.56273	1.67265	32.3026	1.3194e-08	7.34949e-08	up	sugar transporter [Source:VB External Description;Acc:AAEL007126]
AAEL001632	3.56156	-1.90806	9.15996	0.00247368	0.00739292	up	multicopper oxidase [Source:VB External Description;Acc:AAEL001632]
AAEL007179	3.55537	6.05512	383.696	1.95145e-85	1.7525e-83	up	\
AAEL006182	3.55086	-2.2879	5.87032	0.0153983	0.0388598	up	AAA ATPase [Source:VB External Description;Acc:AAEL006182]
AAEL006001	3.55033	3.4713	318.316	3.37069e-71	2.10354e-69	up	\
AAEL007191	3.54906	5.56681	342.551	1.77531e-76	1.25706e-74	up	amino acid transporter [Source:VB External Description;Acc:AAEL007191]
AAEL003318	3.53674	10.0668	516.516	2.42375e-114	3.68011e-112	up	oligopeptide transporter [Source:VB External Description;Acc:AAEL003318]
AAEL000447	3.53571	2.00085	71.8252	2.35129e-17	2.41322e-16	up	V-1 protein, putative [Source:VB External Description;Acc:AAEL000447]
AAEL008668	3.53483	-0.64586	21.017	4.55234e-06	1.96676e-05	up	Clip-Domain Serine Protease family B. [Source:VB Community Annotation;Acc:AAEL008668]
AAEL008159	3.53435	5.94354	275.687	6.53732e-62	3.28606e-60	up	short-chain dehydrogenase [Source:VB External Description;Acc:AAEL008159]
AAEL014978	3.5341	-1.80395	6.22393	0.0126035	0.0324574	up	adult cuticle protein, putative [Source:VB External Description;Acc:AAEL014978]
AAEL001613	3.53303	0.283329	27.7839	1.35648e-07	6.81385e-07	up	organic anion transporter [Source:VB External Description;Acc:AAEL001613]
AAEL004043	3.53229	8.25847	541.315	9.75971e-120	1.59712e-117	up	\
AAEL009531	3.52231	9.744	454.024	9.60124e-101	1.12228e-98	up	niemann-pick C1 [Source:VB External Description;Acc:AAEL009531]
AAEL004884	3.51906	6.06606	635.729	2.83736e-140	5.90676e-138	up	hemomucin [Source:VB External Description;Acc:AAEL004884]
AAEL013877	3.51871	7.81267	476.109	1.50126e-105	1.95669e-103	up	Glucosamine-6-phosphate isomerase (EC 3.5.99.6)(Glucosamine-6-phosphate deaminase)(GlcN6P deaminase)(GNPDA) [Source:VB External Description;Acc:AAEL013877]
AAEL004871	3.51809	5.39648	389.498	1.06438e-86	9.79762e-85	up	\
AAEL008769	3.51419	8.80134	165.056	8.89231e-38	2.18277e-36	up	serine-type enodpeptidase, [Source:VB External Description;Acc:AAEL008769]
AAEL007816	3.50638	9.08707	344.028	8.46421e-77	6.0515e-75	up	cytochrome P450 [Source:VB Community Annotation;Acc:AAEL007816]
AAEL000658	3.50252	5.44148	306.758	1.11024e-68	6.70146e-67	up	\
AAEL005949	3.50133	-0.327521	35.0467	3.21897e-09	1.88505e-08	up	beta-1,2-n-acetylglucosaminyltransferase ii [Source:VB External Description;Acc:AAEL005949]
AAEL001986	3.5003	2.58614	169.059	1.18777e-38	2.99546e-37	up	kinesin-like protein KIF1B [Source:VB External Description;Acc:AAEL001986]
AAEL001301	3.49349	6.1036	569.012	9.21014e-126	1.69559e-123	up	\
AAEL013885	3.49127	10.6965	202.278	6.64712e-46	2.09634e-44	up	\
AAEL018285	3.48917	4.82218	428.026	4.36977e-95	4.597e-93	up	\
AAEL003832	3.48237	0.641135	36.8445	1.27939e-09	7.75107e-09	up	defensin anti-microbial peptide [Source:VB Community Annotation;Acc:AAEL003832]
AAEL004967	3.47923	3.80084	222.377	2.74167e-50	9.70658e-49	up	myo inositol monophosphatase [Source:VB External Description;Acc:AAEL004967]
AAEL014541	3.47389	5.69264	253.996	3.49471e-57	1.48329e-55	up	maltose phosphorylase [Source:VB External Description;Acc:AAEL014541]
AAEL007383	3.46198	12.145	513.928	8.86202e-114	1.33184e-111	up	secreted ferritin G subunit precursor, putative [Source:VB External Description;Acc:AAEL007383]
AAEL012775	3.45426	-0.0919593	36.2978	1.69351e-09	1.01391e-08	up	serine protease, putative [Source:VB External Description;Acc:AAEL012775]
AAEL007872	3.45178	4.74424	231.038	3.53925e-52	1.31965e-50	up	\
AAEL014636	3.44202	2.0887	80.4467	2.98655e-19	3.4364e-18	up	rhoGTPase [Source:VB External Description;Acc:AAEL014636]
AAEL018349	3.43767	2.20068	27.9291	1.25844e-07	6.34952e-07	up	cecropin anti-microbial peptide [Source:VB Community Annotation;Acc:AAEL018349]
AAEL003405	3.43719	3.02925	136.444	1.59569e-31	3.1503e-30	up	\
AAEL005807	3.43671	-0.938815	11.8614	0.000573083	0.00189373	up	\
AAEL010204	3.43624	7.90156	335.365	6.52059e-75	4.48763e-73	up	dihydropyrimidine dehydrogenase [Source:VB External Description;Acc:AAEL010204]
AAEL007114	3.43407	6.41523	506.018	4.66331e-112	6.93749e-110	up	\
AAEL005342	3.43227	5.19145	479.456	2.80679e-106	3.72418e-104	up	\
AAEL010154	3.42894	6.1955	357.18	1.15803e-79	9.02404e-78	up	cytochrome P450 [Source:VB Community Annotation;Acc:AAEL010154]
AAEL012672	3.41798	3.86481	271.39	5.64797e-61	2.68333e-59	up	ubiquitin conjugating enzyme E2, putative [Source:VB External Description;Acc:AAEL012672]
AAEL008468	3.41454	1.75391	56.2267	6.45797e-14	5.45967e-13	up	cysteine synthase [Source:VB External Description;Acc:AAEL008468]
AAEL000103	3.41132	1.29581	75.9046	2.977e-18	3.22392e-17	up	\
AAEL012014	3.41026	6.99524	263.494	2.97044e-59	1.34611e-57	up	l-lactate dehydrogenase [Source:VB External Description;Acc:AAEL012014]
AAEL004451	3.40983	5.35335	399.93	5.70395e-89	5.41985e-87	up	organic cation transporter [Source:VB External Description;Acc:AAEL004451]
AAEL012650	3.4044	2.37664	53.8889	2.12154e-13	1.7263e-12	up	\
AAEL002533	3.40061	-1.69705	7.11383	0.00764916	0.0207395	up	\
AAEL002588	3.3985	0.110628	12.8087	0.000345012	0.00117243	up	\
AAEL005130	3.39768	-1.92316	9.06966	0.00259885	0.00772913	up	zinc finger protein [Source:VB External Description;Acc:AAEL005130]
AAEL007385	3.3943	11.8443	432.018	5.91153e-96	6.35511e-94	up	Ferritin subunit Precursor (EC 1.16.3.1)(Ferritin heavy chain-like protein)(AeFer(H)) [Source:VB External Description;Acc:AAEL007385]
AAEL003286	3.3825	10.6469	371.057	1.10175e-82	9.27232e-81	up	alkaline phosphatase [Source:VB External Description;Acc:AAEL003286]
AAEL003886	3.38037	2.92475	176.504	2.81089e-40	7.41913e-39	up	\
AAEL010338	3.37817	10.3114	336.628	3.4616e-75	2.39354e-73	up	\
AAEL007250	3.37453	-1.90572	7.9126	0.00490916	0.0138536	up	\
AAEL015020	3.37442	3.48209	120.732	4.3747e-28	7.81924e-27	up	glycoside hydrolases [Source:VB External Description;Acc:AAEL015020]
AAEL005045	3.37104	7.25271	248.509	5.48859e-56	2.23922e-54	up	ATP-dependent bile acid permease [Source:VB External Description;Acc:AAEL005045]
AAEL001328	3.37049	-1.9104	7.58344	0.00589071	0.0163202	up	\
AAEL009134	3.36737	6.25861	387.978	2.28035e-86	2.08602e-84	up	aldo-keto reductase [Source:VB External Description;Acc:AAEL009134]
AAEL011937	3.36053	4.70025	443.936	1.50564e-98	1.69275e-96	up	glucosyl/glucuronosyl transferases [Source:VB External Description;Acc:AAEL011937]
AAEL002426	3.35676	9.12071	381.371	6.25893e-85	5.5531e-83	up	\
AAEL013171	3.348	3.94236	263.426	3.07461e-59	1.38904e-57	up	heme peroxidase [Source:VB Community Annotation;Acc:AAEL013171]
AAEL001512	3.34226	-0.453436	25.1588	5.2799e-07	2.50442e-06	up	\
AAEL005265	3.32556	0.136186	41.7314	1.04713e-10	6.97202e-10	up	\
AAEL005483	3.31944	-0.824751	21.6612	3.25308e-06	1.42976e-05	up	\
AAEL009965	3.31854	-1.16112	10.4671	0.00121519	0.00382338	up	\
AAEL014019	3.31091	3.27704	190.382	2.62385e-43	7.63718e-42	up	cytochrome P450 [Source:VB Community Annotation;Acc:AAEL014019]
AAEL001693	3.30071	8.1254	297.042	1.45255e-66	8.10347e-65	up	serine-type enodpeptidase, [Source:VB External Description;Acc:AAEL001693]
AAEL009938	3.29964	0.397979	53.422	2.69071e-13	2.17263e-12	up	\
AAEL008749	3.29475	2.96235	180.829	3.19398e-41	8.7763e-40	up	udp-glucuronosyltransferase [Source:VB External Description;Acc:AAEL008749]
AAEL017121	3.28927	7.38199	465.094	3.74504e-103	4.63504e-101	up	\
AAEL017269	3.28498	-1.29522	12.1666	0.000486519	0.00162556	up	\
AAEL001588	3.28333	9.16094	427.903	4.6487e-95	4.85575e-93	up	glutamate carboxypeptidase [Source:VB External Description;Acc:AAEL001588]
AAEL008271	3.25882	5.2439	281.101	4.32086e-63	2.22509e-61	up	SEC14, putative [Source:VB External Description;Acc:AAEL008271]
AAEL012724	3.25144	-1.98759	6.10749	0.013461	0.0344311	up	\
AAEL001511	3.24804	1.87022	101.746	6.3119e-24	9.24072e-23	up	\
AAEL012017	3.2448	4.83446	188.244	7.68526e-43	2.21071e-41	up	\
AAEL013329	3.24314	-2.4517	6.25465	0.0123868	0.0319721	up	cdk1 [Source:VB External Description;Acc:AAEL013329]
AAEL007795	3.24313	-2.4517	6.25206	0.0124049	0.0320132	up	cytochrome P450 [Source:VB Community Annotation;Acc:AAEL007795]
AAEL013574	3.23707	3.54152	104.692	1.42685e-24	2.16422e-23	up	apolipoprotein D, putative [Source:VB External Description;Acc:AAEL013574]
AAEL000064	3.23434	-2.00531	5.45449	0.0195181	0.0478944	up	dopachrome-conversion enzyme (DCE) isoenzyme, putative [Source:VB External Description;Acc:AAEL000064]
AAEL013401	3.23397	-1.89878	6.94489	0.0084059	0.0225957	up	kinesin heavy chain [Source:VB External Description;Acc:AAEL013401]
AAEL008281	3.232	6.61589	499.574	1.17666e-110	1.699e-108	up	\
AAEL009178	3.2301	7.85137	218.477	1.94382e-49	6.75201e-48	up	Gram-Negative Binding Protein (GNBP) or Beta-1 3-Glucan Binding Protein (BGBP). [Source:VB Community Annotation;Acc:AAEL009178]
AAEL014618	3.21916	3.4121	231.795	2.42031e-52	9.09345e-51	up	cytochrome P450 [Source:VB External Description;Acc:AAEL014618]
AAEL001519	3.2156	4.94124	337.368	2.38826e-75	1.66703e-73	up	\
AAEL014422	3.21376	3.57044	143.469	4.64171e-33	9.79414e-32	up	syntrophin [Source:VB External Description;Acc:AAEL014422]
AAEL003545	3.21045	-1.97199	6.31204	0.0119921	0.0310786	up	carboxylesterase [Source:VB External Description;Acc:AAEL003545]
AAEL001293	3.21014	6.43764	436.957	4.97374e-97	5.50777e-95	up	\
AAEL007334	3.2052	3.35626	82.9125	8.57676e-20	1.00652e-18	up	glial maturation factor [Source:VB External Description;Acc:AAEL007334]
AAEL001020	3.19561	5.99918	447.742	2.23614e-99	2.55301e-97	up	anterior fat body protein [Source:VB External Description;Acc:AAEL001020]
AAEL014887	3.19504	-1.63379	11.5206	0.000688284	0.00224918	up	\
AAEL017071	3.19374	7.56318	99.4569	2.00479e-23	2.86944e-22	up	\
AAEL004046	3.19298	1.54043	65.8158	4.95094e-16	4.75962e-15	up	\
AAEL001697	3.19169	-2.03054	6.42672	0.0112416	0.0293869	up	adenylate cyclase, putative [Source:VB External Description;Acc:AAEL001697]
AAEL008473	3.18497	4.54114	273.456	2.00344e-61	9.8029e-60	up	cysteine-rich venom protein, putative [Source:VB External Description;Acc:AAEL008473]
AAEL008514	3.17581	3.06625	83.2248	7.32334e-20	8.64942e-19	up	ubiquitin conjugating enzyme E2, putative [Source:VB External Description;Acc:AAEL008514]
AAEL002623	3.17567	-2.07883	6.20813	0.0127165	0.0327198	up	\
AAEL014348	3.16582	4.75482	356.348	1.75696e-79	1.36193e-77	up	caspase (short) [Source:VB Community Annotation;Acc:AAEL014348]
AAEL017539	3.15208	2.48754	129.244	5.99673e-30	1.11939e-28	up	cytochrome P450 [Source:VB Community Annotation;Acc:AAEL017539]
AAEL009237	3.14879	5.10054	263.151	3.52982e-59	1.58498e-57	up	glycoside hydrolases [Source:VB External Description;Acc:AAEL009237]
AAEL018708	3.14646	-0.952131	19.013	1.29834e-05	5.3087e-05	up	\
AAEL006995	3.13963	1.17399	14.425	0.000145851	0.000522269	up	sodium/solute symporter [Source:VB External Description;Acc:AAEL006995]
AAEL006274	3.13809	7.2803	321.232	7.80843e-72	4.97846e-70	up	glucose transporter (sugar transporter [Source:VB External Description;Acc:AAEL006274]
AAEL007028	3.13677	2.53898	67.3115	2.31825e-16	2.26264e-15	up	ceramidase [Source:VB External Description;Acc:AAEL007028]
AAEL001691	3.13287	1.22594	78.3853	8.47815e-19	9.51e-18	up	adenylate cyclase [Source:VB External Description;Acc:AAEL001691]
AAEL002263	3.13248	10.0843	457.781	1.46125e-101	1.73559e-99	up	\
AAEL008606	3.13157	2.32118	145.622	1.57065e-33	3.40684e-32	up	\
AAEL009985	3.12904	12.5067	275.654	6.64717e-62	3.32992e-60	up	\
AAEL001586	3.12703	6.42181	354.483	4.47662e-79	3.41615e-77	up	glucosyl/glucuronosyl transferases [Source:VB External Description;Acc:AAEL001586]
AAEL013955	3.12685	1.93364	60.8029	6.30865e-15	5.67933e-14	up	\
AAEL008478	3.1212	8.22725	431.964	6.07383e-96	6.48227e-94	up	\
AAEL014693	3.11059	2.42727	61.6804	4.03974e-15	3.68404e-14	up	\
AAEL007344	3.10499	5.90834	230.169	5.47675e-52	2.03178e-50	up	\
AAEL013124	3.10047	3.98004	192.162	1.07283e-43	3.16645e-42	up	GTP-binding protein alpha subunit, gna [Source:VB External Description;Acc:AAEL013124]
AAEL006233	3.09208	3.59203	156.278	7.36085e-36	1.70725e-34	up	\
AAEL007110	3.08513	-2.10676	5.59412	0.0180209	0.0447069	up	odorant receptor [Source:VB Community Annotation;Acc:AAEL007110]
AAEL012492	3.0779	6.12484	170.493	5.77506e-39	1.47922e-37	up	cytochrome P450 [Source:VB Community Annotation;Acc:AAEL012492]
AAEL004646	3.07455	5.56515	367.245	7.44909e-82	6.16349e-80	up	actin [Source:VB External Description;Acc:AAEL004646]
AAEL013774	3.07058	11.1955	254.936	2.17936e-57	9.27679e-56	up	\
AAEL006987	3.0692	1.5621	72.479	1.68821e-17	1.75469e-16	up	\
AAEL012646	3.06772	0.19147	32.1779	1.40682e-08	7.82168e-08	up	\
AAEL015639	3.06662	-0.667797	23.4335	1.29304e-06	5.90875e-06	up	transferrin [Source:VB External Description;Acc:AAEL015639]
AAEL013649	3.0607	0.453354	26.7452	2.32134e-07	1.14458e-06	up	elongase, putative [Source:VB External Description;Acc:AAEL013649]
AAEL013123	3.05718	4.56597	259.637	2.05848e-58	9.02298e-57	up	GTP-binding protein alpha subunit, gna [Source:VB External Description;Acc:AAEL013123]
AAEL002031	3.05618	8.43969	268.629	2.25806e-60	1.06252e-58	up	cytochrome P450 [Source:VB Community Annotation;Acc:AAEL002031]
AAEL010921	3.05468	1.02809	18.6569	1.56478e-05	6.34181e-05	up	organic anion transporter [Source:VB External Description;Acc:AAEL010921]
AAEL007370	3.04186	2.72399	147.206	7.07302e-34	1.55248e-32	up	\
AAEL000127	3.03976	4.47868	276.081	5.36699e-62	2.70702e-60	up	AMP dependent coa ligase [Source:VB External Description;Acc:AAEL000127]
AAEL007433	3.03691	3.56379	148.603	3.50149e-34	7.75489e-33	up	\
AAEL001888	3.03649	5.21981	456.089	3.4116e-101	4.01969e-99	up	\
AAEL007812	3.03636	6.09055	110.631	7.12924e-26	1.14754e-24	up	cytochrome P450 [Source:VB Community Annotation;Acc:AAEL007812]
AAEL004580	3.03419	7.37685	374.637	1.83104e-83	1.59571e-81	up	beta-galactosidase [Source:VB External Description;Acc:AAEL004580]
AAEL002964	3.03107	-1.02039	12.2062	0.00047631	0.00159398	up	brain chitinase and chia [Source:VB External Description;Acc:AAEL002964]
AAEL006432	3.02757	-0.100912	34.1652	5.06256e-09	2.91255e-08	up	sugar transporter [Source:VB External Description;Acc:AAEL006432]
AAEL011193	3.01767	2.39562	85.1812	2.72237e-20	3.31913e-19	up	steroid dehydrogenase [Source:VB External Description;Acc:AAEL011193]
AAEL009909	3.01764	5.19046	120.499	4.91997e-28	8.75136e-27	up	cln3/battenin [Source:VB External Description;Acc:AAEL009909]
AAEL010379	3.01558	2.44048	136.184	1.81893e-31	3.58145e-30	up	ATP-binding cassette transporter [Source:VB External Description;Acc:AAEL010379]
AAEL001699	3.01261	6.17459	368.159	4.71063e-82	3.91967e-80	up	adenylate cyclase [Source:VB External Description;Acc:AAEL001699]
AAEL007238	3.01222	4.42939	343.646	1.0252e-76	7.29426e-75	up	\
AAEL018696	3.00967	11.1461	258.163	4.31413e-58	1.87429e-56	up	\
AAEL004575	3.00845	2.9444	117.44	2.29902e-27	3.96951e-26	up	beta-galactosidase [Source:VB External Description;Acc:AAEL004575]
AAEL004842	3.00666	2.56027	133.893	5.76528e-31	1.11872e-29	up	\
AAEL009246	3.00532	7.03984	432.77	4.05466e-96	4.4565e-94	up	glycoside hydrolases [Source:VB External Description;Acc:AAEL009246]
AAEL006371	2.99077	3.12236	192.926	7.30553e-44	2.17365e-42	up	oviductin [Source:VB External Description;Acc:AAEL006371]
AAEL010109	2.98999	4.54867	235.76	3.30611e-53	1.26146e-51	up	\
AAEL002294	2.98021	1.40875	30.7956	2.86683e-08	1.54832e-07	up	sulphate transporter [Source:VB External Description;Acc:AAEL002294]
AAEL008279	2.97659	3.47357	189.264	4.60201e-43	1.3316e-41	up	\
AAEL003656	2.97467	-1.06004	11.4906	0.000699492	0.00228327	up	\
AAEL013798	2.974	3.09567	160.505	8.7774e-37	2.10201e-35	up	cytochrome P450 [Source:VB Community Annotation;Acc:AAEL013798]
AAEL003708	2.97086	-2.22341	5.76678	0.016332	0.0409564	up	ninjurin a [Source:VB External Description;Acc:AAEL003708]
AAEL012776	2.96753	8.58243	193.371	5.84099e-44	1.74495e-42	up	protease m1 zinc metalloprotease [Source:VB External Description;Acc:AAEL012776]
AAEL011998	2.96459	7.47284	298.457	7.14386e-67	4.01583e-65	up	\
AAEL012377	2.96276	-0.74149	14.5498	0.000136504	0.000491546	up	odorant binding protein OBP55 [Source:VB Community Annotation;Acc:AAEL012377]
AAEL009875	2.96271	-1.07044	7.31165	0.0068509	0.0187686	up	alanine aminotransferase [Source:VB External Description;Acc:AAEL009875]
AAEL006137	2.95108	-0.64265	17.449	2.95123e-05	0.000116156	up	Serine Protease Inhibitor (serpin) homologue - unlikely to be inhibitory. [Source:VB Community Annotation;Acc:AAEL006137]
AAEL013715	2.95095	7.12568	25.6057	4.18809e-07	2.01116e-06	up	trypsin [Source:VB External Description;Acc:AAEL013715]
AAEL000099	2.94787	0.0256849	17.3579	3.0961e-05	0.000121372	up	Clip-Domain Serine Protease family B. [Source:VB Community Annotation;Acc:AAEL000099]
AAEL012572	2.94519	-1.44335	5.56228	0.0183515	0.0453643	up	synaptic vesicle protein [Source:VB External Description;Acc:AAEL012572]
AAEL001548	2.93744	8.20424	301.947	1.24022e-67	7.19132e-66	up	glucosyl/glucuronosyl transferases [Source:VB External Description;Acc:AAEL001548]
AAEL009736	2.93173	1.31479	56.8617	4.67557e-14	3.98275e-13	up	\
AAEL015578	2.92894	5.50733	383.069	2.67133e-85	2.38444e-83	up	alpha-esterase [Source:VB External Description;Acc:AAEL015578]
AAEL001707	2.9248	4.48392	334.151	1.1986e-74	8.06073e-73	up	epsilon-trimethyllysine 2-oxoglutarate dioxygenase [Source:VB External Description;Acc:AAEL001707]
AAEL003317	2.92402	7.87655	346.284	2.73081e-77	1.98125e-75	up	alkaline phosphatase [Source:VB External Description;Acc:AAEL003317]
AAEL003192	2.92289	6.64555	373.736	2.87556e-83	2.47668e-81	up	mfs transporter [Source:VB External Description;Acc:AAEL003192]
AAEL007146	2.92244	1.97141	117.542	2.18419e-27	3.78012e-26	up	voltage-gated potassium channel [Source:VB External Description;Acc:AAEL007146]
AAEL006353	2.92177	6.92925	257.626	5.64935e-58	2.43999e-56	up	sulfotransferase (sult) [Source:VB External Description;Acc:AAEL006353]
AAEL012867	2.91936	6.39374	101.262	8.05867e-24	1.17165e-22	up	\
AAEL005781	2.91583	-0.716057	14.2689	0.000158462	0.000564817	up	\
AAEL009150	2.91581	5.12571	299.727	3.77704e-67	2.15613e-65	up	\
AAEL001078	2.91378	-0.303906	24.3302	8.1158e-07	3.78497e-06	up	glutathione S-transferase (GSTD2) [Source:VB Community Annotation;Acc:AAEL001078]
AAEL001656	2.91375	9.49228	249.491	3.35321e-56	1.3795e-54	up	sodium-dependent phosphate transporter [Source:VB External Description;Acc:AAEL001656]
AAEL014658	2.91164	4.86328	319.92	1.50807e-71	9.53257e-70	up	caspase-1 [Source:VB External Description;Acc:AAEL014658]
AAEL004466	2.91012	-0.654269	22.6748	1.91864e-06	8.63094e-06	up	leucine-rich immune protein (Coil-less) [Source:VB Community Annotation;Acc:AAEL004466]
AAEL005221	2.90858	9.26882	300.747	2.265e-67	1.29801e-65	up	internalin A, putative [Source:VB External Description;Acc:AAEL005221]
AAEL012859	2.90172	4.93491	247.151	1.0853e-55	4.37927e-54	up	\
AAEL003666	2.89955	8.03537	301.247	1.76247e-67	1.01397e-65	up	leukotriene a-4 hydrolase [Source:VB External Description;Acc:AAEL003666]
AAEL001575	2.89754	-0.950904	8.2164	0.00415135	0.0118675	up	monocarboxylate transporter [Source:VB External Description;Acc:AAEL001575]
AAEL001414	2.89584	-0.20407	23.4461	1.2846e-06	5.87384e-06	up	leucine-rich immune protein (Short) [Source:VB Community Annotation;Acc:AAEL001414]
AAEL003760	2.89119	0.488326	34.1081	5.21334e-09	2.99345e-08	up	\
AAEL002612	2.88348	0.636322	33.3343	7.76019e-09	4.38741e-08	up	\
AAEL005336	2.88147	8.71732	293.312	9.44029e-66	5.16865e-64	up	d-3-phosphoglycerate dehydrogenase [Source:VB External Description;Acc:AAEL005336]
AAEL007375	2.88028	6.98981	384.917	1.05812e-85	9.5607e-84	up	pyruvate dehydrogenase [Source:VB External Description;Acc:AAEL007375]
AAEL000611	2.87869	-0.00134316	12.6329	0.000379025	0.00128152	up	cecropin anti-microbial peptide [Source:VB Community Annotation;Acc:AAEL000611]
AAEL001533	2.87729	4.99715	294.415	5.42784e-66	2.99406e-64	up	glucosyl/glucuronosyl transferases [Source:VB External Description;Acc:AAEL001533]
AAEL001538	2.87631	3.75923	217.12	3.84184e-49	1.31587e-47	up	\
AAEL004507	2.87314	4.30034	273.554	1.90729e-61	9.36351e-60	up	valacyclovir hydrolase [Source:VB External Description;Acc:AAEL004507]
AAEL003051	2.87273	1.52789	77.4735	1.34513e-18	1.48065e-17	up	\
AAEL005203	2.85772	3.93263	176.685	2.56538e-40	6.78328e-39	up	\
AAEL018326	2.84615	7.47794	365.741	1.58319e-81	1.28825e-79	up	\
AAEL009571	2.84538	0.103863	35.2244	2.93814e-09	1.72471e-08	up	elongase, putative [Source:VB External Description;Acc:AAEL009571]
AAEL005706	2.84318	5.9458	322.935	3.32385e-72	2.14709e-70	up	triacylglycerol lipase [Source:VB External Description;Acc:AAEL005706]
AAEL005102	2.84129	6.33333	287.818	1.4857e-64	7.95687e-63	up	\
AAEL012866	2.8411	7.15063	120.459	5.01829e-28	8.91549e-27	up	\
AAEL012629	2.83806	-1.16282	9.38577	0.00218676	0.00660108	up	deoxyuridine 5'-triphosphate nucleotidohydrolase [Source:VB External Description;Acc:AAEL012629]
AAEL003601	2.82995	-0.178266	16.0543	6.15516e-05	0.00023179	up	\
AAEL011453	2.82612	-0.492042	7.1813	0.00736672	0.0200364	up	C-Type Lectin (CTL14) [Source:VB Community Annotation;Acc:AAEL011453]
AAEL002816	2.82362	3.02923	135.88	2.11962e-31	4.16237e-30	up	\
AAEL010094	2.82231	0.234563	28.2249	1.08007e-07	5.50804e-07	up	cyclin b [Source:VB External Description;Acc:AAEL010094]
AAEL018709	2.8205	-1.62552	8.49141	0.00356828	0.0103472	up	\
AAEL000488	2.81949	0.471846	28.7697	8.15175e-08	4.21407e-07	up	\
AAEL003619	2.81357	2.42031	70.498	4.60732e-17	4.63185e-16	up	sodium/chloride dependent amino acid transporter [Source:VB External Description;Acc:AAEL003619]
AAEL010337	2.80869	2.0051	50.1669	1.41213e-12	1.08097e-11	up	CRAL/TRIO domain-containing protein [Source:VB External Description;Acc:AAEL010337]
AAEL002978	2.8045	8.40284	322.515	4.10236e-72	2.63841e-70	up	leucyl aminopeptidase, putative [Source:VB External Description;Acc:AAEL002978]
AAEL004479	2.80318	2.62733	104.848	1.31851e-24	2.00609e-23	up	organic cation transporter [Source:VB External Description;Acc:AAEL004479]
AAEL000100	2.798	-2.23133	5.99923	0.0143121	0.036368	up	\
AAEL002005	2.79643	-0.952314	10.0634	0.00151242	0.00469439	up	cytochrome P450 [Source:VB Community Annotation;Acc:AAEL002005]
AAEL006126	2.79588	3.62196	47.6838	5.00806e-12	3.6623e-11	up	\
AAEL008527	2.79097	-1.20478	10.0137	0.0015538	0.00480765	up	zinc metalloprotease [Source:VB External Description;Acc:AAEL008527]
AAEL002819	2.79091	4.97828	310.965	1.34605e-69	8.26026e-68	up	\
AAEL011510	2.78876	8.30937	184.691	4.58512e-42	1.29615e-40	up	multiple inositol polyphosphate phosphatase [Source:VB External Description;Acc:AAEL011510]
AAEL018335	2.78324	4.40361	227.803	1.79705e-51	6.51897e-50	up	\
AAEL009568	2.78163	-2.24127	6.18517	0.0128825	0.0330893	up	\
AAEL012379	2.7811	-0.508825	18.451	1.74328e-05	7.04389e-05	up	\
AAEL004216	2.78087	-0.872241	14.221	0.000162546	0.000578535	up	\
AAEL004116	2.77926	4.53077	184.478	5.10328e-42	1.43987e-40	up	\
AAEL004931	2.77871	9.40617	334.469	1.02218e-74	6.93767e-73	up	beta-hexosaminidase b [Source:VB External Description;Acc:AAEL004931]
AAEL009108	2.76967	0.389583	22.8632	1.73951e-06	7.85634e-06	up	protease m1 zinc metalloprotease [Source:VB External Description;Acc:AAEL009108]
AAEL015087	2.76935	-1.33281	7.52137	0.00609713	0.0168667	up	serine protease [Source:VB External Description;Acc:AAEL015087]
AAEL017538	2.768	2.4376	140.137	2.48509e-32	5.0553e-31	up	\
AAEL005915	2.76723	3.2776	141.673	1.14644e-32	2.3748e-31	up	monocarboxylate transporter [Source:VB External Description;Acc:AAEL005915]
AAEL007802	2.76622	6.02527	132.492	1.16784e-30	2.23958e-29	up	multicopper oxidase [Source:VB External Description;Acc:AAEL007802]
AAEL010185	2.76276	-0.0443976	22.4508	2.15598e-06	9.65733e-06	up	A-kinase anchoring protein AKAP120, putative [Source:VB External Description;Acc:AAEL010185]
AAEL018354	2.76243	8.3979	361.112	1.6123e-80	1.27667e-78	up	oxysterol-binding protein [Source:VB Community Annotation;Acc:AAEL018354]
AAEL003889	2.76224	1.03165	37.7019	8.24236e-10	5.07285e-09	up	Gram-Negative Binding Protein (GNBP) or Beta-1 3-Glucan Binding Protein (BGBP). [Source:VB Community Annotation;Acc:AAEL003889]
AAEL004513	2.75778	2.51138	41.2672	1.3278e-10	8.76158e-10	up	neurotransmitter gated ion channel [Source:VB External Description;Acc:AAEL004513]
AAEL003888	2.74849	-0.627473	16.7104	4.35406e-05	0.000167827	up	ubiquitin [Source:VB External Description;Acc:AAEL003888]
AAEL017443	2.74676	3.45365	97.8866	4.43045e-23	6.25615e-22	up	\
AAEL008780	2.74515	6.96372	73.4778	1.01774e-17	1.06913e-16	up	serine-type enodpeptidase, [Source:VB External Description;Acc:AAEL008780]
AAEL016964	2.73742	1.99547	109.142	1.51104e-25	2.4059e-24	up	\
AAEL015070	2.73509	3.22666	92.6215	6.33156e-22	8.44666e-21	up	alkaline phosphatase [Source:VB External Description;Acc:AAEL015070]
AAEL005295	2.73388	-1.42926	8.6115	0.00334048	0.00975388	up	\
AAEL012616	2.73364	6.78975	314.28	2.5515e-70	1.57232e-68	up	NADP transhydrogenase [Source:VB External Description;Acc:AAEL012616]
AAEL011176	2.72487	4.6213	177.012	2.17694e-40	5.77693e-39	up	\
AAEL005006	2.72315	2.70108	152.436	5.08732e-35	1.16345e-33	up	cytochrome P450 [Source:VB Community Annotation;Acc:AAEL005006]
AAEL001577	2.72149	11.1374	227.323	2.28618e-51	8.27294e-50	up	\
AAEL012138	2.71909	1.18241	43.426	4.40293e-11	3.00632e-10	up	24-dehydrocholesterol reductase [Source:VB External Description;Acc:AAEL012138]
AAEL012447	2.71712	4.4287	243.942	5.43632e-55	2.15812e-53	up	elastase, putative [Source:VB External Description;Acc:AAEL012447]
AAEL005013	2.71706	4.41052	192.642	8.42594e-44	2.50196e-42	up	\
AAEL004112	2.71187	7.00639	213.239	2.69909e-48	9.05517e-47	up	Thioredoxin Peroxidase. [Source:VB Community Annotation;Acc:AAEL004112]
AAEL000504	2.71084	-0.668467	17.5575	2.78752e-05	0.000109948	up	\
AAEL001937	2.70817	6.90217	275.002	9.21911e-62	4.57168e-60	up	selenium-binding protein [Source:VB External Description;Acc:AAEL001937]
AAEL014199	2.70461	5.90301	111.847	3.85939e-26	6.27386e-25	up	dihydropyrimidine dehydrogenase [Source:VB External Description;Acc:AAEL014199]
AAEL001627	2.7035	7.47004	332.43	2.84071e-74	1.90173e-72	up	udp-n-acteylglucosamine pyrophosphorylase [Source:VB External Description;Acc:AAEL001627]
AAEL004090	2.69837	4.94591	226.36	3.70756e-51	1.33183e-49	up	\
AAEL007060	2.69568	5.08199	117.908	1.81594e-27	3.15391e-26	up	lipase [Source:VB External Description;Acc:AAEL007060]
AAEL011662	2.69509	1.2104	28.2611	1.06003e-07	5.419e-07	up	plasma glutamate carboxypeptidase [Source:VB External Description;Acc:AAEL011662]
AAEL007905	2.69424	-1.96771	6.52838	0.0106167	0.0279019	up	\
AAEL009563	2.68915	-1.97168	6.25779	0.0123648	0.0319266	up	\
AAEL003761	2.6857	-0.959282	13.6259	0.000223083	0.000777465	up	\
AAEL017899	2.67973	-2.29569	5.58483	0.0181167	0.0449094	up	\
AAEL012561	2.67772	7.93822	302.552	9.1569e-68	5.3517e-66	up	prominin (prom) protein [Source:VB External Description;Acc:AAEL012561]
AAEL005792	2.67494	-1.27827	8.20803	0.00417054	0.0119177	up	Clip-Domain Serine Protease family E. Protease homologue. [Source:VB Community Annotation;Acc:AAEL005792]
AAEL012357	2.66957	-0.987909	7.65875	0.00564975	0.0157088	up	\
AAEL000044	2.66827	8.18448	71.839	2.33492e-17	2.39809e-16	up	ornithine decarboxylase [Source:VB External Description;Acc:AAEL000044]
AAEL003261	2.66803	5.74142	274.417	1.23686e-61	6.11293e-60	up	\
AAEL001818	2.66446	2.20045	97.9311	4.33199e-23	6.12298e-22	up	\
AAEL000940	2.65464	9.20881	283.248	1.47165e-63	7.68599e-62	up	\
AAEL003236	2.65407	4.29592	181.524	2.25221e-41	6.22337e-40	up	\
AAEL009214	2.65299	9.44857	244.638	3.83306e-55	1.52576e-53	up	diazepam binding inhibitor, putative [Source:VB External Description;Acc:AAEL009214]
AAEL008359	2.65214	2.80798	84.6536	3.55496e-20	4.28808e-19	up	\
AAEL009127	2.65133	6.67079	107.407	3.62613e-25	5.6875e-24	up	cytochrome P450 [Source:VB Community Annotation;Acc:AAEL009127]
AAEL012444	2.65121	6.21308	285.906	3.87759e-64	2.0617e-62	up	organic cation transporter [Source:VB External Description;Acc:AAEL012444]
AAEL013899	2.64983	10.314	265.89	8.92859e-60	4.09658e-58	up	protease m1 zinc metalloprotease [Source:VB External Description;Acc:AAEL013899]
AAEL015593	2.64295	5.70807	199.36	2.88135e-45	8.87793e-44	up	\
AAEL011349	2.63794	1.25841	50.0651	1.4873e-12	1.13733e-11	up	serine protease [Source:VB External Description;Acc:AAEL011349]
AAEL002353	2.63716	3.99377	148.589	3.52631e-34	7.79812e-33	up	\
AAEL015010	2.6364	3.6856	91.6237	1.04829e-21	1.38344e-20	up	acetyl-coa synthetase [Source:VB External Description;Acc:AAEL015010]
AAEL013775	2.63455	12.3257	177.478	1.72247e-40	4.58744e-39	up	\
AAEL005428	2.63375	8.44068	186.389	1.95198e-42	5.57146e-41	up	\
AAEL007847	2.63348	4.60031	217.517	3.14802e-49	1.08327e-47	up	\
AAEL016972	2.61643	0.0504917	14.3314	0.000153285	0.000547693	up	\
AAEL000874	2.60888	5.21936	174.958	6.11419e-40	1.59663e-38	up	Apaf-1 Related Killer [Source:VB Community Annotation;Acc:AAEL000874]
AAEL017154	2.60822	1.56316	62.4007	2.80231e-15	2.58114e-14	up	\
AAEL004710	2.60816	2.49381	86.3478	1.50916e-20	1.86311e-19	up	spingomyelin synthetase [Source:VB External Description;Acc:AAEL004710]
AAEL012238	2.60463	7.75225	347.931	1.19588e-77	8.80648e-76	up	glutaredoxin, putative [Source:VB External Description;Acc:AAEL012238]
AAEL012786	2.60378	8.71867	233.751	9.06614e-53	3.43255e-51	up	\
AAEL002332	2.59643	5.11365	211.052	8.09813e-48	2.69231e-46	up	\
AAEL005337	2.59478	5.99094	218.771	1.67633e-49	5.83665e-48	up	carbonic anhydrase [Source:VB External Description;Acc:AAEL005337]
AAEL017292	2.58836	-0.278121	14.6183	0.000131627	0.00047538	up	\
AAEL001730	2.58813	-1.34822	9.35574	0.00222289	0.00669977	up	\
AAEL014238	2.58661	-1.17453	9.1667	0.00246459	0.00737025	up	aromatic amino acid decarboxylase [Source:VB External Description;Acc:AAEL014238]
AAEL011822	2.58604	-0.657973	16.3513	5.26203e-05	0.000200049	up	gamma glutamyl transpeptidases [Source:VB External Description;Acc:AAEL011822]
AAEL011314	2.58459	5.2412	240.528	3.01642e-54	1.1784e-52	up	epoxide hydrolase [Source:VB External Description;Acc:AAEL011314]
AAEL009831	2.583	3.30656	113.552	1.63375e-26	2.70967e-25	up	pyrroline-5-carboxylate reductase [Source:VB External Description;Acc:AAEL009831]
AAEL000746	2.57568	7.13448	238.783	7.24609e-54	2.80843e-52	up	NADP-specific isocitrate dehydrogenase [Source:VB External Description;Acc:AAEL000746]
AAEL000101	2.55479	6.57806	303.942	4.55908e-68	2.68585e-66	up	AMP dependent coa ligase [Source:VB External Description;Acc:AAEL000101]
AAEL006676	2.54731	5.35488	251.724	1.09278e-56	4.59842e-55	up	\
AAEL009128	2.54707	6.60305	250.645	1.87897e-56	7.83951e-55	up	cytochrome P450 [Source:VB Community Annotation;Acc:AAEL009128]
AAEL011191	2.54577	4.16832	186.517	1.83079e-42	5.2357e-41	up	protein phosphatase 1 binding protein [Source:VB External Description;Acc:AAEL011191]
AAEL012341	2.54465	2.70688	92.2034	7.82111e-22	1.03681e-20	up	lysosomal acid lipase, putative [Source:VB External Description;Acc:AAEL012341]
AAEL010909	2.5392	1.3497	51.0322	9.08621e-13	7.09553e-12	up	\
AAEL010488	2.5358	3.99595	116.857	3.08482e-27	5.26458e-26	up	ets [Source:VB External Description;Acc:AAEL010488]
AAEL003585	2.53414	-0.542177	13.2306	0.00027541	0.000947054	up	\
AAEL000931	2.53289	4.7526	38.3992	5.76571e-10	3.60277e-09	up	alkaline phosphatase [Source:VB External Description;Acc:AAEL000931]
AAEL011980	2.53169	5.20045	97.512	5.35295e-23	7.52274e-22	up	\
AAEL006793	2.52417	6.62661	42.2584	7.99756e-11	5.3662e-10	up	cytochrome P450 [Source:VB Community Annotation;Acc:AAEL006793]
AAEL010803	2.52162	0.20775	25.5638	4.27998e-07	2.05394e-06	up	ncd [Source:VB External Description;Acc:AAEL010803]
AAEL009463	2.52037	-1.78808	5.71138	0.0168553	0.0421253	up	\
AAEL008006	2.51589	8.56815	237.299	1.52641e-53	5.86972e-52	up	3-hydroxyacyl-coa dehyrogenase [Source:VB External Description;Acc:AAEL008006]
AAEL010937	2.51299	1.86517	77.6853	1.20839e-18	1.33712e-17	up	\
AAEL009129	2.51135	9.60119	302.96	7.46374e-68	4.37952e-66	up	cytochrome P450 [Source:VB Community Annotation;Acc:AAEL009129]
AAEL006570	2.51027	-0.750308	10.7969	0.00101671	0.00324114	up	\
AAEL006708	2.5059	4.66926	245.499	2.48706e-55	9.92667e-54	up	hedgehog [Source:VB External Description;Acc:AAEL006708]
AAEL013280	2.50293	5.66923	221.711	3.82952e-50	1.35255e-48	up	rho guanine exchange factor [Source:VB External Description;Acc:AAEL013280]
AAEL003419	2.49745	-0.0942209	19.5524	9.78782e-06	4.06873e-05	up	\
AAEL011966	2.49036	-1.8261	5.44842	0.0195861	0.0480453	up	\
AAEL002681	2.4892	4.15559	74.9443	4.84173e-18	5.18611e-17	up	Vanin-like protein 1 precursor, putative [Source:VB External Description;Acc:AAEL002681]
AAEL012069	2.48846	7.70445	335.091	7.48145e-75	5.12497e-73	up	glutathione peroxidase [Source:VB Community Annotation;Acc:AAEL012069]
AAEL002917	2.4828	1.87902	47.6258	5.15843e-12	3.77039e-11	up	\
AAEL017513	2.48122	4.5684	208.288	3.24545e-47	1.0575e-45	up	\
AAEL010697	2.47897	5.48148	265.961	8.61214e-60	3.96374e-58	up	3-ketoacyl-coa thiolase, mitochondrial (beta- ketothiolase) (acetyl-coa acyltransferase) (mitochondrial 3-oxoacyl- coa thiolase) [Source:VB External Description;Acc:AAEL010697]
AAEL015485	2.4779	4.62624	249.125	4.02884e-56	1.64824e-54	up	seven in absentia, putative [Source:VB External Description;Acc:AAEL015485]
AAEL017438	2.47784	0.982074	47.9848	4.29533e-12	3.1615e-11	up	\
AAEL002430	2.47138	5.62522	228.761	1.11048e-51	4.05834e-50	up	n-acetylglucosamine-6-phosphate deacetylase [Source:VB External Description;Acc:AAEL002430]
AAEL009124	2.471	3.01706	20.4358	6.16638e-06	2.61649e-05	up	cytochrome P450 [Source:VB Community Annotation;Acc:AAEL009124]
AAEL006253	2.46644	-1.27998	7.69824	0.00552746	0.0154037	up	\
AAEL014391	2.46632	-1.13752	8.23963	0.00409855	0.011737	up	map kinase phosphatase [Source:VB External Description;Acc:AAEL014391]
AAEL001813	2.46511	0.248625	15.5543	8.01687e-05	0.000298314	up	sodium/solute symporter [Source:VB External Description;Acc:AAEL001813]
AAEL003587	2.464	4.12944	110.813	6.50391e-26	1.04803e-24	up	rhoGTPase [Source:VB External Description;Acc:AAEL003587]
AAEL000223	2.46392	8.0582	196.859	1.01211e-44	3.0926e-43	up	alpha-glucosidase [Source:VB External Description;Acc:AAEL000223]
AAEL013833	2.45905	3.51292	107.746	3.05579e-25	4.8186e-24	up	ATP-binding cassette transporter [Source:VB External Description;Acc:AAEL013833]
AAEL003445	2.45571	5.06253	267.525	3.92977e-60	1.83157e-58	up	\
AAEL007992	2.45095	6.1372	161.831	4.50467e-37	1.09299e-35	up	trypsin, putative [Source:VB External Description;Acc:AAEL007992]
AAEL007830	2.45003	4.95725	145.624	1.56901e-33	3.40684e-32	up	cytochrome P450 [Source:VB Community Annotation;Acc:AAEL007830]
AAEL002861	2.44824	6.20204	50.6321	1.11407e-12	8.6449e-12	up	\
AAEL005026	2.44058	3.49557	97.5453	5.26373e-23	7.40441e-22	up	ATP-dependent bile acid permease [Source:VB External Description;Acc:AAEL005026]
AAEL005331	2.43993	7.63068	288.054	1.31977e-64	7.09399e-63	up	\
AAEL018164	2.4391	7.16894	327.757	2.96025e-73	1.93772e-71	up	\
AAEL013223	2.42763	2.62686	86.4973	1.39931e-20	1.7304e-19	up	\
AAEL008944	2.42504	2.4875	85.5015	2.31524e-20	2.82978e-19	up	\
AAEL008088	2.41822	-1.30947	7.25909	0.0070543	0.0192721	up	\
AAEL017335	2.41368	0.203576	19.2856	1.12553e-05	4.64078e-05	up	GPCR Growth Hormone Releasing Hormone Family [Source:VB Community Annotation;Acc:AAEL017335]
AAEL007951	2.40858	3.97111	199.077	3.3208e-45	1.02106e-43	up	glutathione transferase [Source:VB Community Annotation;Acc:AAEL007951]
AAEL005939	2.40693	5.09798	292.415	1.48015e-65	8.07395e-64	up	mpv17 protein [Source:VB External Description;Acc:AAEL005939]
AAEL011175	2.40518	5.30634	200.005	2.08285e-45	6.45815e-44	up	alkaline phosphatase [Source:VB External Description;Acc:AAEL011175]
AAEL003524	2.40074	6.99723	272.247	3.67457e-61	1.7686e-59	up	monocarboxylate transporter [Source:VB External Description;Acc:AAEL003524]
AAEL003645	2.39529	9.75191	217.759	2.78727e-49	9.63636e-48	up	stearoyl-coa desaturase [Source:VB External Description;Acc:AAEL003645]
AAEL003050	2.39263	1.63373	46.4245	9.52164e-12	6.82075e-11	up	\
AAEL000618	2.39262	-0.697359	14.1338	0.000170254	0.00060349	up	wingless protein, putative [Source:VB External Description;Acc:AAEL000618]
AAEL012610	2.3897	6.87338	262.95	3.90377e-59	1.74756e-57	up	\
AAEL009249	2.38865	5.91753	298.576	6.73067e-67	3.79806e-65	up	coronin [Source:VB External Description;Acc:AAEL009249]
AAEL008861	2.38864	3.26416	22.276	2.36138e-06	1.0523e-05	up	deoxyribonuclease I, putative [Source:VB External Description;Acc:AAEL008861]
AAEL018520	2.38573	-1.89601	5.8131	0.0159072	0.0400138	up	Sphinx conserved region 2 [Source:RFAM;Acc:RF02047]
AAEL005363	2.38064	-1.88172	6.07072	0.0137441	0.0350881	up	galactosyltransferase [Source:VB External Description;Acc:AAEL005363]
AAEL003764	2.37789	8.58263	271.896	4.38147e-61	2.10196e-59	up	\
AAEL003029	2.3769	0.000306681	20.8212	5.04215e-06	2.16275e-05	up	\
AAEL009726	2.37581	-0.133218	16.0614	6.13213e-05	0.000231041	up	clip-domain serine protease, putative [Source:VB External Description;Acc:AAEL009726]
AAEL004066	2.37127	0.0496491	23.143	1.50388e-06	6.83406e-06	up	\
AAEL013352	2.37046	-1.49245	8.42898	0.00369286	0.0106749	up	lethal(2)essential for life protein, l2efl [Source:VB External Description;Acc:AAEL013352]
AAEL005790	2.36651	6.90703	271.737	4.74715e-61	2.27e-59	up	malic enzyme [Source:VB External Description;Acc:AAEL005790]
AAEL014268	2.36525	6.65743	144.415	2.88256e-33	6.15281e-32	up	\
AAEL014155	2.35935	1.38015	48.7781	2.86626e-12	2.14613e-11	up	ATP-dependent RNA helicase [Source:VB External Description;Acc:AAEL014155]
AAEL010284	2.35501	5.40877	101.699	6.46222e-24	9.4514e-23	up	aliphatic nitrilase, putative [Source:VB External Description;Acc:AAEL010284]
AAEL015304	2.3512	6.55924	268.461	2.4565e-60	1.15221e-58	up	\
AAEL007113	2.35	9.06249	267.421	4.14053e-60	1.92371e-58	up	selenophosphate synthase [Source:VB External Description;Acc:AAEL007113]
AAEL014605	2.34978	8.06138	249.99	2.61023e-56	1.08291e-54	up	cytochrome P450 [Source:VB Community Annotation;Acc:AAEL014605]
AAEL000150	2.34582	3.98461	98.9647	2.57049e-23	3.66134e-22	up	nitrilase, putative [Source:VB External Description;Acc:AAEL000150]
AAEL001708	2.34351	1.32071	54.6477	1.44194e-13	1.18975e-12	up	\
AAEL009459	2.34289	3.33152	163.638	1.81494e-37	4.44026e-36	up	\
AAEL014455	2.34122	0.770772	32.092	1.47042e-08	8.15987e-08	up	\
AAEL012527	2.33582	1.13363	43.6523	3.92216e-11	2.68428e-10	up	\
AAEL009705	2.33247	-0.938184	10.7896	0.0010207	0.00325315	up	\
AAEL000543	2.33139	-1.23163	6.61692	0.0101015	0.0266429	up	C-Type Lectin (CTLMA11) - mannose binding. [Source:VB Community Annotation;Acc:AAEL000543]
AAEL017345	2.33034	2.19772	65.3444	6.28893e-16	6.03017e-15	up	\
AAEL000898	2.32883	8.03829	190.03	3.1324e-43	9.09942e-42	up	\
AAEL009432	2.32723	8.1626	246.86	1.25579e-55	5.05336e-54	up	Class B Scavenger Receptor (CD36 domain). [Source:VB Community Annotation;Acc:AAEL009432]
AAEL008343	2.32405	4.10385	87.8755	6.97061e-21	8.80473e-20	up	\
AAEL002811	2.32098	9.40251	174.172	9.0789e-40	2.35827e-38	up	\
AAEL001062	2.32089	3.7907	105.964	7.50779e-25	1.15906e-23	up	\
AAEL003651	2.32011	5.16704	178.43	1.06698e-40	2.88869e-39	up	\
AAEL007131	2.31642	-0.126861	13.005	0.000310661	0.00105937	up	sugar transporter [Source:VB External Description;Acc:AAEL007131]
AAEL005972	2.31625	2.67111	92.3826	7.14386e-22	9.49591e-21	up	\
AAEL008910	2.31526	-1.54334	5.73363	0.016643	0.0416302	up	\
AAEL006990	2.31345	7.30104	232.536	1.66844e-52	6.28459e-51	up	\
AAEL012433	2.3131	4.52155	215.879	7.16495e-49	2.42031e-47	up	short-chain dehydrogenase [Source:VB External Description;Acc:AAEL012433]
AAEL006607	2.31175	-0.357978	13.7252	0.000211598	0.000739467	up	juvenile hormone-inducible protein, putative [Source:VB External Description;Acc:AAEL006607]
AAEL006711	2.31129	6.79288	157.44	4.10181e-36	9.61965e-35	up	\
AAEL014438	2.30529	4.8119	162.028	4.07984e-37	9.91548e-36	up	juvenile hormone-inducible protein, putative [Source:VB External Description;Acc:AAEL014438]
AAEL007537	2.30235	2.57499	58.1491	2.42987e-14	2.11508e-13	up	\
AAEL012300	2.30039	-0.763556	13.8005	0.000203285	0.000711835	up	\
AAEL005913	2.2979	-0.253911	19.5053	1.00319e-05	4.16078e-05	up	\
AAEL006106	2.29507	-1.73328	5.95909	0.0146416	0.0371346	up	odorant binding protein OBP26 [Source:VB Community Annotation;Acc:AAEL006106]
AAEL003086	2.29003	8.03526	272.68	2.9571e-61	1.43736e-59	up	\
AAEL005826	2.28531	5.1396	263.367	3.16625e-59	1.42607e-57	up	\
AAEL012701	2.28456	6.4035	272.735	2.87678e-61	1.40295e-59	up	ATP-binding cassette sub-family A member 3, putative [Source:VB External Description;Acc:AAEL012701]
AAEL015644	2.27861	4.18436	118.024	1.71315e-27	2.98596e-26	up	\
AAEL006896	2.27777	0.266433	22.6197	1.9745e-06	8.87952e-06	up	\
AAEL000687	2.27475	6.17448	260.924	1.0794e-58	4.78839e-57	up	glucosyl/glucuronosyl transferases [Source:VB External Description;Acc:AAEL000687]
AAEL008841	2.26935	6.67909	273.893	1.60854e-61	7.92326e-60	up	acyl-CoA oxidase [Source:VB External Description;Acc:AAEL008841]
AAEL008306	2.26282	5.38278	229.673	7.0249e-52	2.58657e-50	up	mitogen activated protein kinase kinase kinase 5, mapkkk5, mekk5 [Source:VB External Description;Acc:AAEL008306]
AAEL006366	2.26241	-0.996789	9.86777	0.00168199	0.00516414	up	\
AAEL012430	2.26126	1.59625	50.6308	1.1148e-12	8.64598e-12	up	AMP dependent ligase [Source:VB External Description;Acc:AAEL012430]
AAEL010280	2.25795	0.746406	26.7547	2.30992e-07	1.13996e-06	up	\
AAEL001232	2.25558	2.15226	61.6557	4.09072e-15	3.72822e-14	up	tubulointerstitial nephritis antigen [Source:VB External Description;Acc:AAEL001232]
AAEL001788	2.25212	6.9177	157.869	3.30519e-36	7.76378e-35	up	\
AAEL000271	2.25093	6.79505	194.542	3.24305e-44	9.78763e-43	up	gamma-glutamyl hydrolase [Source:VB External Description;Acc:AAEL000271]
AAEL001239	2.25024	0.56852	16.6488	4.49798e-05	0.000172786	up	cation efflux protein/ zinc transporter [Source:VB External Description;Acc:AAEL001239]
AAEL008622	2.25011	-0.83999	7.21022	0.00724898	0.019749	up	jnk [Source:VB External Description;Acc:AAEL008622]
AAEL008672	2.24769	8.33209	251.628	1.14701e-56	4.79917e-55	up	ABC transporter [Source:VB External Description;Acc:AAEL008672]
AAEL018110	2.2475	4.74358	230.095	5.68296e-52	2.10298e-50	up	\
AAEL011891	2.24434	-1.23614	5.68807	0.0170806	0.0426126	up	serine-type enodpeptidase, [Source:VB External Description;Acc:AAEL011891]
AAEL002039	2.24016	-0.532385	15.3807	8.78798e-05	0.000324873	up	NADPH oxidase [Source:VB External Description;Acc:AAEL002039]
AAEL013287	2.23131	4.96138	179.165	7.37479e-41	2.01514e-39	up	\
AAEL018301	2.22987	2.8824	94.7515	2.15854e-22	2.93817e-21	up	\
AAEL008742	2.22967	6.51485	202.632	5.56583e-46	1.76667e-44	up	\
AAEL010314	2.22854	6.74931	202.202	6.90841e-46	2.17408e-44	up	F-box/lrr protein fragment [Source:VB External Description;Acc:AAEL010314]
AAEL006321	2.22612	6.48482	249.88	2.75862e-56	1.14126e-54	up	1-acylglycerol-3-phosphate acyltransferase [Source:VB External Description;Acc:AAEL006321]
AAEL007450	2.22526	4.88758	207.904	3.93708e-47	1.28003e-45	up	odd skipped, putative [Source:VB External Description;Acc:AAEL007450]
AAEL010731	2.22486	6.25863	270.153	1.05083e-60	4.96045e-59	up	\
AAEL001892	2.22458	3.55553	33.6573	6.57274e-09	3.74191e-08	up	\
AAEL007892	2.2234	8.22545	191.696	1.35565e-43	3.98524e-42	up	xaa-pro aminopeptidase [Source:VB External Description;Acc:AAEL007892]
AAEL008097	2.22056	6.51651	148.811	3.15464e-34	7.02897e-33	up	trypsin-eta, putative [Source:VB External Description;Acc:AAEL008097]
AAEL011699	2.21918	0.297989	20.9664	4.67408e-06	2.01581e-05	up	\
AAEL012783	2.217	10.7078	103.484	2.62506e-24	3.94107e-23	up	protease m1 zinc metalloprotease [Source:VB External Description;Acc:AAEL012783]
AAEL001194	2.20873	8.87651	151.514	8.08988e-35	1.83023e-33	up	fatty acid synthase [Source:VB External Description;Acc:AAEL001194]
AAEL006902	2.2034	9.72891	142.222	8.69525e-33	1.80881e-31	up	serine-type enodpeptidase, [Source:VB External Description;Acc:AAEL006902]
AAEL003978	2.20186	1.71376	45.1281	1.84557e-11	1.29067e-10	up	\
AAEL005521	2.19759	5.545	229.015	9.77459e-52	3.5811e-50	up	prolylcarboxypeptidase [Source:VB External Description;Acc:AAEL005521]
AAEL007138	2.19136	-0.47939	13.1658	0.000285109	0.000978807	up	sugar transporter [Source:VB External Description;Acc:AAEL007138]
AAEL014721	2.18996	-1.30184	7.46031	0.00630743	0.0173962	up	mannosyl-oligosaccharide alpha-1,2-mannosidase [Source:VB External Description;Acc:AAEL014721]
AAEL009319	2.18695	1.89269	55.9935	7.27108e-14	6.11934e-13	up	\
AAEL000049	2.18127	5.7559	258.61	3.44691e-58	1.50196e-56	up	three prime repair exonuclease 1, putative [Source:VB External Description;Acc:AAEL000049]
AAEL002921	2.1808	-0.637195	6.15781	0.0130833	0.0335582	up	\
AAEL014633	2.17938	-0.222543	9.43806	0.00212528	0.00642602	up	\
AAEL009700	2.17145	8.56187	213.73	2.10927e-48	7.09256e-47	up	beta lactamase domain [Source:VB External Description;Acc:AAEL009700]
AAEL003974	2.17055	2.50818	88.1078	6.19822e-21	7.86282e-20	up	\
AAEL000557	2.16515	1.83215	54.9701	1.22377e-13	1.01314e-12	up	\
AAEL000298	2.16467	-0.358236	16.1054	5.99133e-05	0.000226199	up	sodium/chloride dependent amino acid transporter [Source:VB External Description;Acc:AAEL000298]
AAEL010991	2.16357	7.08926	156.414	6.8734e-36	1.59671e-34	up	long-chain-fatty-acid coa ligase [Source:VB External Description;Acc:AAEL010991]
AAEL009667	2.15727	3.11869	125.739	3.50714e-29	6.45664e-28	up	\
AAEL000459	2.15028	6.15488	177.275	1.9072e-40	5.07027e-39	up	\
AAEL003203	2.14624	10.8644	192.552	8.81709e-44	2.61284e-42	up	fatty acid desaturase, putative [Source:VB External Description;Acc:AAEL003203]
AAEL003900	2.14534	1.56377	39.3916	3.46792e-10	2.21106e-09	up	\
AAEL018177	2.14479	-0.863821	8.20046	0.00418797	0.0119559	up	\
AAEL015515	2.14147	-0.260509	5.55771	0.0183995	0.0454525	up	cecropin anti-microbial peptide [Source:VB Community Annotation;Acc:AAEL015515]
AAEL009305	2.13927	4.88735	184.036	6.37151e-42	1.79083e-40	up	numb-associated kinase [Source:VB External Description;Acc:AAEL009305]
AAEL002424	2.13717	1.24037	27.038	1.99492e-07	9.88599e-07	up	\
AAEL015146	2.13675	6.64237	203.296	3.98687e-46	1.26822e-44	up	ATP-binding cassette sub-family A member 3, putative [Source:VB External Description;Acc:AAEL015146]
AAEL002280	2.1346	10.6852	219.665	1.06999e-49	3.73431e-48	up	ctl2 [Source:VB External Description;Acc:AAEL002280]
AAEL004492	2.13195	-0.381864	14.0765	0.000175521	0.000620817	up	cyclin-dependent kinases regulatory subunit. putative [Source:VB External Description;Acc:AAEL004492]
AAEL014158	2.13037	4.19803	151.794	7.02933e-35	1.59765e-33	up	\
AAEL011206	2.1286	5.11775	207.265	5.42787e-47	1.75311e-45	up	aminoacylase, putative [Source:VB External Description;Acc:AAEL011206]
AAEL005977	2.12588	5.18455	202.606	5.63838e-46	1.78585e-44	up	chondroitin 4-sulfotransferase [Source:VB External Description;Acc:AAEL005977]
AAEL007691	2.12017	8.23315	169.653	8.80738e-39	2.23647e-37	up	organic anion transporter [Source:VB External Description;Acc:AAEL007691]
AAEL001833	2.11735	4.65072	124.23	7.50412e-29	1.36783e-27	up	juvenile hormone-inducible protein, putative [Source:VB External Description;Acc:AAEL001833]
AAEL013263	2.1151	5.99928	200.841	1.36867e-45	4.25268e-44	up	high affinity copper transporter, putative [Source:VB External Description;Acc:AAEL013263]
AAEL013065	2.11356	3.71362	99.4931	1.96845e-23	2.82016e-22	up	thiamin pyrophosphokinase [Source:VB External Description;Acc:AAEL013065]
AAEL001960	2.1128	8.62368	203.889	2.95993e-46	9.45635e-45	up	cytochrome P450 [Source:VB External Description;Acc:AAEL001960]
AAEL010527	2.11079	4.11272	116.902	3.01639e-27	5.16626e-26	up	endo beta n-acetylglucosaminidase [Source:VB External Description;Acc:AAEL010527]
AAEL007993	2.10958	2.50971	78.3854	8.47758e-19	9.51e-18	up	Clip-Domain Serine Protease family B. [Source:VB Community Annotation;Acc:AAEL007993]
AAEL013956	2.10823	3.05615	94.1607	2.90925e-22	3.93819e-21	up	ganglioside induced differentiation associated protein [Source:VB External Description;Acc:AAEL013956]
AAEL005698	2.10631	-1.09802	8.78976	0.00302926	0.00891942	up	protein serine/threonine kinase, putative [Source:VB External Description;Acc:AAEL005698]
AAEL001235	2.10551	4.92189	192.058	1.12992e-43	3.3283e-42	up	palmitoyl-protein thioesterase [Source:VB External Description;Acc:AAEL001235]
AAEL006829	2.10354	6.28201	112.872	2.30194e-26	3.75865e-25	up	microsomal glutathione s-transferase [Source:VB External Description;Acc:AAEL006829]
AAEL012297	2.10003	1.83204	54.3636	1.66624e-13	1.36639e-12	up	sterol desaturase [Source:VB External Description;Acc:AAEL012297]
AAEL004805	2.09902	3.51851	32.0218	1.52449e-08	8.44722e-08	up	potassium-dependent sodium-calcium exchanger, putative [Source:VB External Description;Acc:AAEL004805]
AAEL014756	2.09316	2.07149	51.5425	7.00652e-13	5.50208e-12	up	\
AAEL003279	2.08966	-0.622955	11.638	0.00064619	0.00212009	up	clip-domain serine protease, putative [Source:VB External Description;Acc:AAEL003279]
AAEL018336	2.0894	2.55241	69.8925	6.2625e-17	6.2659e-16	up	\
AAEL010836	2.08679	2.40966	31.954	1.57869e-08	8.72456e-08	up	ribitol kinase [Source:VB External Description;Acc:AAEL010836]
AAEL008004	2.08442	1.35607	36.6604	1.40604e-09	8.4835e-09	up	Elongation of very long chain fatty acids protein AAEL008004 [Source:VB External Description;Acc:AAEL008004]
AAEL013812	2.08133	5.26267	57.8105	2.88619e-14	2.5034e-13	up	\
AAEL000500	2.0779	10.4938	87.6597	7.77406e-21	9.75267e-20	up	\
AAEL008470	2.07778	3.45294	96.4528	9.13967e-23	1.26751e-21	up	\
AAEL012411	2.07384	1.14317	24.8265	6.27279e-07	2.95634e-06	up	\
AAEL012597	2.0737	2.81119	89.0914	3.7699e-21	4.8365e-20	up	\
AAEL018032	2.07189	8.20398	167.068	3.23336e-38	8.0577e-37	up	\
AAEL011338	2.07139	-0.293774	13.3513	0.000258239	0.000892176	up	\
AAEL006161	2.07139	2.25185	43.1367	5.10444e-11	3.46763e-10	up	Clip-Domain Serine Protease family B [Source:VB Community Annotation;Acc:AAEL006161]
AAEL003723	2.07039	5.44855	47.8236	4.66345e-12	3.42049e-11	up	C-Type Lysozyme (Lys-A). [Source:VB Community Annotation;Acc:AAEL003723]
AAEL009315	2.07009	2.65102	87.2714	9.4604e-21	1.17779e-19	up	\
AAEL001144	2.06836	5.19473	220.001	9.04211e-50	3.16323e-48	up	\
AAEL011407	2.06605	0.197243	7.72311	0.00545185	0.015242	up	C-Type Lectin (CTL20) [Source:VB Community Annotation;Acc:AAEL011407]
AAEL003758	2.06566	6.02514	216.623	4.93284e-49	1.68563e-47	up	sorting nexin [Source:VB External Description;Acc:AAEL003758]
AAEL009948	2.06419	4.18685	151.981	6.39701e-35	1.4607e-33	up	aldehyde dehydrogenase [Source:VB Community Annotation;Acc:AAEL009948]
AAEL006953	2.063	5.98173	26.7752	2.28554e-07	1.12882e-06	up	\
AAEL001607	2.06216	5.51121	209.817	1.50625e-47	4.9518e-46	up	galactose-1-phosphate uridylyltransferase [Source:VB External Description;Acc:AAEL001607]
AAEL005918	2.0589	7.07821	231.164	3.32325e-52	1.24541e-50	up	ATP-binding cassette transporter [Source:VB External Description;Acc:AAEL005918]
AAEL000263	2.05623	1.2893	33.7739	6.19053e-09	3.53251e-08	up	Zinc finger protein jing homolog [Source:VB External Description;Acc:AAEL000263]
AAEL000128	2.05504	7.24587	212.835	3.30702e-48	1.10695e-46	up	P130 [Source:VB External Description;Acc:AAEL000128]
AAEL017085	2.05469	5.20861	217.873	2.63176e-49	9.12012e-48	up	glutathione transferase [Source:VB Community Annotation;Acc:AAEL017085]
AAEL003277	2.05358	1.76918	53.5002	2.58568e-13	2.09012e-12	up	\
AAEL003781	2.05152	2.37211	55.4539	9.5679e-14	7.96586e-13	up	zinc carboxypeptidase [Source:VB External Description;Acc:AAEL003781]
AAEL000316	2.0499	-0.750981	9.85809	0.00169087	0.00518814	up	\
AAEL010782	2.04857	11.9037	85.1742	2.73198e-20	3.32808e-19	up	carboxypeptidase [Source:VB External Description;Acc:AAEL010782]
AAEL003063	2.0483	4.96437	206.043	1.00256e-46	3.21693e-45	up	semaphorin [Source:VB External Description;Acc:AAEL003063]
AAEL014160	2.04741	5.62205	131.969	1.52001e-30	2.89608e-29	up	\
AAEL007052	2.04492	0.358591	15.7315	7.29966e-05	0.000272728	up	lipase [Source:VB External Description;Acc:AAEL007052]
AAEL002109	2.04471	-0.190662	14.7411	0.000123325	0.000447483	up	\
AAEL008893	2.04451	7.36729	194.043	4.16823e-44	1.25285e-42	up	xaa-pro dipeptidase pepd/pepq(e.coli) [Source:VB External Description;Acc:AAEL008893]
AAEL004070	2.04374	5.21858	237.771	1.20457e-53	4.65641e-52	up	\
AAEL000415	2.03931	4.39696	97.9578	4.27403e-23	6.04687e-22	up	AMP dependent coa ligase [Source:VB External Description;Acc:AAEL000415]
AAEL000651	2.03188	8.69398	139.695	3.10451e-32	6.28066e-31	up	alpha-amylase [Source:VB External Description;Acc:AAEL000651]
AAEL011234	2.03175	-0.411141	11.2474	0.000797328	0.00258259	up	reticulon/nogo receptor [Source:VB External Description;Acc:AAEL011234]
AAEL002170	2.0263	5.73263	223.018	1.987e-50	7.06873e-49	up	phosphatidylinositol-phosphatidylcholine transfer protein, putative [Source:VB External Description;Acc:AAEL002170]
AAEL015458	2.02559	1.1054	25.8745	3.64348e-07	1.76054e-06	up	transferrin [Source:VB External Description;Acc:AAEL015458]
AAEL001227	2.02459	-1.54597	5.66307	0.0173258	0.0431352	up	sidestep protein [Source:VB External Description;Acc:AAEL001227]
AAEL003667	2.02196	7.13185	210.762	9.36698e-48	3.10714e-46	up	\
AAEL009848	2.02108	0.0344135	11.896	0.000562544	0.00186183	up	\
AAEL014858	2.02073	1.28277	27.2995	1.7426e-07	8.67353e-07	up	ganglioside induced differentiation associated protein [Source:VB External Description;Acc:AAEL014858]
AAEL002833	2.01762	8.84193	222.695	2.33634e-50	8.29147e-49	up	cathepsin l [Source:VB External Description;Acc:AAEL002833]
AAEL012941	2.01742	2.18589	50.2144	1.37833e-12	1.0573e-11	up	\
AAEL001563	2.01694	1.78273	28.4592	9.56931e-08	4.90556e-07	up	\
AAEL014641	2.01639	2.65605	86.307	1.54061e-20	1.90034e-19	up	\
AAEL007463	2.01628	3.97468	123.766	9.48048e-29	1.72168e-27	up	5,10-methylenetetrahydrofolate reductase, putative [Source:VB External Description;Acc:AAEL007463]
AAEL001123	2.01497	1.04688	17.6464	2.66017e-05	0.000105178	up	\
AAEL009476	2.01464	6.58212	188.424	7.01989e-43	2.02723e-41	up	\
AAEL006364	2.0119	6.17187	193.907	4.46168e-44	1.33832e-42	up	\
AAEL004841	2.0108	2.16839	47.53	5.41679e-12	3.9553e-11	up	\
AAEL008300	2.00908	1.39082	31.2288	2.29344e-08	1.24733e-07	up	\
AAEL006622	2.00889	4.45994	172.087	2.59054e-39	6.68186e-38	up	multidrug resistance-associated protein [Source:VB External Description;Acc:AAEL006622]
AAEL006023	2.0086	7.63847	91.8066	9.55747e-22	1.26244e-20	up	Vanin-like protein 1 precursor, putative [Source:VB External Description;Acc:AAEL006023]
AAEL017067	2.00816	0.550206	17.7697	2.49327e-05	9.90584e-05	up	\
AAEL008646	2.00771	3.69428	22.0154	2.70472e-06	1.19913e-05	up	fibrinogen and fibronectin [Source:VB External Description;Acc:AAEL008646]
AAEL012655	2.00497	6.76454	137.496	9.39294e-32	1.8594e-30	up	sugar transporter [Source:VB External Description;Acc:AAEL012655]
AAEL003229	2.00462	6.8022	159.401	1.52943e-36	3.639e-35	up	\
AAEL001839	1.99764	7.58258	87.6209	7.92826e-21	9.9292e-20	up	zinc carboxypeptidase [Source:VB External Description;Acc:AAEL001839]
AAEL007397	1.99364	5.40665	144.062	3.44342e-33	7.31813e-32	up	Ecdysone-induced protein 75B isoform A Nuclear receptor [Source:VB Community Annotation;Acc:AAEL007397]
AAEL017297	1.9914	6.34609	178.301	1.13869e-40	3.07414e-39	up	cytochrome P450 [Source:VB Community Annotation;Acc:AAEL017297]
AAEL000399	1.98804	4.53839	173.755	1.11978e-39	2.90353e-38	up	\
AAEL012481	1.98765	-0.339263	10.5661	0.00115181	0.00364032	up	heme peroxidase [Source:VB Community Annotation;Acc:AAEL012481]
AAEL000915	1.98746	8.54654	211.364	6.92357e-48	2.30702e-46	up	\
AAEL013492	1.98704	1.48701	37.3097	1.00782e-09	6.15899e-09	up	prophenoloxidase [Source:VB Community Annotation;Acc:AAEL013492]
AAEL010932	1.98683	2.21373	53.2958	2.86921e-13	2.31423e-12	up	RNAse h [Source:VB External Description;Acc:AAEL010932]
AAEL011153	1.98338	1.4799	40.0805	2.43708e-10	1.57773e-09	up	\
AAEL003098	1.98187	5.35397	201.152	1.17082e-45	3.66112e-44	up	glucosyl/glucuronosyl transferases [Source:VB External Description;Acc:AAEL003098]
AAEL001681	1.9808	4.91308	53.0403	3.26775e-13	2.62704e-12	up	\
AAEL004251	1.98062	-0.794498	10.8808	0.00097168	0.00310432	up	map kinase phosphatase [Source:VB External Description;Acc:AAEL004251]
AAEL006921	1.97874	3.07447	57.5132	3.35714e-14	2.89994e-13	up	calmodulin [Source:VB External Description;Acc:AAEL006921]
AAEL009363	1.97461	2.57206	81.1647	2.07669e-19	2.40452e-18	up	ordml, arthropod [Source:VB External Description;Acc:AAEL009363]
AAEL011182	1.97169	3.536	95.8205	1.25784e-22	1.73297e-21	up	sex-determining protein fem-1 [Source:VB External Description;Acc:AAEL011182]
AAEL006044	1.97011	2.8207	88.3543	5.47212e-21	6.97174e-20	up	cytochrome P450 [Source:VB Community Annotation;Acc:AAEL006044]
AAEL013005	1.96984	6.61479	207.178	5.67e-47	1.8273e-45	up	\
AAEL012622	1.96921	3.10593	105.914	7.70111e-25	1.18642e-23	up	\
AAEL015298	1.96879	0.822288	31.897	1.62567e-08	8.95397e-08	up	\
AAEL008139	1.96667	4.09462	130.591	3.04249e-30	5.72283e-29	up	\
AAEL013269	1.96503	5.68332	185.74	2.70582e-42	7.6933e-41	up	zinc carboxypeptidase [Source:VB External Description;Acc:AAEL013269]
AAEL012196	1.96121	-0.342713	6.38193	0.0115288	0.0300524	up	\
AAEL011081	1.96084	5.73512	210.55	1.0419e-47	3.44061e-46	up	\
AAEL007611	1.95912	1.6731	35.3425	2.76538e-09	1.62654e-08	up	\
AAEL004900	1.95744	4.74427	138.647	5.26127e-32	1.0514e-30	up	geranylgeranyl pyrophosphate synthase [Source:VB External Description;Acc:AAEL004900]
AAEL004450	1.95646	7.20587	191.552	1.45758e-43	4.27634e-42	up	cytochrome b5, putative [Source:VB External Description;Acc:AAEL004450]
AAEL003127	1.95586	-1.10018	8.03545	0.00458706	0.0129995	up	WD-repeat protein [Source:VB External Description;Acc:AAEL003127]
AAEL010146	1.95465	5.11368	107.43	3.58322e-25	5.62619e-24	up	3-hydroxyacyl-coa dehyrogenase [Source:VB External Description;Acc:AAEL010146]
AAEL013417	1.9527	0.45394	13.1427	0.000288636	0.000989992	up	fibrinogen and fibronectin [Source:VB External Description;Acc:AAEL013417]
AAEL010052	1.95254	4.23663	168.456	1.60849e-38	4.03574e-37	up	\
AAEL008444	1.9525	10.3124	140.561	2.00671e-32	4.09915e-31	up	\
AAEL010989	1.95202	2.76419	68.7418	1.12236e-16	1.1094e-15	up	\
AAEL010222	1.94661	3.89304	68.0342	1.60684e-16	1.5777e-15	up	transcription factor GATA-4 (GATA binding factor-4) [Source:VB External Description;Acc:AAEL010222]
AAEL000813	1.94139	-0.446108	13.1191	0.000292295	0.00100138	up	dimethylaniline monooxygenase [Source:VB External Description;Acc:AAEL000813]
AAEL013630	1.94101	0.710779	6.58961	0.0102576	0.0270112	up	mitochondrial ornithine transporter [Source:VB External Description;Acc:AAEL013630]
AAEL017429	1.94014	-1.20653	6.95837	0.00834281	0.022459	up	\
AAEL015445	1.94007	5.78854	111.804	3.94374e-26	6.39685e-25	up	cysteine dioxygenase [Source:VB External Description;Acc:AAEL015445]
AAEL006493	1.93996	8.80525	87.3649	9.02391e-21	1.12726e-19	up	\
AAEL004814	1.93913	5.67256	76.8835	1.81342e-18	1.98425e-17	up	potassium-dependent sodium-calcium exchanger, putative [Source:VB External Description;Acc:AAEL004814]
AAEL004709	1.93553	7.614	160.288	9.7882e-37	2.34027e-35	up	protein phosphatase type 2c [Source:VB External Description;Acc:AAEL004709]
AAEL003709	1.93464	6.37048	224.04	1.18882e-50	4.24973e-49	up	crotonobetainyl-CoA-hydratase, putative [Source:VB External Description;Acc:AAEL003709]
AAEL006805	1.92783	6.56351	98.613	3.06991e-23	4.36847e-22	up	cytochrome P450 [Source:VB Community Annotation;Acc:AAEL006805]
AAEL013224	1.92603	2.87823	71.8671	2.30191e-17	2.36749e-16	up	\
AAEL007302	1.9255	-0.435764	9.07146	0.0025963	0.00772335	up	\
AAEL005472	1.92544	5.00031	201.101	1.20108e-45	3.74777e-44	up	calpain [Source:VB External Description;Acc:AAEL005472]
AAEL005043	1.92233	7.91064	143.853	3.82638e-33	8.12031e-32	up	ATP-dependent bile acid permease [Source:VB External Description;Acc:AAEL005043]
AAEL002810	1.92147	-0.756803	7.35549	0.00668581	0.0183436	up	DNA replication licensing factor MCM5 [Source:VB External Description;Acc:AAEL002810]
AAEL009850	1.91765	3.57226	66.8431	2.93996e-16	2.86374e-15	up	galectin [Source:VB Community Annotation;Acc:AAEL009850]
AAEL011588	1.91649	8.1027	210.744	9.45337e-48	3.12875e-46	up	\
AAEL008782	1.9121	3.57618	28.6325	8.75029e-08	4.50452e-07	up	serine-type enodpeptidase, [Source:VB External Description;Acc:AAEL008782]
AAEL012302	1.90779	3.03195	61.3709	4.72736e-15	4.28196e-14	up	\
AAEL012439	1.90756	5.21444	200.931	1.30823e-45	4.0735e-44	up	enoyl-CoA hydratase (enoyl hydrase) (unsaturated acyl-CoA hydratase), putative [Source:VB External Description;Acc:AAEL012439]
AAEL002412	1.90577	5.77037	178.864	8.57968e-41	2.34003e-39	up	monocarboxylate transporter [Source:VB External Description;Acc:AAEL002412]
AAEL001840	1.89915	7.80396	136.921	1.25487e-31	2.48077e-30	up	zinc carboxypeptidase [Source:VB External Description;Acc:AAEL001840]
AAEL013840	1.89878	4.61402	148.616	3.47843e-34	7.7154e-33	up	\
AAEL017343	1.89784	-0.294754	9.54366	0.00200641	0.00608911	up	\
AAEL013942	1.89708	3.31159	105.067	1.18055e-24	1.79991e-23	up	aminoadipate-semialdehyde dehydrogenase [Source:VB External Description;Acc:AAEL013942]
AAEL009371	1.89429	3.40903	108.775	1.8181e-25	2.88856e-24	up	\
AAEL014319	1.88876	4.68165	144.312	3.03696e-33	6.47299e-32	up	\
AAEL011334	1.88615	5.99479	97.6999	4.86835e-23	6.86792e-22	up	\
AAEL012494	1.88326	1.83792	47.9702	4.32747e-12	3.18198e-11	up	cytochrome P450 [Source:VB Community Annotation;Acc:AAEL012494]
AAEL007425	1.8802	3.73948	83.6136	6.01579e-20	7.15097e-19	up	\
AAEL000585	1.87998	3.70669	58.8593	1.69357e-14	1.48558e-13	up	\
AAEL005204	1.87858	3.75609	71.3863	2.93706e-17	2.98943e-16	up	\
AAEL008767	1.87632	3.10422	38.4591	5.59129e-10	3.50419e-09	up	serine protease [Source:VB External Description;Acc:AAEL008767]
AAEL014935	1.87484	4.2688	87.2338	9.64228e-21	1.19942e-19	up	cytochrome b5, putative [Source:VB External Description;Acc:AAEL014935]
AAEL001996	1.87428	5.67861	63.7513	1.41161e-15	1.32591e-14	up	predicted protein [Source:VB External Description;Acc:AAEL001996]
AAEL009749	1.87294	-0.559469	12.3579	0.000439117	0.00147386	up	sodium-dependent phosphate transporter [Source:VB External Description;Acc:AAEL009749]
AAEL005391	1.87249	6.74972	189.73	3.64108e-43	1.05563e-41	up	syntenin [Source:VB External Description;Acc:AAEL005391]
AAEL007787	1.87172	8.64037	150.864	1.12233e-34	2.51976e-33	up	5-aminolevulinic acid synthase [Source:VB External Description;Acc:AAEL007787]
AAEL007202	1.87086	4.93488	147.524	6.02914e-34	1.32533e-32	up	Hormone receptor-like in 96 nuclear receptor [Source:VB Community Annotation;Acc:AAEL007202]
AAEL003909	1.87021	2.25727	26.1904	3.09349e-07	1.50764e-06	up	\
AAEL010675	1.8689	2.90057	32.5517	1.16064e-08	6.48481e-08	up	\
AAEL011154	1.86684	4.17625	141.313	1.37426e-32	2.83078e-31	up	\
AAEL006466	1.8667	1.61638	39.3598	3.52485e-10	2.24445e-09	up	chondroitin synthase [Source:VB External Description;Acc:AAEL006466]
AAEL017029	1.86618	-0.234893	8.52458	0.00350381	0.0101783	up	\
AAEL018332	1.86372	1.9731	21.7305	3.13759e-06	1.38313e-05	up	\
AAEL012162	1.86228	5.10241	81.604	1.66279e-19	1.9344e-18	up	aldehyde dehydrogenase [Source:VB External Description;Acc:AAEL012162]
AAEL010157	1.85909	6.04896	177.721	1.52417e-40	4.07405e-39	up	microsomal glutathione s-transferase [Source:VB External Description;Acc:AAEL010157]
AAEL017417	1.85609	0.851236	29.5769	5.37422e-08	2.82382e-07	up	\
AAEL000321	1.85105	3.0487	50.6728	1.09119e-12	8.47185e-12	up	acetyl-coa synthetase [Source:VB External Description;Acc:AAEL000321]
AAEL004491	1.84941	-1.05958	7.8558	0.00506578	0.0142601	up	\
AAEL003903	1.84505	6.53715	166.943	3.44334e-38	8.55203e-37	up	acid phosphatase-1 [Source:VB External Description;Acc:AAEL003903]
AAEL010644	1.8426	3.74116	104.399	1.65454e-24	2.50701e-23	up	ribonucleoside-diphosphate reductase large chain [Source:VB External Description;Acc:AAEL010644]
AAEL008408	1.84159	3.5633	106.877	4.73629e-25	7.40511e-24	up	\
AAEL014949	1.84137	6.09078	182.689	1.25439e-41	3.47921e-40	up	\
AAEL000074	1.84079	-0.520418	9.25464	0.002349	0.00705323	up	Clip-Domain Serine Protease family B. [Source:VB Community Annotation;Acc:AAEL000074]
AAEL012116	1.83941	4.10369	84.6273	3.60265e-20	4.34205e-19	up	glutaredoxin, putative [Source:VB External Description;Acc:AAEL012116]
AAEL003212	1.83709	5.96779	73.3427	1.08982e-17	1.14079e-16	up	protease m1 zinc metalloprotease [Source:VB External Description;Acc:AAEL003212]
AAEL007080	1.837	6.2323	123.352	1.16769e-28	2.11795e-27	up	glycerol-3-phosphate acyltransferase [Source:VB External Description;Acc:AAEL007080]
AAEL003347	1.83589	5.92928	100.433	1.22498e-23	1.77052e-22	up	CRAL/TRIO domain-containing protein [Source:VB External Description;Acc:AAEL003347]
AAEL010652	1.83433	2.82572	25.8922	3.61034e-07	1.74567e-06	up	\
AAEL015018	1.83359	4.58586	78.1594	9.50515e-19	1.06054e-17	up	toll [Source:VB External Description;Acc:AAEL015018]
AAEL011521	1.8316	6.10484	131.943	1.53958e-30	2.92957e-29	up	GPCR Methuselah Family [Source:VB Community Annotation;Acc:AAEL011521]
AAEL007327	1.82904	-0.0288106	12.7296	0.000359923	0.00122141	up	cornichon protein, putative [Source:VB External Description;Acc:AAEL007327]
AAEL011343	1.82874	8.7067	170.508	5.73135e-39	1.47058e-37	up	\
AAEL000146	1.82127	3.28215	101.103	8.73191e-24	1.26703e-22	up	nitrilase, putative [Source:VB External Description;Acc:AAEL000146]
AAEL000564	1.82007	6.23248	129.167	6.23504e-30	1.1624e-28	up	myotubularin [Source:VB External Description;Acc:AAEL000564]
AAEL001190	1.82003	5.38763	185.478	3.08686e-42	8.75979e-41	up	\
AAEL003843	1.81963	-0.000907717	9.79825	0.00174678	0.00534967	up	\
AAEL005769	1.81844	-0.545246	8.12788	0.00435896	0.0124008	up	glucose dehydrogenase [Source:VB External Description;Acc:AAEL005769]
AAEL007047	1.81749	5.65927	162.481	3.2487e-37	7.92167e-36	up	monocarboxylate transporter [Source:VB External Description;Acc:AAEL007047]
AAEL006169	1.81717	7.67118	166.675	3.93847e-38	9.76529e-37	up	Lysosomal aspartic protease Precursor (EC 3.4.23.-) [Source:VB External Description;Acc:AAEL006169]
AAEL007926	1.81588	9.43528	143.025	5.80541e-33	1.21972e-31	up	retinoid-inducible serine carboxypeptidase (serine carboxypeptidase [Source:VB External Description;Acc:AAEL007926]
AAEL009664	1.81533	5.35531	119.54	7.97706e-28	1.40871e-26	up	aldehyde dehydrogenase [Source:VB External Description;Acc:AAEL009664]
AAEL009782	1.81373	4.35499	106.817	4.88116e-25	7.62351e-24	up	brain chitinase and chia [Source:VB External Description;Acc:AAEL009782]
AAEL008019	1.81155	3.34002	70.8016	3.95009e-17	3.98472e-16	up	\
AAEL003092	1.80993	3.9951	103.977	2.04729e-24	3.09256e-23	up	\
AAEL005732	1.80972	3.76951	89.9708	2.41707e-21	3.12542e-20	up	acyl-coa dehydrogenase [Source:VB External Description;Acc:AAEL005732]
AAEL001498	1.80928	-0.743665	9.31891	0.00226801	0.00682395	up	\
AAEL006277	1.80805	0.222887	14.462	0.000143015	0.000512988	up	\
AAEL009536	1.80463	4.33329	133.189	8.22116e-31	1.58691e-29	up	\
AAEL012224	1.80448	3.51251	80.2652	3.27378e-19	3.75515e-18	up	zinc finger protein [Source:VB External Description;Acc:AAEL012224]
AAEL014714	1.80382	0.0325553	13.5921	0.000227135	0.000790463	up	\
AAEL001626	1.80177	5.2298	77.0574	1.66064e-18	1.82114e-17	up	zinc/iron transporter [Source:VB External Description;Acc:AAEL001626]
AAEL013438	1.80047	4.00804	74.4868	6.10464e-18	6.50103e-17	up	LIM domain-binding protein 3, putative [Source:VB External Description;Acc:AAEL013438]
AAEL001034	1.80008	-1.00452	6.09691	0.0135418	0.0346137	up	adenylate cyclase type vi [Source:VB External Description;Acc:AAEL001034]
AAEL010371	1.79975	5.19211	174.869	6.39397e-40	1.66673e-38	up	autotransporter adhesin precursor, putative [Source:VB External Description;Acc:AAEL010371]
AAEL007543	1.79959	-0.309766	12.4156	0.000425761	0.00143099	up	\
AAEL007162	1.79933	9.33442	125.178	4.65333e-29	8.54542e-28	up	autophagy related gene [Source:VB Community Annotation;Acc:AAEL007162]
AAEL007763	1.79885	5.59842	204.229	2.49477e-46	7.98761e-45	up	vacuole membrane protein [Source:VB External Description;Acc:AAEL007763]
AAEL009479	1.79748	1.42242	14.1412	0.000169588	0.000601273	up	amino acid transporter [Source:VB External Description;Acc:AAEL009479]
AAEL012709	1.79706	1.99236	48.3244	3.6123e-12	2.68155e-11	up	\
AAEL012635	1.79287	6.30319	158.787	2.08312e-36	4.9325e-35	up	\
AAEL008155	1.78791	9.20471	123.244	1.23315e-28	2.23392e-27	up	protease m1 zinc metalloprotease [Source:VB External Description;Acc:AAEL008155]
AAEL006281	1.78725	0.945374	22.384	2.23228e-06	9.98393e-06	up	glucose transporter (sugar transporter [Source:VB External Description;Acc:AAEL006281]
AAEL013658	1.78503	1.96512	29.3187	6.14001e-08	3.21358e-07	up	\
AAEL007088	1.7833	0.573278	13.5587	0.000231215	0.000803903	up	ribitol kinase [Source:VB External Description;Acc:AAEL007088]
AAEL013133	1.78256	3.52008	94.7779	2.1299e-22	2.90187e-21	up	\
AAEL003316	1.78234	-0.618122	10.1791	0.00142043	0.0044294	up	\
AAEL012449	1.77965	2.12334	42.1502	8.45246e-11	5.66626e-10	up	myosin x [Source:VB External Description;Acc:AAEL012449]
AAEL008878	1.7796	6.08469	100.16	1.40592e-23	2.02408e-22	up	diacylglycerol o-acyltransferase [Source:VB External Description;Acc:AAEL008878]
AAEL008723	1.77938	8.95296	170.097	7.04763e-39	1.80204e-37	up	\
AAEL009135	1.77893	4.00795	100.667	1.08826e-23	1.57444e-22	up	\
AAEL001918	1.77871	1.56515	19.9376	8.00128e-06	3.35162e-05	up	\
AAEL000227	1.77823	6.47991	160.922	7.11713e-37	1.70997e-35	up	Class B Scavenger Receptor (CD36 domain). [Source:VB Community Annotation;Acc:AAEL000227]
AAEL012700	1.77432	6.76791	56.5033	5.61039e-14	4.7543e-13	up	ATP-binding cassette sub-family A member 3, putative [Source:VB External Description;Acc:AAEL012700]
AAEL002979	1.77063	3.68775	83.0381	8.0489e-20	9.46839e-19	up	\
AAEL011203	1.7704	3.08225	49.1764	2.33948e-12	1.76245e-11	up	\
AAEL000055	1.76968	4.33086	131.066	2.39489e-30	4.52784e-29	up	\
AAEL000605	1.76924	3.75518	99.2853	2.18627e-23	3.12312e-22	up	rab geranylgeranyl transferase alpha subunit [Source:VB External Description;Acc:AAEL000605]
AAEL012120	1.76873	7.05642	87.1445	1.00874e-20	1.25373e-19	up	fad oxidoreductase [Source:VB External Description;Acc:AAEL012120]
AAEL004657	1.76724	6.50225	152.941	3.94595e-35	9.08061e-34	up	\
AAEL010626	1.76604	-0.260408	12.2042	0.000476812	0.00159529	up	GPCR Neuropeptide Y Family [Source:VB Community Annotation;Acc:AAEL010626]
AAEL010581	1.76418	4.83658	143.691	4.15198e-33	8.78598e-32	up	zinc finger protein, putative [Source:VB External Description;Acc:AAEL010581]
AAEL015435	1.76297	2.84478	61.0133	5.66916e-15	5.11928e-14	up	\
AAEL005293	1.76272	6.6055	92.4729	6.82531e-22	9.08889e-21	up	galectin [Source:VB Community Annotation;Acc:AAEL005293]
AAEL015494	1.76142	-0.0250962	14.1232	0.000171218	0.000606614	up	\
AAEL018702	1.75925	0.199941	13.042	0.000304582	0.00104032	up	\
AAEL006552	1.75849	7.0608	141.99	9.77368e-33	2.03028e-31	up	WD-repeat protein [Source:VB External Description;Acc:AAEL006552]
AAEL004119	1.75813	6.73979	133.577	6.76156e-31	1.3086e-29	up	ribonuclease p/mrp subunit [Source:VB External Description;Acc:AAEL004119]
AAEL014309	1.75749	5.45421	169.578	9.14912e-39	2.31925e-37	up	\
AAEL010559	1.75678	4.25684	129.66	4.86286e-30	9.08887e-29	up	vacuolar protein sorting vps16 [Source:VB External Description;Acc:AAEL010559]
AAEL018207	1.75656	0.882711	17.9421	2.27731e-05	9.09935e-05	up	C-Type lectin (CTL) [Source:VB Community Annotation;Acc:AAEL018207]
AAEL004140	1.75589	5.10107	110.972	5.99985e-26	9.68923e-25	up	\
AAEL007613	1.75444	0.89209	19.4267	1.04536e-05	4.3273e-05	up	Toll-like receptor [Source:VB Community Annotation;Acc:AAEL007613]
AAEL001701	1.75225	7.93494	68.7904	1.09507e-16	1.08315e-15	up	serine-type enodpeptidase, [Source:VB External Description;Acc:AAEL001701]
AAEL005795	1.75215	4.25647	111.751	4.05181e-26	6.56491e-25	up	\
AAEL000433	1.75211	3.70949	84.0292	4.87525e-20	5.84712e-19	up	glypican [Source:VB External Description;Acc:AAEL000433]
AAEL009765	1.75189	3.35817	75.2634	4.11928e-18	4.42838e-17	up	choline/ethanolamine kinase [Source:VB External Description;Acc:AAEL009765]
AAEL004141	1.75148	7.76394	134.826	3.60365e-31	7.02973e-30	up	phosphatidylinositol transfer protein/retinal degeneration b protein [Source:VB External Description;Acc:AAEL004141]
AAEL002107	1.75025	7.56281	146.423	1.04935e-33	2.29299e-32	up	sulfide quinone reductase [Source:VB External Description;Acc:AAEL002107]
AAEL012261	1.7501	6.01822	112.172	3.2764e-26	5.33202e-25	up	Probable cytosolic Fe-S cluster assembly factor AAEL012261 [Source:VB External Description;Acc:AAEL012261]
AAEL004532	1.7498	6.76005	105.16	1.12636e-24	1.72085e-23	up	glyoxylate/hydroxypyruvate reductase [Source:VB External Description;Acc:AAEL004532]
AAEL008022	1.74133	4.14143	83.8724	5.27763e-20	6.30405e-19	up	homeobox protein [Source:VB External Description;Acc:AAEL008022]
AAEL004944	1.74115	0.840545	18.5792	1.62987e-05	6.59832e-05	up	\
AAEL015653	1.74035	3.98516	78.8899	6.5669e-19	7.39995e-18	up	1-hydroxy-2-glutathionyl-2-methyl-3-butene dehydrogenase, putative [Source:VB External Description;Acc:AAEL015653]
AAEL003720	1.73945	9.50107	71.1864	3.25026e-17	3.29456e-16	up	leucine-rich transmembrane protein [Source:VB External Description;Acc:AAEL003720]
AAEL006226	1.73827	7.2634	141.217	1.4425e-32	2.96721e-31	up	sam/hd domain protein [Source:VB External Description;Acc:AAEL006226]
AAEL015484	1.73758	3.57921	110.48	7.69271e-26	1.23688e-24	up	mitochondrial oxodicarboxylate carrier [Source:VB External Description;Acc:AAEL015484]
AAEL003491	1.73739	5.72453	181.482	2.30032e-41	6.34441e-40	up	proline synthetase associated protein [Source:VB External Description;Acc:AAEL003491]
AAEL010375	1.7368	0.273653	9.75191	0.00179137	0.00547934	up	\
AAEL011254	1.73595	4.85964	149.843	1.87591e-34	4.19248e-33	up	\
AAEL001724	1.73574	2.59352	54.626	1.45794e-13	1.20227e-12	up	GPCR Orphan/Putative Class B Family [Source:VB Community Annotation;Acc:AAEL001724]
AAEL002568	1.7353	1.39307	27.9171	1.26628e-07	6.38691e-07	up	\
AAEL002600	1.73428	0.759848	21.346	3.83427e-06	1.67074e-05	up	serine protease [Source:VB External Description;Acc:AAEL002600]
AAEL000393	1.73399	2.22339	44.5306	2.50413e-11	1.73557e-10	up	suppressors of cytokine signalling [Source:VB External Description;Acc:AAEL000393]
AAEL012001	1.7336	4.41828	50.4615	1.21526e-12	9.38066e-12	up	galectin [Source:VB Community Annotation;Acc:AAEL012001]
AAEL006815	1.7326	7.03371	141.342	1.35449e-32	2.79397e-31	up	cytochrome P450 [Source:VB Community Annotation;Acc:AAEL006815]
AAEL001104	1.72887	5.87364	135.782	2.22711e-31	4.36762e-30	up	\
AAEL012383	1.72723	0.474671	20.1403	7.19638e-06	3.03257e-05	up	protein serine/threonine kinase, putative [Source:VB External Description;Acc:AAEL012383]
AAEL014895	1.72592	2.32954	49.794	1.70768e-12	1.30112e-11	up	M protein type, putative [Source:VB External Description;Acc:AAEL014895]
AAEL005662	1.72562	7.96138	151.603	7.73834e-35	1.75609e-33	up	adenosine diphosphatase [Source:VB External Description;Acc:AAEL005662]
AAEL005805	1.72126	5.22395	165.903	5.80732e-38	1.43507e-36	up	alanyl aminopeptidase [Source:VB External Description;Acc:AAEL005805]
AAEL009623	1.71601	1.92876	34.0731	5.30802e-09	3.04544e-08	up	RNA 3' terminal phosphate cyclase [Source:VB External Description;Acc:AAEL009623]
AAEL003047	1.71326	0.452752	19.3167	1.10736e-05	4.57394e-05	up	netrin [Source:VB External Description;Acc:AAEL003047]
AAEL005499	1.71116	6.94248	145.263	1.88177e-33	4.05779e-32	up	ATP-binding cassette transporter [Source:VB External Description;Acc:AAEL005499]
AAEL012730	1.71116	4.56674	118.729	1.20039e-27	2.1072e-26	up	dbl [Source:VB External Description;Acc:AAEL012730]
AAEL002671	1.71106	1.27503	20.8679	4.92064e-06	2.11409e-05	up	\
AAEL005967	1.7106	-0.901896	7.23125	0.00716454	0.0195587	up	\
AAEL006834	1.70814	7.94415	108.851	1.74969e-25	2.78287e-24	up	glutamate semialdehyde dehydrogenase [Source:VB External Description;Acc:AAEL006834]
AAEL002720	1.70796	0.600239	9.6878	0.00185495	0.00565988	up	Serine Protease Inhibitor (serpin) likely cleavage at V/V. [Source:VB Community Annotation;Acc:AAEL002720]
AAEL012417	1.70709	4.74648	142.271	8.48422e-33	1.7674e-31	up	\
AAEL000575	1.70479	5.20136	117.018	2.84432e-27	4.88812e-26	up	apyrase, putative [Source:VB External Description;Acc:AAEL000575]
AAEL012685	1.70451	2.33853	45.602	1.44895e-11	1.02301e-10	up	\
AAEL001561	1.70444	5.88085	168.672	1.44299e-38	3.63288e-37	up	\
AAEL010555	1.70266	7.27047	96.4691	9.06473e-23	1.2583e-21	up	sterol regulatory element-binding protein [Source:VB External Description;Acc:AAEL010555]
AAEL002503	1.70236	4.70721	138.9	4.63257e-32	9.28279e-31	up	yippee protein [Source:VB External Description;Acc:AAEL002503]
AAEL013138	1.70047	6.51382	158.219	2.77177e-36	6.54209e-35	up	\
AAEL000184	1.70015	2.77309	41.6676	1.08184e-10	7.18692e-10	up	\
AAEL001606	1.69774	5.37791	145.335	1.81395e-33	3.91729e-32	up	GPCR Melatonin Family [Source:VB Community Annotation;Acc:AAEL001606]
AAEL005071	1.69658	5.2881	128.454	8.92893e-30	1.65624e-28	up	GTP binding protein [Source:VB External Description;Acc:AAEL005071]
AAEL008671	1.69396	6.26165	170.869	4.77986e-39	1.22858e-37	up	\
AAEL002585	1.69273	0.472298	17.4175	3.00056e-05	0.000117944	up	serine protease [Source:VB External Description;Acc:AAEL002585]
AAEL004079	1.69237	1.32801	30.1436	4.01205e-08	2.13628e-07	up	\
AAEL001495	1.68965	4.8964	109.752	1.1103e-25	1.77167e-24	up	\
AAEL010568	1.68954	-0.435253	9.99974	0.00156562	0.00483913	up	chromosome-associated kinesin KIF4A (chromokinesin) [Source:VB External Description;Acc:AAEL010568]
AAEL006794	1.68688	8.19232	131.699	1.74082e-30	3.30823e-29	up	dicer-1 [Source:VB External Description;Acc:AAEL006794]
AAEL005808	1.68664	8.57387	144.605	2.61962e-33	5.60782e-32	up	alanyl aminopeptidase [Source:VB External Description;Acc:AAEL005808]
AAEL013242	1.6827	0.0591196	10.5817	0.00114213	0.00361206	up	microtubule binding protein, putative [Source:VB External Description;Acc:AAEL013242]
AAEL009120	1.68218	4.53351	117.922	1.80345e-27	3.13592e-26	up	cytochrome P450 [Source:VB Community Annotation;Acc:AAEL009120]
AAEL002800	1.68106	0.244208	7.3221	0.00681119	0.0186668	up	DNA polymerase epsilon, catalytic subunit [Source:VB External Description;Acc:AAEL002800]
AAEL010984	1.68049	-0.00929848	10.6909	0.00107666	0.0034204	up	\
AAEL013768	1.67805	5.6674	56.2156	6.49455e-14	5.48461e-13	up	glial maturation factor [Source:VB External Description;Acc:AAEL013768]
AAEL003877	1.67797	8.3588	151.963	6.45648e-35	1.472e-33	up	ubiquitin [Source:VB External Description;Acc:AAEL003877]
AAEL012632	1.67786	5.50885	152.867	4.09624e-35	9.41177e-34	up	\
AAEL011296	1.67547	8.78948	132.833	9.83619e-31	1.88875e-29	up	\
AAEL012955	1.67233	2.7832	58.8903	1.66708e-14	1.46322e-13	up	phosphatidylethanolamine-binding protein [Source:VB External Description;Acc:AAEL012955]
AAEL009931	1.6715	3.55702	82.2923	1.17378e-19	1.36984e-18	up	arsenite inducuble RNA associated protein aip-1 [Source:VB External Description;Acc:AAEL009931]
AAEL009017	1.67146	5.91858	175.875	3.8562e-40	1.01237e-38	up	glutathione transferase [Source:VB Community Annotation;Acc:AAEL009017]
AAEL003652	1.67117	4.16968	106.302	6.33047e-25	9.84533e-24	up	proprotein convertase subtilisin/kexin type 4, furin [Source:VB External Description;Acc:AAEL003652]
AAEL006982	1.67092	4.46492	102.07	5.35901e-24	7.877e-23	up	lipase [Source:VB External Description;Acc:AAEL006982]
AAEL001816	1.66882	7.25142	61.2977	4.90665e-15	4.44162e-14	up	glucosyl/glucuronosyl transferases [Source:VB External Description;Acc:AAEL001816]
AAEL009038	1.6669	1.09643	16.2708	5.49039e-05	0.000208301	up	prolylcarboxypeptidase, putative [Source:VB External Description;Acc:AAEL009038]
AAEL008390	1.6655	3.72417	71.7298	2.46776e-17	2.52748e-16	up	guanylate cyclase [Source:VB External Description;Acc:AAEL008390]
AAEL017124	1.66445	0.191571	14.6643	0.000128459	0.000464393	up	\
AAEL013889	1.66159	3.8941	88.5156	5.0435e-21	6.43123e-20	up	\
AAEL006480	1.66134	4.65893	35.4997	2.55087e-09	1.50699e-08	up	\
AAEL011271	1.66099	6.94848	156.577	6.33253e-36	1.47339e-34	up	programmed cell death 6-interacting protein [Source:VB External Description;Acc:AAEL011271]
AAEL008956	1.65722	4.1308	88.7985	4.37148e-21	5.58397e-20	up	\
AAEL008140	1.65637	0.86985	19.2288	1.15951e-05	4.77417e-05	up	ATP-dependent RNA helicase [Source:VB External Description;Acc:AAEL008140]
AAEL006359	1.65411	4.75183	97.3694	5.75284e-23	8.05397e-22	up	sulfotransferase (sult) [Source:VB External Description;Acc:AAEL006359]
AAEL007489	1.65329	1.18156	16.8484	4.04871e-05	0.000156508	up	synaptic vesicle protein [Source:VB External Description;Acc:AAEL007489]
AAEL011747	1.65297	0.962494	18.5134	1.6871e-05	6.82439e-05	up	M protein type, putative [Source:VB External Description;Acc:AAEL011747]
AAEL005258	1.65277	4.18986	90.2468	2.10226e-21	2.72314e-20	up	syntaxin, putative [Source:VB External Description;Acc:AAEL005258]
AAEL000196	1.65118	0.784656	11.1416	0.000844113	0.00272097	up	\
AAEL003816	1.64929	5.68831	66.3837	3.71165e-16	3.59402e-15	up	\
AAEL001054	1.64797	1.7234	14.5868	0.000133846	0.000482804	up	glutathione S-transferase (GSTD4) [Source:VB Community Annotation;Acc:AAEL001054]
AAEL012556	1.64657	1.44617	29.6436	5.19231e-08	2.73311e-07	up	Ofd1 protein, putative [Source:VB External Description;Acc:AAEL012556]
AAEL010668	1.64571	4.76757	30.5265	3.29338e-08	1.77349e-07	up	quinone oxidoreductase [Source:VB External Description;Acc:AAEL010668]
AAEL002388	1.64556	2.06035	15.8764	6.76183e-05	0.000253405	up	zinc finger protein [Source:VB External Description;Acc:AAEL002388]
AAEL005093	1.64465	0.782805	19.4373	1.03959e-05	4.3057e-05	up	Clip-Domain Serine Protease family B. [Source:VB Community Annotation;Acc:AAEL005093]
AAEL005175	1.64455	7.22893	159.653	1.34757e-36	3.21148e-35	up	lipin [Source:VB External Description;Acc:AAEL005175]
AAEL006620	1.64423	2.11917	54.0062	1.99853e-13	1.63071e-12	up	\
AAEL000400	1.64109	1.57312	23.3562	1.34608e-06	6.1454e-06	up	\
AAEL012732	1.64072	1.82939	28.4249	9.74067e-08	4.98647e-07	up	\
AAEL002687	1.64028	8.29941	132.861	9.69671e-31	1.8644e-29	up	sterol carrier protein-2, putative [Source:VB External Description;Acc:AAEL002687]
AAEL004369	1.63702	9.90611	52.9352	3.44737e-13	2.76719e-12	up	alpha-glucosidase [Source:VB External Description;Acc:AAEL004369]
AAEL014439	1.63639	1.60739	32.5753	1.14665e-08	6.40907e-08	up	juvenile hormone-inducible protein, putative [Source:VB External Description;Acc:AAEL014439]
AAEL013915	1.63561	0.776654	10.9683	0.000926816	0.00297	up	monocarboxylate transporter [Source:VB External Description;Acc:AAEL013915]
AAEL012266	1.6345	6.6488	66.0347	4.43063e-16	4.26778e-15	up	cytochrome P450 [Source:VB Community Annotation;Acc:AAEL012266]
AAEL004803	1.63105	0.478707	15.558	8.0012e-05	0.000297806	up	\
AAEL012602	1.62598	4.37242	108.536	2.05041e-25	3.24715e-24	up	\
AAEL006496	1.62557	1.55258	36.6266	1.43065e-09	8.62487e-09	up	steroid dehydrogenase [Source:VB External Description;Acc:AAEL006496]
AAEL000176	1.6227	-0.606895	7.86767	0.00503265	0.0141722	up	\
AAEL004421	1.62254	0.563576	14.8496	0.000116433	0.000423622	up	\
AAEL000759	1.6202	6.04192	169.858	7.94677e-39	2.02842e-37	up	gamma-glutamylcysteine synthetase, putative [Source:VB External Description;Acc:AAEL000759]
AAEL008370	1.61874	6.56909	144.219	3.18265e-33	6.77371e-32	up	Class B Scavenger Receptor (CD36 domain). [Source:VB Community Annotation;Acc:AAEL008370]
AAEL012801	1.61868	5.19551	102.186	5.05425e-24	7.43646e-23	up	sphingolipid delta 4 desaturase/c-4 hydroxylase protein des2 [Source:VB External Description;Acc:AAEL012801]
AAEL012268	1.61814	-0.597989	7.92272	0.00488179	0.0137877	up	brain chitinase and chia [Source:VB External Description;Acc:AAEL012268]
AAEL012043	1.61802	0.145977	11.4842	0.000701904	0.00229013	up	secreted modular calcium-binding protein [Source:VB External Description;Acc:AAEL012043]
AAEL002967	1.61766	2.08319	48.6868	3.00278e-12	2.24151e-11	up	\
AAEL011580	1.61499	2.75364	59.9846	9.56033e-15	8.52328e-14	up	\
AAEL011850	1.61487	4.35637	62.802	2.28565e-15	2.11186e-14	up	cytochrome P450 [Source:VB Community Annotation;Acc:AAEL011850]
AAEL002402	1.61479	1.16839	19.9887	7.78997e-06	3.26403e-05	up	\
AAEL014611	1.61358	5.27737	62.3361	2.89569e-15	2.66382e-14	up	cytochrome P450 [Source:VB Community Annotation;Acc:AAEL014611]
AAEL000288	1.61245	2.48035	39.4003	3.45243e-10	2.20214e-09	up	\
AAEL012960	1.61245	-0.0871975	8.12557	0.00436454	0.0124142	up	importin alpha [Source:VB External Description;Acc:AAEL012960]
AAEL013828	1.60642	4.70779	119.93	6.55302e-28	1.16001e-26	up	translation initiation factor eif-2b [Source:VB External Description;Acc:AAEL013828]
AAEL000438	1.60562	3.23784	77.4857	1.33687e-18	1.47266e-17	up	epoxide hydrolase [Source:VB External Description;Acc:AAEL000438]
AAEL003857	1.60537	1.97776	11.2038	0.000816289	0.00263763	up	defensin anti-microbial peptide [Source:VB Community Annotation;Acc:AAEL003857]
AAEL001854	1.60526	1.54962	32.5346	1.17091e-08	6.53969e-08	up	\
AAEL008862	1.60482	6.80949	143.314	5.01865e-33	1.05743e-31	up	\
AAEL014154	1.6045	3.54311	82.4096	1.10613e-19	1.29294e-18	up	Cytosolic Fe-S cluster assembly factor NUBP2 homolog [Source:VB External Description;Acc:AAEL014154]
AAEL007692	1.60283	-0.43571	7.19592	0.00730696	0.0198959	up	\
AAEL015493	1.60274	3.3337	55.8982	7.63206e-14	6.40484e-13	up	\
AAEL003510	1.60252	0.310553	15.2333	9.50116e-05	0.000349658	up	ribonuclease hi large subunit [Source:VB External Description;Acc:AAEL003510]
AAEL006904	1.60166	6.26622	115.872	5.06895e-27	8.58108e-26	up	\
AAEL009117	1.60074	5.69762	113.088	2.06441e-26	3.39716e-25	up	cytochrome P450 [Source:VB Community Annotation;Acc:AAEL009117]
AAEL004460	1.60055	3.35669	83.605	6.04205e-20	7.17639e-19	up	sulfatase [Source:VB External Description;Acc:AAEL004460]
AAEL014218	1.60031	6.71844	42.7826	6.11726e-11	4.13469e-10	up	lipase 1 precursor [Source:VB External Description;Acc:AAEL014218]
AAEL013335	1.59983	3.76416	87.1344	1.01392e-20	1.2591e-19	up	\
AAEL006262	1.59798	2.07938	30.8535	2.78264e-08	1.50395e-07	up	mitochondrial carrier protein [Source:VB External Description;Acc:AAEL006262]
AAEL010806	1.59768	2.69253	54.203	1.80808e-13	1.47941e-12	up	\
AAEL009154	1.59645	6.6522	124.821	5.57055e-29	1.01917e-27	up	glutathione synthetase [Source:VB External Description;Acc:AAEL009154]
AAEL009125	1.59588	7.13495	106.01	7.337e-25	1.13627e-23	up	cytochrome P450 [Source:VB Community Annotation;Acc:AAEL009125]
AAEL007495	1.59531	2.59887	48.9478	2.62865e-12	1.97726e-11	up	phosphoglycerate mutase [Source:VB External Description;Acc:AAEL007495]
AAEL009436	1.59427	1.73443	23.9302	9.989e-07	4.62199e-06	up	\
AAEL005910	1.59123	5.71086	134.972	3.34896e-31	6.55026e-30	up	programmed cell death protein [Source:VB External Description;Acc:AAEL005910]
AAEL007059	1.59123	3.35872	63.3674	1.71537e-15	1.60202e-14	up	\
AAEL006240	1.59066	4.81059	90.3537	1.99172e-21	2.5845e-20	up	purple acid phosphatase, putative [Source:VB External Description;Acc:AAEL006240]
AAEL000985	1.59013	6.75716	155.83	9.22011e-36	2.13177e-34	up	\
AAEL002638	1.58951	6.33768	103.656	2.40689e-24	3.61722e-23	up	cytochrome P450 [Source:VB Community Annotation;Acc:AAEL002638]
AAEL002777	1.58948	4.18885	95.6123	1.39733e-22	1.92156e-21	up	\
AAEL008953	1.58866	7.14058	144.484	2.78464e-33	5.95241e-32	up	\
AAEL014415	1.58812	3.45155	81.3157	1.92388e-19	2.2311e-18	up	\
AAEL015598	1.5878	0.780407	18.445	1.74882e-05	7.06435e-05	up	\
AAEL002158	1.58587	8.54958	134.912	3.45208e-31	6.74299e-30	up	secreted ferritin G subunit precursor, putative [Source:VB External Description;Acc:AAEL002158]
AAEL012554	1.5858	5.46555	38.8562	4.56202e-10	2.87134e-09	up	maltose phosphorylase [Source:VB External Description;Acc:AAEL012554]
AAEL007246	1.58518	3.20879	63.6252	1.5049e-15	1.41083e-14	up	\
AAEL009626	1.58478	2.97811	52.7479	3.7923e-13	3.03384e-12	up	ankyrin repeat domain protein [Source:VB External Description;Acc:AAEL009626]
AAEL014273	1.58439	3.46983	76.2752	2.46767e-18	2.68022e-17	up	\
AAEL009205	1.58383	0.759176	9.08373	0.00257894	0.0076779	up	\
AAEL007139	1.58355	1.80989	37.8829	7.51217e-10	4.64091e-09	up	sugar transporter [Source:VB External Description;Acc:AAEL007139]
AAEL011979	1.58287	6.73798	116.903	3.01404e-27	5.16626e-26	up	calmodulin [Source:VB External Description;Acc:AAEL011979]
AAEL009235	1.58104	2.73819	55.0974	1.14702e-13	9.52276e-13	up	\
AAEL002416	1.58042	6.11568	158.917	1.95061e-36	4.62619e-35	up	short-chain dehydrogenase [Source:VB External Description;Acc:AAEL002416]
AAEL000709	1.57968	6.27927	126.861	1.99239e-29	3.67718e-28	up	protein cactus (TOLL pathway signalling) [Source:VB Community Annotation;Acc:AAEL000709]
AAEL009100	1.57934	4.66668	105.723	8.47837e-25	1.30344e-23	up	mitochondrial oxodicarboxylate carrier [Source:VB External Description;Acc:AAEL009100]
AAEL010372	1.5793	4.53297	55.9655	7.37527e-14	6.20349e-13	up	aldehyde oxidase [Source:VB External Description;Acc:AAEL010372]
AAEL014344	1.5785	-0.501297	8.81146	0.00299344	0.00882454	up	adam (a disintegrin and metalloprotease) [Source:VB External Description;Acc:AAEL014344]
AAEL014719	1.57723	5.11294	39.9454	2.61161e-10	1.68849e-09	up	inosine-uridine preferring nucleoside hydrolase [Source:VB External Description;Acc:AAEL014719]
AAEL001768	1.57688	2.38609	8.68723	0.00320448	0.00939403	up	short-chain dehydrogenase [Source:VB External Description;Acc:AAEL001768]
AAEL002781	1.57572	5.67297	143.003	5.86912e-33	1.23134e-31	up	galactokinase [Source:VB External Description;Acc:AAEL002781]
AAEL013892	1.57542	3.63053	68.9251	1.02272e-16	1.01228e-15	up	wiskott-aldrich syndrome protein [Source:VB External Description;Acc:AAEL013892]
AAEL018205	1.57444	6.34021	136.064	1.93182e-31	3.79865e-30	up	\
AAEL011007	1.57213	6.77068	69.9453	6.09734e-17	6.11312e-16	up	fibrinogen and fibronectin [Source:VB External Description;Acc:AAEL011007]
AAEL009894	1.57201	3.7939	78.2978	8.86216e-19	9.91807e-18	up	leucine-rich immune protein (Coil-less) [Source:VB Community Annotation;Acc:AAEL009894]
AAEL003190	1.5648	5.11623	73.4495	1.03244e-17	1.08303e-16	up	\
AAEL007049	1.5641	6.30749	131.662	1.77418e-30	3.36729e-29	up	proteasome subunit beta type [Source:VB External Description;Acc:AAEL007049]
AAEL011778	1.56212	5.74693	139.797	2.94853e-32	5.97331e-31	up	WD-repeat protein [Source:VB External Description;Acc:AAEL011778]
AAEL010047	1.55993	7.44674	139.409	3.58504e-32	7.23293e-31	up	\
AAEL012522	1.55434	3.45143	31.1591	2.37727e-08	1.29102e-07	up	sodium-dependent phosphate transporter [Source:VB External Description;Acc:AAEL012522]
AAEL002075	1.54903	-0.0788916	8.62413	0.00331739	0.00969031	up	\
AAEL003951	1.54342	2.74861	50.5631	1.15394e-12	8.94018e-12	up	\
AAEL013629	1.54078	10.0706	16.4781	4.92145e-05	0.000187829	up	trypsin-alpha, putative [Source:VB External Description;Acc:AAEL013629]
AAEL015014	1.54024	4.21409	41.1851	1.38473e-10	9.1209e-10	up	\
AAEL012619	1.53859	-0.131586	8.50408	0.00354351	0.0102855	up	\
AAEL004486	1.53768	4.36468	90.8542	1.54659e-21	2.02292e-20	up	valacyclovir hydrolase [Source:VB External Description;Acc:AAEL004486]
AAEL001855	1.53596	1.20468	21.0298	4.52184e-06	1.95473e-05	up	zinc carboxypeptidase [Source:VB External Description;Acc:AAEL001855]
AAEL003009	1.53544	7.81506	120.717	4.40823e-28	7.86962e-27	up	zinc finger protein [Source:VB External Description;Acc:AAEL003009]
AAEL008275	1.53418	6.72068	104.752	1.38408e-24	2.10151e-23	up	\
AAEL006548	1.53404	0.948772	19.305	1.11412e-05	4.60018e-05	up	\
AAEL004809	1.53379	1.13419	12.1961	0.000478889	0.00160152	up	\
AAEL011142	1.53356	1.10817	19.142	1.21348e-05	4.98247e-05	up	\
AAEL013119	1.53273	4.9669	103.261	2.93846e-24	4.39813e-23	up	charged multivesicular body protein [Source:VB External Description;Acc:AAEL013119]
AAEL005520	1.5286	5.5352	114.227	1.16218e-26	1.94066e-25	up	carbonic anhydrase [Source:VB External Description;Acc:AAEL005520]
AAEL007033	1.52712	5.11213	98.3142	3.56999e-23	5.06539e-22	up	pyrroline-5-carboxylate reductase [Source:VB External Description;Acc:AAEL007033]
AAEL011681	1.52708	0.534215	13.94	0.000188739	0.000663583	up	beta-tubulin cofactor d [Source:VB External Description;Acc:AAEL011681]
AAEL000678	1.52603	7.2456	62.3309	2.90328e-15	2.66913e-14	up	alpha-amylase [Source:VB External Description;Acc:AAEL000678]
AAEL006624	1.52603	-0.244457	9.54379	0.00200627	0.00608911	up	\
AAEL011875	1.52492	0.927829	16.8244	4.10019e-05	0.000158414	up	\
AAEL012827	1.52454	7.69275	89.6525	2.83895e-21	3.66131e-20	up	endoplasmin [Source:VB External Description;Acc:AAEL012827]
AAEL011389	1.52414	3.86896	87.2837	9.40207e-21	1.17152e-19	up	\
AAEL003048	1.52341	-1.01222	5.74028	0.0165801	0.0415151	up	netrin [Source:VB External Description;Acc:AAEL003048]
AAEL011562	1.52198	3.64749	85.6619	2.13482e-20	2.61143e-19	up	caspase (long) [Source:VB Community Annotation;Acc:AAEL011562]
AAEL005030	1.52191	4.00888	48.043	4.16983e-12	3.07373e-11	up	multidrug resistance protein 1 (ATP-binding cassette C1) [Source:VB External Description;Acc:AAEL005030]
AAEL011341	1.52151	6.63108	78.9016	6.52805e-19	7.36181e-18	up	apyrase, putative [Source:VB External Description;Acc:AAEL011341]
AAEL014892	1.52107	4.13361	55.1409	1.12189e-13	9.31938e-13	up	cytochrome P450 [Source:VB External Description;Acc:AAEL014892]
AAEL008645	1.52097	7.05841	131.426	1.99821e-30	3.7876e-29	up	\
AAEL009810	1.52083	4.27068	106.093	7.03483e-25	1.09062e-23	up	sideroflexin 1,2,3 [Source:VB External Description;Acc:AAEL009810]
AAEL003893	1.52081	0.0470978	11.3744	0.000744636	0.00242311	up	DNA repair protein xp-c / rad4 [Source:VB External Description;Acc:AAEL003893]
AAEL004242	1.51886	5.016	59.7955	1.05241e-14	9.34858e-14	up	juvenile hormone-inducible protein, putative [Source:VB External Description;Acc:AAEL004242]
AAEL001722	1.51795	1.13342	18.199	1.98981e-05	7.97874e-05	up	\
AAEL013454	1.51767	2.00851	24.8846	6.08669e-07	2.87323e-06	up	ubiquitin protein ligase [Source:VB External Description;Acc:AAEL013454]
AAEL008024	1.51597	4.98258	89.6608	2.82697e-21	3.64905e-20	up	\
AAEL012674	1.51484	5.09487	83.5719	6.14404e-20	7.29166e-19	up	d-amino acid oxidase [Source:VB External Description;Acc:AAEL012674]
AAEL004305	1.51355	3.97357	58.4867	2.04675e-14	1.78687e-13	up	\
AAEL008152	1.51135	6.03181	121.196	3.46249e-28	6.21898e-27	up	short-chain dehydrogenase [Source:VB External Description;Acc:AAEL008152]
AAEL001924	1.51054	2.05397	38.4038	5.75212e-10	3.59581e-09	up	zinc finger protein [Source:VB External Description;Acc:AAEL001924]
AAEL005531	1.5103	2.32263	41.9956	9.14798e-11	6.11582e-10	up	venom allergen [Source:VB External Description;Acc:AAEL005531]
AAEL003962	1.51025	-0.671523	7.10085	0.00770474	0.0208748	up	\
AAEL000539	1.51015	2.86286	61.2446	5.04058e-15	4.55726e-14	up	\
AAEL003884	1.5096	2.5625	52.2368	4.91961e-13	3.90388e-12	up	\
AAEL007642	1.50849	3.62968	69.936	6.12594e-17	6.13761e-16	up	TOLL pathway signalling. [Source:VB Community Annotation;Acc:AAEL007642]
AAEL008497	1.5083	4.81359	102.585	4.1324e-24	6.14147e-23	up	\
AAEL009291	1.50816	3.22695	41.6828	1.0735e-10	7.1379e-10	up	retinoid-inducible serine carboxypeptidase (serine carboxypeptidase [Source:VB External Description;Acc:AAEL009291]
AAEL003430	1.50802	4.29636	101.891	5.86732e-24	8.59839e-23	up	\
AAEL003313	1.50802	10.6259	94.6413	2.2821e-22	3.10348e-21	up	alkaline phosphatase [Source:VB External Description;Acc:AAEL003313]
AAEL012419	1.50703	6.74248	137.946	7.48917e-32	1.48854e-30	up	26S proteasome subunit S9 [Source:VB External Description;Acc:AAEL012419]
AAEL003184	1.50537	-0.37159	6.14552	0.0131746	0.0337687	up	mfs transporter [Source:VB External Description;Acc:AAEL003184]
AAEL009302	1.50356	4.01149	90.7351	1.64256e-21	2.14465e-20	up	Protein CLP1 homolog [Source:VB External Description;Acc:AAEL009302]
AAEL009681	1.50118	5.74807	131.332	2.09459e-30	3.96518e-29	up	\
AAEL003859	1.50019	3.67466	62.9962	2.0711e-15	1.92085e-14	up	leucine-rich transmembrane protein [Source:VB External Description;Acc:AAEL003859]
AAEL001396	1.50001	3.11808	59.1149	1.48727e-14	1.31165e-13	up	mandelate racemase [Source:VB External Description;Acc:AAEL001396]
AAEL004384	1.4993	6.07382	132.374	1.23934e-30	2.37053e-29	up	\
AAEL003338	1.49761	2.01247	27.8741	1.29473e-07	6.52819e-07	up	\
AAEL003743	1.4976	7.3095	124.926	5.28221e-29	9.67617e-28	up	vacuolar proton ATPases [Source:VB External Description;Acc:AAEL003743]
AAEL013047	1.49647	8.04868	116.741	3.27155e-27	5.57033e-26	up	sphingolipid delta 4 desaturase/c-4 hydroxylase protein des2 [Source:VB External Description;Acc:AAEL013047]
AAEL004212	1.49533	4.93604	94.5408	2.4009e-22	3.26203e-21	up	\
AAEL013742	1.4946	3.74674	68.1971	1.47944e-16	1.45649e-15	up	\
AAEL000028	1.49363	0.0955745	7.5061	0.00614904	0.0169944	up	Clip-Domain Serine Protease family B. [Source:VB Community Annotation;Acc:AAEL000028]
AAEL015595	1.49144	4.11026	61.4534	4.53343e-15	4.11135e-14	up	\
AAEL013576	1.49138	0.816421	14.1139	0.00017207	0.000609341	up	hyaluronidase [Source:VB External Description;Acc:AAEL013576]
AAEL006235	1.49089	5.32737	121.364	3.18117e-28	5.72067e-27	up	\
AAEL013980	1.49042	6.5607	96.8336	7.54043e-23	1.05266e-21	up	glutaredoxin, putative [Source:VB External Description;Acc:AAEL013980]
AAEL005122	1.4904	4.24061	72.9331	1.34119e-17	1.39894e-16	up	Carboxy/choline esterase Alpha Esterase [Source:VB Community Annotation;Acc:AAEL005122]
AAEL008921	1.48797	6.96177	118.796	1.16067e-27	2.0399e-26	up	myosin regulatory light chain 2 smooth muscle [Source:VB External Description;Acc:AAEL008921]
AAEL005669	1.48724	5.38428	75.6047	3.46528e-18	3.74443e-17	up	\
AAEL004874	1.48605	3.88537	72.3112	1.838e-17	1.90358e-16	up	limd1 [Source:VB External Description;Acc:AAEL004874]
AAEL012915	1.48494	3.41949	51.6425	6.65847e-13	5.23577e-12	up	als2cr7 [Source:VB External Description;Acc:AAEL012915]
AAEL003738	1.48365	3.14674	65.3414	6.2985e-16	6.03541e-15	up	\
AAEL001257	1.48298	3.47731	37.6537	8.44864e-10	5.1933e-09	up	sugar transporter [Source:VB External Description;Acc:AAEL001257]
AAEL012614	1.48124	6.34516	115.729	5.44791e-27	9.21204e-26	up	NADP-specific isocitrate dehydrogenase [Source:VB External Description;Acc:AAEL012614]
AAEL006446	1.48057	4.03949	45.0191	1.95127e-11	1.36007e-10	up	trehalose-6-phosphate synthase [Source:VB External Description;Acc:AAEL006446]
AAEL010777	1.47732	6.54191	108.57	2.01604e-25	3.19616e-24	up	thioredoxin (TRX), putative [Source:VB External Description;Acc:AAEL010777]
AAEL008602	1.47554	1.63325	26.3961	2.781e-07	1.3603e-06	up	\
AAEL004502	1.47541	2.47157	35.0137	3.27387e-09	1.91568e-08	up	\
AAEL003569	1.47415	5.44866	133.144	8.40737e-31	1.62073e-29	up	acyl-coa thioesterase [Source:VB External Description;Acc:AAEL003569]
AAEL003737	1.47106	6.21142	110.845	6.39898e-26	1.03225e-24	up	\
AAEL008793	1.46546	6.00073	125.134	4.7563e-29	8.72363e-28	up	\
AAEL013987	1.46426	8.18036	88.1557	6.05008e-21	7.68152e-20	up	\
AAEL002147	1.46394	2.22736	40.5153	1.95084e-10	1.27133e-09	up	\
AAEL015561	1.46351	2.85875	25.8097	3.76796e-07	1.81651e-06	up	gamma glutamyl transpeptidases [Source:VB External Description;Acc:AAEL015561]
AAEL003487	1.46234	6.01301	88.7505	4.47874e-21	5.71602e-20	up	development and differentiation-enhancing factor, ddef [Source:VB External Description;Acc:AAEL003487]
AAEL012807	1.46104	4.77286	101.603	6.78463e-24	9.89348e-23	up	ubiquitin carboxyl-terminal hydrolase isozyme L3 [Source:VB External Description;Acc:AAEL012807]
AAEL008857	1.46036	8.42459	119.911	6.61787e-28	1.17008e-26	up	deoxyribonuclease I, putative [Source:VB External Description;Acc:AAEL008857]
AAEL002328	1.45993	-0.122391	6.63309	0.0100101	0.0264305	up	\
AAEL001698	1.4585	6.41418	134.385	4.50025e-31	8.74402e-30	up	charged multivesicular body protein 4b [Source:VB External Description;Acc:AAEL001698]
AAEL003306	1.45639	5.00626	107.526	3.41342e-25	5.3653e-24	up	MRAS2, putative [Source:VB External Description;Acc:AAEL003306]
AAEL015067	1.45451	-0.532861	6.23613	0.012517	0.0322556	up	multidrug resistance protein 2 (ATP-binding cassette protein c) [Source:VB External Description;Acc:AAEL015067]
AAEL009637	1.45104	8.22023	115.685	5.5701e-27	9.40785e-26	up	cathepsin b [Source:VB External Description;Acc:AAEL009637]
AAEL007498	1.45097	4.00806	49.4151	2.07149e-12	1.5702e-11	up	\
AAEL001385	1.45016	5.40355	120.682	4.48666e-28	7.99995e-27	up	\
AAEL012857	1.44996	2.74507	39.1799	3.86502e-10	2.44834e-09	up	\
AAEL014500	1.4498	3.01585	62.3048	2.94201e-15	2.70305e-14	up	cation chloride cotransporter [Source:VB External Description;Acc:AAEL014500]
AAEL000540	1.44978	4.95399	100.928	9.53726e-24	1.38253e-22	up	fasciclin, putative [Source:VB External Description;Acc:AAEL000540]
AAEL001334	1.44971	3.9917	92.4303	6.97372e-22	9.27814e-21	up	geranylgeranyl transferase type ii beta subunit [Source:VB External Description;Acc:AAEL001334]
AAEL004868	1.44804	2.72404	28.9282	7.51117e-08	3.89523e-07	up	hemomucin [Source:VB External Description;Acc:AAEL004868]
AAEL011151	1.44542	1.16894	21.0466	4.4825e-06	1.93886e-05	up	\
AAEL002987	1.44466	5.06241	83.9748	5.01134e-20	6.00545e-19	up	kinesin heavy chain [Source:VB External Description;Acc:AAEL002987]
AAEL018695	1.4446	4.54381	86.4059	1.46549e-20	1.81072e-19	up	\
AAEL009126	1.44433	1.50853	14.6158	0.000131803	0.000475901	up	cytochrome P450 [Source:VB Community Annotation;Acc:AAEL009126]
AAEL001583	1.44408	6.27276	103.729	2.3197e-24	3.49331e-23	up	\
AAEL000551	1.44186	2.85597	46.5884	8.75777e-12	6.28886e-11	up	\
AAEL010220	1.44074	2.84446	43.9471	3.37374e-11	2.31432e-10	up	\
AAEL010854	1.44059	3.89013	82.3429	1.14413e-19	1.3363e-18	up	ubiquitin specific protease 2, [Source:VB External Description;Acc:AAEL010854]
AAEL003503	1.4384	8.10465	118.667	1.23866e-27	2.16919e-26	up	ras-related protein Rab-7 [Source:VB External Description;Acc:AAEL003503]
AAEL013834	1.43792	-0.487454	6.34095	0.0117982	0.0306569	up	ATP-binding cassette transporter [Source:VB External Description;Acc:AAEL013834]
AAEL018152	1.43665	3.24431	48.47	3.35389e-12	2.49601e-11	up	\
AAEL007297	1.4348	6.56432	113.492	1.68334e-26	2.78565e-25	up	26S protease regulatory subunit 6b [Source:VB External Description;Acc:AAEL007297]
AAEL012822	1.43438	2.70972	35.2216	2.94247e-09	1.72656e-08	up	Misexpression suppressor of KSR, putative [Source:VB External Description;Acc:AAEL012822]
AAEL010206	1.43242	3.3951	69.8742	6.32084e-17	6.31998e-16	up	xylulose kinase [Source:VB External Description;Acc:AAEL010206]
AAEL017340	1.43104	6.67924	88.3119	5.59062e-21	7.11657e-20	up	\
AAEL006275	1.42916	2.93711	36.4756	1.54587e-09	9.29286e-09	up	\
AAEL000179	1.4269	5.98371	75.1563	4.3488e-18	4.66151e-17	up	ubiquitin-conjugating enzyme E2 l [Source:VB External Description;Acc:AAEL000179]
AAEL015260	1.42622	5.3579	80.0366	3.67538e-19	4.20271e-18	up	phosphatidylethanolamine-binding protein, putative [Source:VB External Description;Acc:AAEL015260]
AAEL005040	1.42583	5.96552	120.664	4.52565e-28	8.05971e-27	up	\
AAEL004981	1.42544	6.25522	123.883	8.93456e-29	1.62455e-27	up	cation-transporting ATPase [Source:VB External Description;Acc:AAEL004981]
AAEL008405	1.42518	2.42367	36.0358	1.93727e-09	1.15702e-08	up	\
AAEL013633	1.42415	2.38542	38.072	6.81817e-10	4.22991e-09	up	ubiquitin-conjugating enzyme h [Source:VB External Description;Acc:AAEL013633]
AAEL008574	1.424	9.12516	89.096	3.76118e-21	4.82952e-20	up	acyl-CoA oxidase [Source:VB External Description;Acc:AAEL008574]
AAEL013676	1.42385	5.04106	105.194	1.10772e-24	1.69413e-23	up	26S protease regulatory subunit [Source:VB External Description;Acc:AAEL013676]
AAEL007920	1.42009	7.69038	114.398	1.06601e-26	1.78209e-25	up	\
AAEL017160	1.41989	3.46287	62.9051	2.16909e-15	2.00794e-14	up	GPCR Methuselah Family [Source:VB Community Annotation;Acc:AAEL017160]
AAEL000273	1.41806	6.25848	115.657	5.65117e-27	9.53384e-26	up	inositol triphosphate 3-kinase c [Source:VB External Description;Acc:AAEL000273]
AAEL011845	1.41742	3.031	47.4381	5.67679e-12	4.139e-11	up	\
AAEL005201	1.41707	5.14225	106.169	6.7712e-25	1.05086e-23	up	hydroxymethylglutaryl-coa synthase [Source:VB External Description;Acc:AAEL005201]
AAEL013845	1.41679	6.2275	132.032	1.47209e-30	2.80841e-29	up	endoplasmic reticulum resident protein (ERp44), putative [Source:VB External Description;Acc:AAEL013845]
AAEL004633	1.41496	4.85085	105.597	9.03739e-25	1.38649e-23	up	nicastrin, putative [Source:VB External Description;Acc:AAEL004633]
AAEL014448	1.4145	0.739888	14.3008	0.000155798	0.000555997	up	\
AAEL010449	1.41263	5.59165	98.4788	3.28515e-23	4.67024e-22	up	huntingtin interacting protein [Source:VB External Description;Acc:AAEL010449]
AAEL005931	1.41201	6.53027	90.196	2.157e-21	2.79159e-20	up	6-phosphogluconate dehydrogenase [Source:VB External Description;Acc:AAEL005931]
AAEL012280	1.41097	5.63806	79.6067	4.56875e-19	5.20406e-18	up	pef protein with a long n-terminal hydrophobic domain (peflin) [Source:VB External Description;Acc:AAEL012280]
AAEL008853	1.4107	7.30573	83.8238	5.40897e-20	6.4557e-19	up	choline/ethanolamine kinase [Source:VB External Description;Acc:AAEL008853]
AAEL002516	1.40971	4.78574	49.9713	1.56011e-12	1.19177e-11	up	\
AAEL005526	1.40956	3.91269	73.3738	1.0728e-17	1.12377e-16	up	\
AAEL002906	1.40894	6.31221	113.142	2.00846e-26	3.31249e-25	up	26S proteasome regulatory subunit rpn2 [Source:VB External Description;Acc:AAEL002906]
AAEL006139	1.40738	7.40118	70.9081	3.74263e-17	3.78063e-16	up	sodium/solute symporter [Source:VB External Description;Acc:AAEL006139]
AAEL014248	1.40687	4.85316	48.4608	3.3695e-12	2.50636e-11	up	\
AAEL012513	1.40664	5.63639	101.371	7.62704e-24	1.11109e-22	up	calcium-binding protein E63-1 [Source:VB External Description;Acc:AAEL012513]
AAEL002900	1.40535	5.84002	124.695	5.93527e-29	1.08455e-27	up	\
AAEL006203	1.40261	2.90413	47.7641	4.80711e-12	3.52235e-11	up	juvenile hormone-inducible protein, putative [Source:VB External Description;Acc:AAEL006203]
AAEL014717	1.40215	7.31344	102.989	3.37045e-24	5.02938e-23	up	adiponectin receptor [Source:VB External Description;Acc:AAEL014717]
AAEL008512	1.40183	3.19772	38.4114	5.72965e-10	3.58337e-09	up	d-amino acid oxidase [Source:VB External Description;Acc:AAEL008512]
AAEL001336	1.40169	6.33933	116.635	3.45049e-27	5.86146e-26	up	charged multivesicular body protein 2a [Source:VB External Description;Acc:AAEL001336]
AAEL008962	1.39858	1.87144	20.8464	4.97628e-06	2.13613e-05	up	\
AAEL003486	1.39715	-0.160044	7.15483	0.00747625	0.0203118	up	\
AAEL000856	1.39709	4.70001	102.524	4.26252e-24	6.31573e-23	up	germ cell-less protein [Source:VB External Description;Acc:AAEL000856]
AAEL000612	1.39604	2.59402	27.77	1.36627e-07	6.85601e-07	up	\
AAEL006507	1.39582	5.01717	105.984	7.43481e-25	1.15021e-23	up	\
AAEL012287	1.39472	4.45237	60.824	6.24109e-15	5.62195e-14	up	sugar transporter [Source:VB External Description;Acc:AAEL012287]
AAEL012351	1.39402	7.57491	71.8763	2.29119e-17	2.35812e-16	up	prolylcarboxypeptidase, putative [Source:VB External Description;Acc:AAEL012351]
AAEL008807	1.39327	4.08328	80.9465	2.31913e-19	2.67892e-18	up	inositol 5-phosphatase [Source:VB External Description;Acc:AAEL008807]
AAEL012911	1.39264	1.21869	16.891	3.95884e-05	0.000153235	up	leucine-rich immune protein (Coil-less) [Source:VB Community Annotation;Acc:AAEL012911]
AAEL004278	1.39163	6.12165	91.5341	1.09684e-21	1.44622e-20	up	\
AAEL001954	1.39125	4.50472	83.8817	5.25282e-20	6.27951e-19	up	px serine/threonine kinase (pxk) [Source:VB External Description;Acc:AAEL001954]
AAEL005552	1.39095	5.38654	86.1641	1.6561e-20	2.03939e-19	up	succinyl-coa synthetase beta chain [Source:VB External Description;Acc:AAEL005552]
AAEL000278	1.38901	5.49433	112.959	2.20233e-26	3.61202e-25	up	poly(p)/ATP NAD kinase [Source:VB External Description;Acc:AAEL000278]
AAEL001132	1.38876	4.98625	105.974	7.47261e-25	1.15484e-23	up	\
AAEL001236	1.38849	3.89247	66.5138	3.47446e-16	3.37101e-15	up	\
AAEL007030	1.3881	7.74961	59.8419	1.02793e-14	9.14209e-14	up	ceramidase [Source:VB External Description;Acc:AAEL007030]
AAEL005655	1.38726	5.27816	88.2498	5.76879e-21	7.33703e-20	up	sorting nexin [Source:VB External Description;Acc:AAEL005655]
AAEL008441	1.38714	8.44867	64.3018	1.06751e-15	1.01108e-14	up	\
AAEL002261	1.38603	0.82573	12.4589	0.000415995	0.00140073	up	GTP cyclohydrolase i [Source:VB External Description;Acc:AAEL002261]
AAEL012702	1.38597	10.4895	71.8554	2.31559e-17	2.37991e-16	up	ATP-binding cassette sub-family A member 3, putative [Source:VB External Description;Acc:AAEL012702]
AAEL001501	1.38463	5.79613	107.589	3.30737e-25	5.20416e-24	up	Anamorsin homolog (Fe-S cluster assembly protein DRE2 homolog) [Source:VB External Description;Acc:AAEL001501]
AAEL000673	1.38381	4.51286	100.276	1.32577e-23	1.9143e-22	up	ATP-dependent (S)-NAD(P)H-hydrate dehydratase {ECO:0000255|HAMAP-Rule:MF_03157} [Source:UniProtKB/Swiss-Prot;Acc:Q17NP0]
AAEL004237	1.38234	4.64506	104.131	1.89367e-24	2.86638e-23	up	vacuolar protein sorting 18 (deep orange protein) [Source:VB External Description;Acc:AAEL004237]
AAEL004156	1.38202	7.37664	101.908	5.81554e-24	8.53101e-23	up	fibrinogen and fibronectin [Source:VB External Description;Acc:AAEL004156]
AAEL010945	1.38048	4.35989	79.4763	4.88043e-19	5.54194e-18	up	\
AAEL012375	1.38048	2.69588	35.2939	2.83517e-09	1.66493e-08	up	\
AAEL014035	1.37902	4.23207	81.4701	1.77934e-19	2.06673e-18	up	suppressor of actin (sac) [Source:VB External Description;Acc:AAEL014035]
AAEL005605	1.37901	7.18293	86.2134	1.61528e-20	1.99078e-19	up	adenylsulphate kinase [Source:VB External Description;Acc:AAEL005605]
AAEL005899	1.37792	1.67933	22.7158	1.8782e-06	8.45421e-06	up	\
AAEL009407	1.37596	4.0386	71.6442	2.57717e-17	2.63587e-16	up	\
AAEL002288	1.37498	-0.42466	6.50185	0.0107762	0.0282657	up	serine protease [Source:VB External Description;Acc:AAEL002288]
AAEL008282	1.37492	3.20149	37.0597	1.14568e-09	6.96969e-09	up	GPCR Neurokinin/Tachykinin Family [Source:VB Community Annotation;Acc:AAEL008282]
AAEL006053	1.3748	9.12198	100.188	1.38603e-23	1.9974e-22	up	\
AAEL010000	1.37473	6.33498	113.844	1.40948e-26	2.34564e-25	up	ganglioside induced differentiation associated protein [Source:VB External Description;Acc:AAEL010000]
AAEL000807	1.37311	6.88359	101.658	6.59773e-24	9.64001e-23	up	tetratricopeptide repeat protein, putative [Source:VB External Description;Acc:AAEL000807]
AAEL003883	1.37308	6.06744	116.888	3.03729e-27	5.1955e-26	up	\
AAEL014723	1.37305	5.57932	116.638	3.44541e-27	5.85958e-26	up	26S protease regulatory subunit [Source:VB External Description;Acc:AAEL014723]
AAEL007228	1.37192	5.06503	91.1364	1.34103e-21	1.76031e-20	up	autophagy related gene [Source:VB Community Annotation;Acc:AAEL007228]
AAEL011982	1.36901	6.10045	109.987	9.86593e-26	1.57769e-24	up	cortactin [Source:VB External Description;Acc:AAEL011982]
AAEL014598	1.36893	6.39126	81.9588	1.38953e-19	1.62034e-18	up	huntingtin interacting protein [Source:VB External Description;Acc:AAEL014598]
AAEL018172	1.36803	6.30631	84.7266	3.42604e-20	4.13596e-19	up	\
AAEL013707	1.36791	7.50834	7.21554	0.0072275	0.0197014	up	trypsin [Source:VB External Description;Acc:AAEL013707]
AAEL000655	1.36674	2.55589	25.0664	5.53909e-07	2.62399e-06	up	\
AAEL000045	1.36668	3.37456	53.0918	3.1832e-13	2.56187e-12	up	NMDA receptor glutamate-binding chain [Source:VB External Description;Acc:AAEL000045]
AAEL009586	1.36652	0.562173	8.86645	0.00290459	0.00858841	up	\
AAEL001815	1.36572	2.06207	17.2251	3.32015e-05	0.000129672	up	\
AAEL004137	1.36386	4.41719	95.4649	1.50533e-22	2.06622e-21	up	acyl-coa dehydrogenase [Source:VB External Description;Acc:AAEL004137]
AAEL007828	1.36247	2.7354	44.7009	2.29555e-11	1.59551e-10	up	palmitoyl-protein thioesterase [Source:VB External Description;Acc:AAEL007828]
AAEL007555	1.36135	6.23775	61.0385	5.59687e-15	5.0571e-14	up	acyl-coa dehydrogenase [Source:VB External Description;Acc:AAEL007555]
AAEL002841	1.36067	6.04244	83.9246	5.14004e-20	6.15467e-19	up	3-hydroxyacyl-coa dehyrogenase [Source:VB External Description;Acc:AAEL002841]
AAEL004308	1.36023	5.72656	75.748	3.2227e-18	3.48743e-17	up	proteasome subunit alpha type [Source:VB External Description;Acc:AAEL004308]
AAEL007416	1.35968	6.0761	37.6756	8.35411e-10	5.13734e-09	up	cysteine dioxygenase [Source:VB External Description;Acc:AAEL007416]
AAEL010360	1.35909	4.26045	78.6246	7.51076e-19	8.44416e-18	up	Cytosolic Fe-S cluster assembly factor NUBP1 homolog [Source:VB External Description;Acc:AAEL010360]
AAEL005653	1.359	4.95502	99.5646	1.8987e-23	2.72288e-22	up	leukocyte receptor cluster (lrc) member 4 protein [Source:VB External Description;Acc:AAEL005653]
AAEL012095	1.35705	7.11699	112.925	2.24078e-26	3.67099e-25	up	26S protease regulatory subunit [Source:VB External Description;Acc:AAEL012095]
AAEL005822	1.35628	7.2705	105.676	8.68127e-25	1.33324e-23	up	\
AAEL001152	1.35249	5.46436	92.1972	7.84563e-22	1.03912e-20	up	beta-1,3-galactosyltransferase-6 [Source:VB External Description;Acc:AAEL001152]
AAEL004802	1.35052	5.07337	94.3561	2.63568e-22	3.57443e-21	up	\
AAEL006840	1.35034	0.885094	7.71756	0.00546862	0.0152831	up	U2 small nuclear ribonucleoprotein a [Source:VB External Description;Acc:AAEL006840]
AAEL002789	1.34893	5.81871	117.8	1.91796e-27	3.32717e-26	up	26S proteasome non-ATPase regulatory subunit [Source:VB External Description;Acc:AAEL002789]
AAEL011242	1.34854	4.69395	55.8075	7.99265e-14	6.6922e-13	up	udp-glucose 6-dehydrogenase [Source:VB External Description;Acc:AAEL011242]
AAEL007633	1.34752	3.60755	41.7993	1.0114e-10	6.7463e-10	up	dihydropyrimidinase [Source:VB External Description;Acc:AAEL007633]
AAEL011865	1.34726	5.92262	114.483	1.02115e-26	1.71098e-25	up	\
AAEL010283	1.3465	1.34854	16.4899	4.89097e-05	0.000186762	up	\
AAEL003037	1.34625	5.71556	53.6845	2.35409e-13	1.91025e-12	up	\
AAEL013723	1.34579	1.96382	22.0924	2.59836e-06	1.15337e-05	up	polypyrimidine tract binding protein [Source:VB External Description;Acc:AAEL013723]
AAEL003831	1.34499	7.50895	93.677	3.71447e-22	5.00519e-21	up	fatty acid hydroxylase [Source:VB External Description;Acc:AAEL003831]
AAEL001878	1.34349	0.79348	6.33211	0.0118571	0.0307854	up	lipase [Source:VB External Description;Acc:AAEL001878]
AAEL008303	1.34318	4.33773	80.3149	3.19249e-19	3.66477e-18	up	calponin/transgelin [Source:VB External Description;Acc:AAEL008303]
AAEL005276	1.34296	6.27207	102.034	5.45665e-24	8.01252e-23	up	target of myb1 (tom1) [Source:VB External Description;Acc:AAEL005276]
AAEL002464	1.34286	6.91917	76.4331	2.27803e-18	2.48157e-17	up	vacuolar ATP synthase subunit f [Source:VB External Description;Acc:AAEL002464]
AAEL006322	1.34238	7.45384	96.5335	8.77471e-23	1.22149e-21	up	\
AAEL002296	1.34106	6.42051	106.601	5.4459e-25	8.47857e-24	up	trifunctional enzyme beta subunit (tp-beta) [Source:VB External Description;Acc:AAEL002296]
AAEL009845	1.34052	4.33968	74.0795	7.50346e-18	7.94471e-17	up	galectin [Source:VB Community Annotation;Acc:AAEL009845]
AAEL000642	1.33628	3.37443	55.3044	1.03238e-13	8.59033e-13	up	alpha-amylase [Source:VB External Description;Acc:AAEL000642]
AAEL010342	1.33562	0.395499	10.591	0.00113637	0.00359538	up	racGTPase-activating protein [Source:VB External Description;Acc:AAEL010342]
AAEL018023	1.33558	1.04493	6.33744	0.0118215	0.0307122	up	\
AAEL007536	1.33505	5.58605	47.4548	5.62875e-12	4.106e-11	up	carnitine o-acyltransferase [Source:VB External Description;Acc:AAEL007536]
AAEL007731	1.33322	5.6121	76.2422	2.50925e-18	2.72338e-17	up	Pep12p, putative [Source:VB External Description;Acc:AAEL007731]
AAEL018258	1.33276	7.6395	93.6164	3.83009e-22	5.14711e-21	up	\
AAEL004277	1.33258	5.35232	46.8773	7.55719e-12	5.46671e-11	up	\
AAEL009532	1.33157	1.68158	16.988	3.76178e-05	0.000145982	up	\
AAEL009650	1.33135	1.73357	24.38	7.90863e-07	3.69421e-06	up	\
AAEL005460	1.33062	6.74283	101.302	7.89808e-24	1.14944e-22	up	alpha-galactosidase/alpha-n-acetylgalactosaminidase [Source:VB External Description;Acc:AAEL005460]
AAEL004067	1.32946	8.31844	98.1943	3.79281e-23	5.37638e-22	up	mitochondrial benzodiazepine receptor, putative [Source:VB External Description;Acc:AAEL004067]
AAEL017434	1.32867	6.77638	102.212	4.98763e-24	7.34578e-23	up	\
AAEL007592	1.32864	5.35893	87.7996	7.2432e-21	9.10998e-20	up	\
AAEL005672	1.3284	0.825864	8.42737	0.00369614	0.0106802	up	adenosine deaminase [Source:VB External Description;Acc:AAEL005672]
AAEL004728	1.32806	3.78181	64.9787	7.57139e-16	7.23631e-15	up	5-methyltetrahydrofolate:homocysteine methyltransferase [Source:VB External Description;Acc:AAEL004728]
AAEL009042	1.32701	4.39422	90.4926	1.85668e-21	2.41779e-20	up	ubiquitin fusion degradaton protein [Source:VB External Description;Acc:AAEL009042]
AAEL008376	1.32621	3.81717	43.0656	5.29359e-11	3.5895e-10	up	\
AAEL006020	1.32386	5.13224	84.9428	3.07122e-20	3.72901e-19	up	\
AAEL000918	1.32309	3.70527	56.9976	4.36343e-14	3.72981e-13	up	\
AAEL005699	1.32245	6.55526	107.8	2.97281e-25	4.69277e-24	up	membrane protein tms1d [Source:VB External Description;Acc:AAEL005699]
AAEL003365	1.32149	4.77037	32.1636	1.41719e-08	7.87341e-08	up	fumarylacetoacetate hydrolase [Source:VB External Description;Acc:AAEL003365]
AAEL013381	1.32121	5.05954	53.6442	2.4029e-13	1.94878e-12	up	integrin alpha-ps [Source:VB External Description;Acc:AAEL013381]
AAEL008385	1.32008	0.805365	14.9147	0.000112483	0.000409959	up	histone H2A, putative [Source:VB External Description;Acc:AAEL008385]
AAEL001331	1.31771	6.53241	72.1439	2.00061e-17	2.06771e-16	up	mannose-1-phosphate guanyltransferase [Source:VB External Description;Acc:AAEL001331]
AAEL007288	1.31695	7.22359	106.222	6.59262e-25	1.02422e-23	up	dynamin [Source:VB External Description;Acc:AAEL007288]
AAEL011811	1.31443	0.696765	14.4768	0.000141897	0.000509349	up	DNA replication licensing factor MCM3 [Source:VB External Description;Acc:AAEL011811]
AAEL009715	1.31397	2.83145	32.2502	1.35543e-08	7.54164e-08	up	\
AAEL015077	1.31162	4.55199	46.9166	7.40737e-12	5.36097e-11	up	WD and tetratricopeptide repeat protein [Source:VB External Description;Acc:AAEL015077]
AAEL008204	1.31126	0.215681	7.0279	0.00802496	0.0216826	up	\
AAEL008403	1.31042	1.97896	27.8643	1.30126e-07	6.55435e-07	up	\
AAEL002121	1.31026	5.77429	107.932	2.78174e-25	4.39586e-24	up	\
AAEL003871	1.31021	5.51326	90.4495	1.89761e-21	2.46891e-20	up	proteasome subunit alpha type [Source:VB External Description;Acc:AAEL003871]
AAEL012427	1.30963	5.4887	105.928	7.6461e-25	1.17918e-23	up	\
AAEL000800	1.30946	6.57092	76.3176	2.41528e-18	2.62719e-17	up	microsomal dipeptidase [Source:VB External Description;Acc:AAEL000800]
AAEL003448	1.30852	5.40282	64.0983	1.18361e-15	1.11602e-14	up	GPCR Orphan/Putative Class A Family [Source:VB Community Annotation;Acc:AAEL003448]
AAEL008096	1.30689	2.34827	19.4655	1.02431e-05	4.24602e-05	up	mitochondrial ornithine transporter [Source:VB External Description;Acc:AAEL008096]
AAEL009059	1.30664	5.85034	73.3072	1.10964e-17	1.16071e-16	up	arp2/3 complex 16 kd subunit (P16-arc) [Source:VB External Description;Acc:AAEL009059]
AAEL014077	1.30602	5.70174	28.2569	1.06235e-07	5.42897e-07	up	fad oxidoreductase [Source:VB External Description;Acc:AAEL014077]
AAEL001507	1.30368	5.77407	60.4133	7.68909e-15	6.89677e-14	up	\
AAEL012337	1.30244	5.75127	80.3216	3.18173e-19	3.65527e-18	up	goliath E3 ubiquitin ligase [Source:VB External Description;Acc:AAEL012337]
AAEL011158	1.29827	4.22314	71.3061	3.05886e-17	3.10695e-16	up	disulfide oxidoreductase [Source:VB External Description;Acc:AAEL011158]
AAEL011264	1.29752	7.27074	92.861	5.60981e-22	7.5042e-21	up	phosphatidylethanolamine-binding protein [Source:VB External Description;Acc:AAEL011264]
AAEL009872	1.29674	8.05745	88.0519	6.37593e-21	8.07436e-20	up	alanine aminotransferase [Source:VB External Description;Acc:AAEL009872]
AAEL002663	1.29523	5.16936	92.1023	8.23077e-22	1.08818e-20	up	kuzbanian [Source:VB External Description;Acc:AAEL002663]
AAEL001933	1.29517	4.93022	80.9959	2.26183e-19	2.61683e-18	up	membrane associated ring finger 1,8 [Source:VB External Description;Acc:AAEL001933]
AAEL010789	1.29517	4.44774	55.8773	7.71398e-14	6.46622e-13	up	\
AAEL009155	1.29488	6.30192	100.857	9.88702e-24	1.43182e-22	up	\
AAEL013220	1.29325	3.97265	46.2002	1.06764e-11	7.61465e-11	up	\
AAEL011856	1.29269	1.57711	18.9883	1.31524e-05	5.37459e-05	up	\
AAEL007509	1.29237	4.46605	58.0629	2.53873e-14	2.20593e-13	up	neuroendocrine differentiation factor [Source:VB External Description;Acc:AAEL007509]
AAEL012390	1.29219	6.40271	69.2792	8.54655e-17	8.48777e-16	up	\
AAEL015110	1.29206	8.8346	63.0478	2.01748e-15	1.87467e-14	up	dipeptidyl-peptidase [Source:VB External Description;Acc:AAEL015110]
AAEL006220	1.29141	0.192285	7.01567	0.00807995	0.0218191	up	\
AAEL002175	1.29139	6.67992	92.7794	5.84607e-22	7.80606e-21	up	\
AAEL006300	1.29136	5.3903	99.783	1.70044e-23	2.44094e-22	up	P53 induced protein [Source:VB External Description;Acc:AAEL006300]
AAEL013728	1.28969	2.8137	36.341	1.65645e-09	9.92929e-09	up	\
AAEL018270	1.2894	5.42895	102.464	4.39313e-24	6.49619e-23	up	\
AAEL013450	1.289	3.60585	21.5497	3.44784e-06	1.5104e-05	up	\
AAEL005525	1.28789	2.78834	34.6541	3.93804e-09	2.28885e-08	up	\
AAEL003494	1.28561	3.73325	61.6259	4.15327e-15	3.78289e-14	up	goodpasture antigen-binding protein [Source:VB External Description;Acc:AAEL003494]
AAEL012457	1.28536	6.58142	72.0413	2.10745e-17	2.17662e-16	up	alcohol dehydrogenase [Source:VB External Description;Acc:AAEL012457]
AAEL000214	1.28444	3.92791	66.5116	3.47847e-16	3.37268e-15	up	vacuolar protein sorting (vps33) [Source:VB External Description;Acc:AAEL000214]
AAEL010247	1.28435	5.0353	72.4706	1.69536e-17	1.76088e-16	up	\
AAEL003136	1.28372	4.02903	57.508	3.36603e-14	2.90591e-13	up	copper chaperone Atox1, putative [Source:VB External Description;Acc:AAEL003136]
AAEL001557	1.28281	6.15966	95.8555	1.23579e-22	1.70579e-21	up	mucolipin [Source:VB External Description;Acc:AAEL001557]
AAEL011756	1.28082	8.14533	61.5466	4.32381e-15	3.93093e-14	up	aldehyde dehydrogenase [Source:VB External Description;Acc:AAEL011756]
AAEL000629	1.27935	1.17859	13.345	0.000259112	0.000894983	up	adenylate kinase 3, [Source:VB External Description;Acc:AAEL000629]
AAEL004021	1.27897	0.356668	9.79975	0.00174535	0.00534641	up	glucose dehydrogenase [Source:VB External Description;Acc:AAEL004021]
AAEL011841	1.27877	1.59189	14.9285	0.000111665	0.00040728	up	ethanolaminephosphotransferase [Source:VB External Description;Acc:AAEL011841]
AAEL013262	1.27786	4.93911	37.8997	7.44762e-10	4.60296e-09	up	\
AAEL002883	1.27747	-0.0436452	8.1991	0.00419112	0.0119626	up	\
AAEL008674	1.27711	3.82311	62.6699	2.44422e-15	2.25696e-14	up	\
AAEL011180	1.277	10.4337	76.217	2.54146e-18	2.7563e-17	up	\
AAEL001629	1.27524	2.05793	17.3957	3.03515e-05	0.000119141	up	cAMP-specific 3,5-cyclic phosphodiesterase [Source:VB External Description;Acc:AAEL001629]
AAEL011197	1.2749	11.7052	83.0551	7.97998e-20	9.39482e-19	up	actin [Source:VB External Description;Acc:AAEL011197]
AAEL008393	1.27484	5.56395	83.0627	7.94932e-20	9.36621e-19	up	phosphatidylserine synthase [Source:VB External Description;Acc:AAEL008393]
AAEL011500	1.27479	5.95627	78.4871	8.05232e-19	9.04611e-18	up	Cdc42 protein, putative [Source:VB External Description;Acc:AAEL011500]
AAEL011302	1.27468	6.62423	53.046	3.25827e-13	2.62085e-12	up	annexin [Source:VB External Description;Acc:AAEL011302]
AAEL005206	1.27388	2.97744	32.1207	1.44885e-08	8.04623e-08	up	c-terminal pdz ligand of neuronal nitric oxide synthase protein [Source:VB External Description;Acc:AAEL005206]
AAEL003188	1.27291	7.6584	93.3739	4.32923e-22	5.8123e-21	up	sphingosine phosphate lyase [Source:VB External Description;Acc:AAEL003188]
AAEL007610	1.27228	2.47516	25.2862	4.94222e-07	2.35487e-06	up	\
AAEL004812	1.27213	3.43119	41.1664	1.39803e-10	9.20029e-10	up	Kinesin-like protein unc-104 [Source:VB External Description;Acc:AAEL004812]
AAEL001413	1.27163	3.22502	31.4247	2.07323e-08	1.13343e-07	up	\
AAEL001288	1.27131	3.33381	34.5573	4.13885e-09	2.39988e-08	up	cytochrome P450 [Source:VB Community Annotation;Acc:AAEL001288]
AAEL008486	1.26867	4.80347	77.9279	1.06872e-18	1.1878e-17	up	protein kinase C inhibitor, putative [Source:VB External Description;Acc:AAEL008486]
AAEL013407	1.26834	8.94057	74.2404	6.91602e-18	7.34914e-17	up	catalase [Source:VB Community Annotation;Acc:AAEL013407]
AAEL001509	1.26798	7.93446	83.748	5.62034e-20	6.69712e-19	up	\
AAEL010936	1.26766	4.81673	50.9335	9.55483e-13	7.44963e-12	up	gamma glutamyl transpeptidases [Source:VB External Description;Acc:AAEL010936]
AAEL009601	1.26544	7.43283	74.1412	7.27251e-18	7.71682e-17	up	pyridoxine kinase [Source:VB External Description;Acc:AAEL009601]
AAEL008563	1.26514	0.291634	9.63402	0.00191006	0.00581949	up	\
AAEL013181	1.26504	3.6352	63.2684	1.80374e-15	1.68243e-14	up	protein phosphatase-1 [Source:VB External Description;Acc:AAEL013181]
AAEL006795	1.26474	6.6622	89.2799	3.4272e-21	4.40452e-20	up	cytochrome P450 [Source:VB Community Annotation;Acc:AAEL006795]
AAEL003613	1.26315	4.30722	59.9049	9.95535e-15	8.85936e-14	up	\
AAEL012515	1.2626	4.71965	78.0794	9.89825e-19	1.10273e-17	up	tumor suppressor protein, putative [Source:VB External Description;Acc:AAEL012515]
AAEL012364	1.26257	6.1267	78.2258	9.19084e-19	1.02703e-17	up	spermatogenesis associated factor [Source:VB External Description;Acc:AAEL012364]
AAEL014573	1.26093	0.416469	6.08967	0.0135974	0.0347377	up	\
AAEL002659	1.25972	1.07317	17.3669	3.08144e-05	0.000120829	up	\
AAEL003649	1.2596	2.63909	32.0074	1.5359e-08	8.50401e-08	up	\
AAEL007211	1.2558	3.01031	45.3669	1.63373e-11	1.14852e-10	up	\
AAEL013229	1.25469	5.81521	93.253	4.60186e-22	6.1727e-21	up	tubulin alpha chain [Source:VB External Description;Acc:AAEL013229]
AAEL005797	1.25448	4.98723	61.5501	4.31622e-15	3.92646e-14	up	BRI1-KD interacting protein, putative [Source:VB External Description;Acc:AAEL005797]
AAEL001962	1.25319	4.33021	63.8649	1.33252e-15	1.25322e-14	up	\
AAEL012957	1.25265	1.20773	18.5839	1.62589e-05	6.58402e-05	up	\
AAEL005432	1.25097	10.8298	75.2556	4.13566e-18	4.44274e-17	up	\
AAEL015272	1.24766	1.70931	17.576	2.76055e-05	0.000108943	up	zinc carboxypeptidase [Source:VB External Description;Acc:AAEL015272]
AAEL012415	1.24688	1.45944	21.2969	3.93371e-06	1.71255e-05	up	\
AAEL007235	1.24678	5.37797	95.4323	1.53037e-22	2.09862e-21	up	mitochondrial uncoupling protein [Source:VB External Description;Acc:AAEL007235]
AAEL013808	1.24624	1.00804	14.8007	0.000119488	0.000434309	up	fascin [Source:VB External Description;Acc:AAEL013808]
AAEL012757	1.24299	5.98882	65.0871	7.16599e-16	6.85329e-15	up	kynurenine 3-monooxygenase [Source:VB External Description;Acc:AAEL012757]
AAEL017477	1.24227	4.3788	67.8678	1.7483e-16	1.71546e-15	up	\
AAEL010695	1.2418	4.29271	46.5971	8.71902e-12	6.26408e-11	up	\
AAEL013480	1.24129	0.233154	9.30201	0.00228902	0.00688296	up	\
AAEL015633	1.24087	5.58905	62.4281	2.76355e-15	2.54703e-14	up	\
AAEL008483	1.24072	1.31728	14.1063	0.00017276	0.000611637	up	dopamine beta hydroxylase [Source:VB External Description;Acc:AAEL008483]
AAEL008546	1.2402	-0.109364	6.28177	0.0121986	0.0315361	up	\
AAEL010524	1.24016	3.42011	35.4403	2.62995e-09	1.55122e-08	up	\
AAEL006754	1.2392	6.79146	70.5801	4.41947e-17	4.44908e-16	up	\
AAEL014614	1.23869	6.73989	64.2075	1.11982e-15	1.05858e-14	up	cytochrome P450 [Source:VB External Description;Acc:AAEL014614]
AAEL007770	1.23814	4.88157	73.7355	8.9318e-18	9.42993e-17	up	voltage and ligand gated potassium channel [Source:VB External Description;Acc:AAEL007770]
AAEL004319	1.23678	6.27998	68.0766	1.57269e-16	1.5452e-15	up	epidermal growth factor receptor [Source:VB External Description;Acc:AAEL004319]
AAEL012863	1.23664	5.35911	77.3797	1.41055e-18	1.5515e-17	up	\
AAEL004668	1.23655	6.5134	74.5181	6.00855e-18	6.40332e-17	up	septin [Source:VB External Description;Acc:AAEL004668]
AAEL002295	1.23601	9.72403	75.1713	4.31587e-18	4.62958e-17	up	leucine-rich transmembrane protein [Source:VB External Description;Acc:AAEL002295]
AAEL013163	1.23569	7.23637	74.1089	7.39244e-18	7.8328e-17	up	\
AAEL005187	1.2353	6.42171	88.8189	4.32661e-21	5.53145e-20	up	laminin gamma 1 chain [Source:VB External Description;Acc:AAEL005187]
AAEL014549	1.23441	3.87245	65.1525	6.93193e-16	6.63375e-15	up	\
AAEL001845	1.23389	4.66484	66.4593	3.57191e-16	3.461e-15	up	short-chain dehydrogenase [Source:VB External Description;Acc:AAEL001845]
AAEL008379	1.23269	6.7365	73.7214	8.99601e-18	9.49092e-17	up	P38 mapk [Source:VB External Description;Acc:AAEL008379]
AAEL009862	1.23144	8.06976	72.9373	1.33836e-17	1.39698e-16	up	\
AAEL002324	1.23056	4.2934	59.554	1.18981e-14	1.055e-13	up	\
AAEL010819	1.23027	8.43283	79.0839	5.95288e-19	6.74415e-18	up	vacuolar ATP synthase subunit H [Source:VB External Description;Acc:AAEL010819]
AAEL010650	1.23019	5.6291	39.6253	3.07675e-10	1.97276e-09	up	sodium/solute symporter [Source:VB External Description;Acc:AAEL010650]
AAEL005477	1.22817	8.65198	73.5385	9.86942e-18	1.03826e-16	up	amidase [Source:VB External Description;Acc:AAEL005477]
AAEL017455	1.22796	5.82669	85.0504	2.9086e-20	3.53448e-19	up	\
AAEL007177	1.22685	1.22957	15.2896	9.22223e-05	0.000340158	up	\
AAEL008054	1.22677	7.61713	56.7397	4.975e-14	4.23292e-13	up	\
AAEL004733	1.22567	5.69349	100.199	1.37806e-23	1.98787e-22	up	jun activation domain binding protein [Source:VB External Description;Acc:AAEL004733]
AAEL005991	1.2248	6.31687	86.793	1.20497e-20	1.49383e-19	up	tricarboxylate transport protein [Source:VB External Description;Acc:AAEL005991]
AAEL007589	1.22029	5.58731	78.9223	6.4602e-19	7.29087e-18	up	Dedicator of cytokinesis protein 2 [Source:VB External Description;Acc:AAEL007589]
AAEL006870	1.21971	4.09262	60.876	6.07845e-15	5.47878e-14	up	sorting nexin [Source:VB External Description;Acc:AAEL006870]
AAEL007603	1.21949	-0.185498	6.29366	0.0121171	0.0313528	up	odorant binding protein (OBP10) [Source:VB Community Annotation;Acc:AAEL007603]
AAEL006343	1.21804	5.20487	89.7077	2.76081e-21	3.56678e-20	up	\
AAEL013049	1.21628	2.33321	19.5921	9.58625e-06	3.98719e-05	up	nitrilase, putative [Source:VB External Description;Acc:AAEL013049]
AAEL007704	1.216	5.16397	84.7993	3.30247e-20	3.99333e-19	up	lipoma preferred partner/lpp [Source:VB External Description;Acc:AAEL007704]
AAEL002690	1.21565	-0.307757	5.87755	0.0153351	0.0387469	up	beat protein [Source:VB External Description;Acc:AAEL002690]
AAEL017549	1.21402	3.3686	38.2996	6.06761e-10	3.7866e-09	up	GPCR Orphan/Putative Class A Family [Source:VB Community Annotation;Acc:AAEL017549]
AAEL001471	1.21337	7.90588	77.7966	1.14215e-18	1.26764e-17	up	\
AAEL017993	1.21234	1.44399	6.50423	0.0107618	0.028233	up	\
AAEL006130	1.2117	4.33318	28.6836	8.52222e-08	4.39325e-07	up	\
AAEL007023	1.20985	8.32267	73.4573	1.02835e-17	1.07951e-16	up	estradiol 17 beta-dehydrogenase [Source:VB External Description;Acc:AAEL007023]
AAEL009104	1.20974	5.19964	51.9118	5.80499e-13	4.57932e-12	up	vacuolar protein sorting-associated protein (vps13) [Source:VB External Description;Acc:AAEL009104]
AAEL013290	1.20939	5.94925	91.4357	1.15277e-21	1.51589e-20	up	\
AAEL009507	1.20913	3.83879	35.9892	1.9841e-09	1.18403e-08	up	glucose-6-phosphate 1-dehydrogenase [Source:VB External Description;Acc:AAEL009507]
AAEL014564	1.20724	5.24527	76.4352	2.27556e-18	2.48072e-17	up	\
AAEL008688	1.20608	4.47972	68.5355	1.24615e-16	1.23011e-15	up	G-protein signalling modulator [Source:VB External Description;Acc:AAEL008688]
AAEL003064	1.20503	7.41902	71.5065	2.76349e-17	2.82056e-16	up	\
AAEL004425	1.20486	2.96997	38.0584	6.8657e-10	4.2576e-09	up	ctg4a [Source:VB External Description;Acc:AAEL004425]
AAEL002214	1.20475	4.42271	63.36	1.72178e-15	1.60699e-14	up	amino acid transporter [Source:VB External Description;Acc:AAEL002214]
AAEL012502	1.20339	7.49556	72.175	1.96936e-17	2.03685e-16	up	\
AAEL000789	1.20292	1.93629	22.3811	2.23562e-06	9.99276e-06	up	\
AAEL003431	1.20212	5.71839	86.9489	1.11359e-20	1.38172e-19	up	proteasome subunit beta type 7,10 [Source:VB External Description;Acc:AAEL003431]
AAEL012313	1.20147	3.93091	50.7416	1.05364e-12	8.19759e-12	up	charged multivesicular body protein 5 [Source:VB External Description;Acc:AAEL012313]
AAEL006081	1.20146	2.98762	38.2987	6.07045e-10	3.78677e-09	up	NADPH fad oxidoreductase [Source:VB External Description;Acc:AAEL006081]
AAEL007948	1.20109	1.35224	15.3432	8.96446e-05	0.000331148	up	glutathione transferase [Source:VB Community Annotation;Acc:AAEL007948]
AAEL013074	1.20088	7.55286	76.8426	1.85138e-18	2.02428e-17	up	adenylyl cyclase-associated protein [Source:VB External Description;Acc:AAEL013074]
AAEL004620	1.20055	4.06258	60.5745	7.08458e-15	6.36618e-14	up	sorting nexin [Source:VB External Description;Acc:AAEL004620]
AAEL003046	1.20032	10.357	71.086	3.41982e-17	3.45928e-16	up	saposin [Source:VB External Description;Acc:AAEL003046]
AAEL002421	1.19868	2.25264	26.4057	2.76726e-07	1.35402e-06	up	\
AAEL010684	1.19779	5.08566	67.7242	1.8804e-16	1.84261e-15	up	\
AAEL002308	1.1963	4.95981	59.3242	1.33719e-14	1.18354e-13	up	butyrate response factor 1 (TIS11B protein) [Source:VB External Description;Acc:AAEL002308]
AAEL015612	1.19612	1.5537	7.3267	0.00679378	0.018626	up	\
AAEL005846	1.19508	3.97888	60.8994	6.00683e-15	5.41755e-14	up	\
AAEL001532	1.19508	5.02251	47.2599	6.21704e-12	4.51279e-11	up	FAD NAD binding oxidoreductases [Source:VB External Description;Acc:AAEL001532]
AAEL000270	1.19445	5.38168	69.6897	6.94063e-17	6.92089e-16	up	26S proteasome regulatory subunit 7, psd7 [Source:VB External Description;Acc:AAEL000270]
AAEL000840	1.19374	5.1443	72.8932	1.36856e-17	1.42648e-16	up	skeletal muscle/kidney enriched inositol 5-phosphatase [Source:VB External Description;Acc:AAEL000840]
AAEL010005	1.19286	3.56135	44.714	2.2802e-11	1.58559e-10	up	\
AAEL013770	1.19207	0.501843	7.50661	0.00614728	0.0169927	up	zinc finger protein [Source:VB External Description;Acc:AAEL013770]
AAEL005339	1.19099	5.33506	74.616	5.71781e-18	6.10673e-17	up	hepatocyte growth factor-regulated tyrosine kinase substrate (hgs) [Source:VB External Description;Acc:AAEL005339]
AAEL011678	1.18901	2.697	29.0132	7.18864e-08	3.73454e-07	up	centrosomal protein, putative [Source:VB External Description;Acc:AAEL011678]
AAEL000093	1.18791	4.12438	43.3308	4.62256e-11	3.14898e-10	up	\
AAEL013309	1.18786	6.39823	67.6341	1.96833e-16	1.92622e-15	up	high-affinity copper uptake protein [Source:VB External Description;Acc:AAEL013309]
AAEL001860	1.18758	4.28975	57.1134	4.11385e-14	3.5267e-13	up	\
AAEL006632	1.18582	2.2884	24.2022	8.67349e-07	4.02975e-06	up	\
AAEL017278	1.18567	3.08346	36.76	1.33602e-09	8.08086e-09	up	\
AAEL000568	1.18527	3.56209	49.4246	2.06142e-12	1.56337e-11	up	26S proteasome non-ATPase regulatory subunit [Source:VB External Description;Acc:AAEL000568]
AAEL005091	1.18398	4.32919	41.3117	1.29793e-10	8.57216e-10	up	\
AAEL009169	1.18373	7.16864	73.6791	9.19069e-18	9.68937e-17	up	synaptotagmin, putative [Source:VB External Description;Acc:AAEL009169]
AAEL014395	1.18355	3.07204	26.7479	2.31802e-07	1.14333e-06	up	ethanolaminephosphotransferase [Source:VB External Description;Acc:AAEL014395]
AAEL002944	1.18259	4.6715	69.1713	9.02701e-17	8.95284e-16	up	\
AAEL012535	1.17978	0.572	7.13845	0.00754483	0.0204717	up	\
AAEL012778	1.17734	10.7591	61.4932	4.44281e-15	4.03166e-14	up	protease m1 zinc metalloprotease [Source:VB External Description;Acc:AAEL012778]
AAEL007746	1.17685	1.0347	13.9562	0.000187118	0.000658829	up	\
AAEL004173	1.17677	2.53332	8.67064	0.00323377	0.00946858	up	26S proteasome non-ATPase regulatory subunit [Source:VB External Description;Acc:AAEL004173]
AAEL006412	1.17656	5.41824	68.5072	1.26413e-16	1.24703e-15	up	sodium- and chloride-dependent neurotransmitter transporter [Source:VB External Description;Acc:AAEL006412]
AAEL011017	1.17595	5.98752	86.613	1.31975e-20	1.63338e-19	up	\
AAEL014325	1.17426	5.56375	88.8336	4.29454e-21	5.49521e-20	up	proteasome regulatory subunits [Source:VB External Description;Acc:AAEL014325]
AAEL004918	1.17406	4.25996	50.1697	1.41007e-12	1.07995e-11	up	brat protein [Source:VB External Description;Acc:AAEL004918]
AAEL009079	1.17355	3.16393	39.9185	2.64787e-10	1.70968e-09	up	\
AAEL002748	1.17055	5.47634	79.0373	6.09486e-19	6.8997e-18	up	aspartyl-tRNA synthetase [Source:VB External Description;Acc:AAEL002748]
AAEL017473	1.17032	5.62689	62.984	2.08397e-15	1.93036e-14	up	\
AAEL006580	1.16926	-0.265205	5.6884	0.0170774	0.0426126	up	\
AAEL012130	1.16838	3.91419	50.4044	1.25111e-12	9.64732e-12	up	ordml, arthropod [Source:VB External Description;Acc:AAEL012130]
AAEL018348	1.16829	6.53285	61.7282	3.94285e-15	3.59791e-14	up	\
AAEL013092	1.16661	4.5698	64.8955	7.89789e-16	7.53369e-15	up	cation chloride cotransporter [Source:VB External Description;Acc:AAEL013092]
AAEL012806	1.1661	0.332018	7.15191	0.00748843	0.0203299	up	\
AAEL004317	1.16568	6.45845	28.676	8.55594e-08	4.40909e-07	up	\
AAEL004176	1.16514	8.00252	80.1516	3.46766e-19	3.97137e-18	up	microtubule binding protein, putative [Source:VB External Description;Acc:AAEL004176]
AAEL013279	1.16507	7.52848	77.7306	1.18096e-18	1.30973e-17	up	peptidyl-prolyl cis-trans isomerase (cyclophilin) [Source:VB External Description;Acc:AAEL013279]
AAEL008198	1.16493	6.41791	75.5043	3.64612e-18	3.93119e-17	up	EGF repeat molecule, putative [Source:VB External Description;Acc:AAEL008198]
AAEL006342	1.16492	7.37436	77.9452	1.05937e-18	1.17843e-17	up	epoxide hydrolase [Source:VB External Description;Acc:AAEL006342]
AAEL010765	1.16398	9.14361	72.7748	1.45323e-17	1.51259e-16	up	\
AAEL011525	1.16388	1.41266	15.2856	9.24178e-05	0.000340794	up	\
AAEL003817	1.16248	3.07724	37.2925	1.01673e-09	6.21086e-09	up	kappa b-ras [Source:VB External Description;Acc:AAEL003817]
AAEL004947	1.16173	0.140541	5.44068	0.019673	0.0482344	up	elongase, putative [Source:VB External Description;Acc:AAEL004947]
AAEL010794	1.16153	5.57686	54.5064	1.54946e-13	1.2756e-12	up	prenylated rab acceptor [Source:VB External Description;Acc:AAEL010794]
AAEL009387	1.16146	8.27378	72.4157	1.74324e-17	1.80806e-16	up	hexokinase [Source:VB External Description;Acc:AAEL009387]
AAEL002155	1.16118	6.4759	87.518	8.35176e-21	1.04507e-19	up	ras-related protein Rab-10, putative [Source:VB External Description;Acc:AAEL002155]
AAEL003497	1.1607	8.48331	36.2773	1.71146e-09	1.02423e-08	up	farnesyl-pyrophosphate synthetase [Source:VB External Description;Acc:AAEL003497]
AAEL000735	1.16039	4.0509	48.9029	2.68956e-12	2.01998e-11	up	acyl-CoA oxidase [Source:VB External Description;Acc:AAEL000735]
AAEL014484	1.15993	5.81593	78.6304	7.48882e-19	8.43159e-18	up	\
AAEL010123	1.15965	3.00151	38.5803	5.25479e-10	3.30173e-09	up	equilibrative nucleoside transporter [Source:VB External Description;Acc:AAEL010123]
AAEL004755	1.15962	5.96872	80.1637	3.44644e-19	3.95013e-18	up	3-2-trans-enoyl-CoA isomerase, putative [Source:VB External Description;Acc:AAEL004755]
AAEL017568	1.15943	3.63448	34.2073	4.95437e-09	2.85143e-08	up	\
AAEL005241	1.15851	5.58028	67.6938	1.90961e-16	1.87e-15	up	lateral signalling target protein 2 [Source:VB Community Annotation;Acc:AAEL005241]
AAEL010508	1.15752	7.31206	69.7984	6.56855e-17	6.5632e-16	up	vacuolar protein sorting-associated protein (vps13) [Source:VB External Description;Acc:AAEL010508]
AAEL009857	1.15577	5.75049	66.31	3.85303e-16	3.72603e-15	up	\
AAEL003819	1.15574	5.2819	63.078	1.98678e-15	1.84847e-14	up	\
AAEL013996	1.155	2.89528	25.8494	3.69126e-07	1.78304e-06	up	\
AAEL009041	1.15497	5.10196	52.7392	3.80907e-13	3.0456e-12	up	arp2/3 complex 20 kd subunit [Source:VB External Description;Acc:AAEL009041]
AAEL008664	1.15459	4.43085	68.1926	1.4828e-16	1.45883e-15	up	\
AAEL016987	1.15449	2.96442	28.2466	1.06802e-07	5.45229e-07	up	autophagy related gene [Source:VB Community Annotation;Acc:AAEL016987]
AAEL002385	1.15402	4.64898	45.4943	1.53088e-11	1.07827e-10	up	Carboxy/choline esterase Alpha Esterase [Source:VB Community Annotation;Acc:AAEL002385]
AAEL014828	1.15201	6.21851	81.4974	1.75491e-19	2.03996e-18	up	\
AAEL011396	1.1518	0.651343	10.6679	0.00109012	0.00345944	up	neurogenic locus delta protein [Source:VB External Description;Acc:AAEL011396]
AAEL006028	1.1512	-0.0133213	5.56582	0.0183144	0.0453032	up	\
AAEL013040	1.15108	0.584302	6.38029	0.0115395	0.0300749	up	\
AAEL005734	1.15069	5.69389	83.4929	6.39461e-20	7.58291e-19	up	leucine-rich transmembrane protein [Source:VB External Description;Acc:AAEL005734]
AAEL010048	1.14967	6.07541	85.717	2.07622e-20	2.54186e-19	up	26S proteasome non-ATPase regulatory subunit [Source:VB External Description;Acc:AAEL010048]
AAEL014638	1.14921	2.59191	22.7586	1.83685e-06	8.28072e-06	up	\
AAEL001567	1.14819	3.36514	34.5302	4.1968e-09	2.43252e-08	up	myocyte-specific enhancer factor 2d [Source:VB External Description;Acc:AAEL001567]
AAEL001492	1.1477	0.838599	9.91154	0.00164246	0.00505224	up	cgmp-dependent 3,5-cyclic phosphodiesterase [Source:VB External Description;Acc:AAEL001492]
AAEL003505	1.14612	7.02759	71.4234	2.88232e-17	2.93574e-16	up	jun [Source:VB External Description;Acc:AAEL003505]
AAEL004661	1.14496	7.07153	64.1035	1.18054e-15	1.11383e-14	up	beta-hexosaminidase [Source:VB External Description;Acc:AAEL004661]
AAEL005998	1.14466	4.26978	58.4349	2.10125e-14	1.83337e-13	up	rap GTPase-activating protein [Source:VB External Description;Acc:AAEL005998]
AAEL012165	1.14433	5.07909	80.7902	2.50998e-19	2.8971e-18	up	aldehyde dehydrogenase, putative [Source:VB External Description;Acc:AAEL012165]
AAEL005200	1.14432	1.72713	16.6892	4.4032e-05	0.000169588	up	\
AAEL017483	1.14385	6.43483	77.5311	1.30649e-18	1.44027e-17	up	\
AAEL017515	1.14359	5.68442	58.9566	1.61191e-14	1.41817e-13	up	\
AAEL000461	1.14352	7.6779	67.4115	2.20361e-16	2.1536e-15	up	\
AAEL001580	1.1423	1.95689	17.7007	2.58536e-05	0.000102401	up	otefin, putative [Source:VB External Description;Acc:AAEL001580]
AAEL011541	1.14181	3.84593	39.5471	3.2024e-10	2.04976e-09	up	ubiquitin protein ligase [Source:VB External Description;Acc:AAEL011541]
AAEL003295	1.14159	0.497668	7.62875	0.00574452	0.0159512	up	\
AAEL003325	1.14064	7.05224	65.6535	5.37608e-16	5.16496e-15	up	niemann-pick C1 [Source:VB External Description;Acc:AAEL003325]
AAEL005560	1.14046	4.35312	43.3702	4.53025e-11	3.08753e-10	up	sidestep protein [Source:VB External Description;Acc:AAEL005560]
AAEL017412	1.13989	7.06017	62.8328	2.25021e-15	2.08042e-14	up	\
AAEL017551	1.13975	8.39299	63.0684	1.99655e-15	1.85638e-14	up	\
AAEL009142	1.13888	7.51178	57.3014	3.73883e-14	3.21832e-13	up	prolyl endopeptidase (prolyl oligopeptidase) [Source:VB External Description;Acc:AAEL009142]
AAEL002268	1.13877	3.23215	31.4185	2.07987e-08	1.13621e-07	up	\
AAEL007292	1.1386	3.94449	56.1641	6.66684e-14	5.62367e-13	up	\
AAEL007740	1.13854	1.33935	14.3278	0.000153578	0.000548473	up	\
AAEL003444	1.13853	4.60347	57.7271	3.0112e-14	2.60876e-13	up	caspase (short) [Source:VB Community Annotation;Acc:AAEL003444]
AAEL004480	1.13841	5.89857	68.431	1.31394e-16	1.2953e-15	up	cell division cycle 20 (cdc20) (fizzy) [Source:VB External Description;Acc:AAEL004480]
AAEL017444	1.13634	3.12069	30.0586	4.19184e-08	2.22798e-07	up	\
AAEL006966	1.13605	5.97009	79.4532	4.9378e-19	5.60276e-18	up	vitellogenin, putative [Source:VB External Description;Acc:AAEL006966]
AAEL014657	1.13593	4.7152	70.6569	4.2507e-17	4.2821e-16	up	\
AAEL001565	1.13584	3.79959	55.5635	9.04873e-14	7.55069e-13	up	peptidyl-glycine alpha-amidating monooxygenase [Source:VB External Description;Acc:AAEL001565]
AAEL015386	1.1331	9.92759	47.8508	4.59919e-12	3.37503e-11	up	dipeptidyl-peptidase [Source:VB External Description;Acc:AAEL015386]
AAEL006823	1.13205	6.80786	61.5199	4.3829e-15	3.98219e-14	up	AMP dependent ligase [Source:VB External Description;Acc:AAEL006823]
AAEL010404	1.13126	6.21587	77.0708	1.64941e-18	1.81017e-17	up	\
AAEL014760	1.1305	4.96419	73.9862	7.86633e-18	8.32294e-17	up	\
AAEL008621	1.12987	0.283584	6.28287	0.0121911	0.0315221	up	cdk1 [Source:VB External Description;Acc:AAEL008621]
AAEL010167	1.12908	3.26647	34.4363	4.40431e-09	2.54679e-08	up	membrane associated ring finger 1,8 [Source:VB External Description;Acc:AAEL010167]
AAEL005384	1.1281	6.62433	58.5155	2.017e-14	1.76509e-13	up	phosphoribosylformylglycinamidine synthase, putative [Source:VB External Description;Acc:AAEL005384]
AAEL002487	1.12724	6.71692	41.7671	1.0282e-10	6.85242e-10	up	P53 regulated pa26 nuclear protein sestrin [Source:VB External Description;Acc:AAEL002487]
AAEL010065	1.12703	7.39018	62.1643	3.1597e-15	2.89583e-14	up	protein disulfide-isomerase A6 precursor [Source:VB External Description;Acc:AAEL010065]
AAEL004553	1.12681	6.47843	74.4385	6.25579e-18	6.65717e-17	up	\
AAEL005000	1.1268	5.55265	69.5955	7.28013e-17	7.24961e-16	up	\
AAEL011750	1.12585	6.58971	79.4839	4.86162e-19	5.52484e-18	up	actin [Source:VB External Description;Acc:AAEL011750]
AAEL003484	1.12585	0.00527824	6.46003	0.0110328	0.028877	up	\
AAEL002793	1.12567	3.61249	47.7656	4.8034e-12	3.52138e-11	up	\
AAEL006315	1.12549	6.34228	84.2	4.47175e-20	5.37194e-19	up	26S proteasome regulatory subunit rpn1 [Source:VB External Description;Acc:AAEL006315]
AAEL009185	1.1254	9.512	63.5663	1.55061e-15	1.45276e-14	up	arginine or creatine kinase [Source:VB External Description;Acc:AAEL009185]
AAEL012161	1.12485	3.46762	46.4831	9.24105e-12	6.63266e-11	up	\
AAEL003692	1.12453	1.60527	13.6878	0.000215848	0.000753857	up	\
AAEL001105	1.12356	3.5186	42.3094	7.79182e-11	5.24009e-10	up	von Hippel-Lindau disease tumor suppressor, putative [Source:VB External Description;Acc:AAEL001105]
AAEL002597	1.12297	7.06172	79.8844	3.96971e-19	4.52873e-18	up	\
AAEL005739	1.12194	7.31106	43.1432	5.08774e-11	3.45788e-10	up	\
AAEL009423	1.12128	5.77908	77.1371	1.59496e-18	1.75303e-17	up	Class B Scavenger Receptor (CD36 domain). [Source:VB Community Annotation;Acc:AAEL009423]
AAEL000654	1.12055	6.58145	70.2692	5.1739e-17	5.19082e-16	up	n-acetylgalactosaminyltransferase [Source:VB External Description;Acc:AAEL000654]
AAEL017532	1.11937	3.07961	33.7724	6.19502e-09	3.5337e-08	up	\
AAEL015161	1.11851	3.94191	37.1847	1.07454e-09	6.55042e-09	up	\
AAEL015651	1.11687	1.73894	12.7586	0.000354378	0.00120288	up	\
AAEL011394	1.11582	5.52297	71.3093	3.05392e-17	3.10408e-16	up	\
AAEL014507	1.11492	4.85454	67.3733	2.24667e-16	2.19423e-15	up	peptide n-glycanase (pngase) [Source:VB External Description;Acc:AAEL014507]
AAEL017008	1.11473	6.97526	50.6764	1.08922e-12	8.46095e-12	up	\
AAEL012727	1.1145	3.23568	36.9535	1.20983e-09	7.33868e-09	up	kek1 [Source:VB External Description;Acc:AAEL012727]
AAEL000676	1.11437	1.22593	14.603	0.000132701	0.000479024	up	\
AAEL005237	1.11063	1.38581	14.2858	0.000157041	0.000560161	up	\
AAEL004835	1.11037	3.169	26.1197	3.20893e-07	1.56132e-06	up	\
AAEL008036	1.10976	1.14312	9.22945	0.00238153	0.00714363	up	dynein heavy chain [Source:VB External Description;Acc:AAEL008036]
AAEL002840	1.10962	4.11059	51.0462	9.02194e-13	7.04908e-12	up	\
AAEL005303	1.10949	3.77071	44.3222	2.78545e-11	1.92601e-10	up	beta-tubulin cofactor d [Source:VB External Description;Acc:AAEL005303]
AAEL008530	1.10871	3.35828	41.6802	1.07493e-10	7.14422e-10	up	\
AAEL014436	1.10824	5.39379	57.3669	3.61643e-14	3.11478e-13	up	\
AAEL001167	1.10715	1.58634	17.2048	3.35583e-05	0.000130961	up	synaptotagmin [Source:VB External Description;Acc:AAEL001167]
AAEL003105	1.10618	7.3329	69.3915	8.07378e-17	8.02907e-16	up	supervillin [Source:VB External Description;Acc:AAEL003105]
AAEL002240	1.10526	5.69275	66.2146	4.04401e-16	3.90303e-15	up	signal transducing adapter molecule (stam) [Source:VB External Description;Acc:AAEL002240]
AAEL003848	1.10488	2.3424	10.0716	0.00150573	0.00467659	up	\
AAEL000738	1.10482	3.52329	37.9293	7.33566e-10	4.53567e-09	up	\
AAEL014749	1.10354	5.98918	62.1614	3.16431e-15	2.89826e-14	up	ral [Source:VB External Description;Acc:AAEL014749]
AAEL005821	1.10284	8.95503	50.4014	1.25306e-12	9.65728e-12	up	alanyl aminopeptidase [Source:VB External Description;Acc:AAEL005821]
AAEL004563	1.10254	6.0035	78.3454	8.65099e-19	9.69358e-18	up	26S protease regulatory subunit S10b [Source:VB External Description;Acc:AAEL004563]
AAEL013441	1.10234	6.87495	65.8217	4.93627e-16	4.74862e-15	up	Toll-like receptor [Source:VB Community Annotation;Acc:AAEL013441]
AAEL014816	1.10223	1.02304	6.46213	0.0110197	0.028848	up	\
AAEL006835	1.10173	4.532	57.6142	3.18915e-14	2.75644e-13	up	transient receptor potential cation channel protein painless [Source:VB External Description;Acc:AAEL006835]
AAEL001254	1.10086	6.08385	78.117	9.71123e-19	1.08272e-17	up	\
AAEL006820	1.09947	7.52682	70.9174	3.72497e-17	3.76537e-16	up	lipid storage droplets surface binding protein 2 (lsd2) [Source:VB External Description;Acc:AAEL006820]
AAEL000993	1.09937	4.29739	55.2775	1.04662e-13	8.69898e-13	up	dally [Source:VB External Description;Acc:AAEL000993]
AAEL004255	1.09862	1.18091	11.0856	0.000870027	0.00279776	up	zinc finger protein [Source:VB External Description;Acc:AAEL004255]
AAEL012687	1.09855	5.49137	57.6434	3.14221e-14	2.71746e-13	up	juvenile hormone-inducible protein, putative [Source:VB External Description;Acc:AAEL012687]
AAEL007298	1.09839	8.67584	63.1874	1.87943e-15	1.75192e-14	up	\
AAEL009648	1.09589	6.15654	53.6206	2.43193e-13	1.97124e-12	up	\
AAEL013788	1.09551	3.36715	31.4026	2.09696e-08	1.14512e-07	up	sodium/calcium exchanger [Source:VB External Description;Acc:AAEL013788]
AAEL015247	1.09534	4.64562	29.0933	6.89755e-08	3.59346e-07	up	\
AAEL016961	1.09532	1.71429	7.4815	0.00623361	0.0172087	up	\
AAEL011567	1.0941	5.9549	76.8852	1.81191e-18	1.98407e-17	up	protein phosphatase 2c [Source:VB External Description;Acc:AAEL011567]
AAEL014064	1.09397	5.02459	41.5496	1.14919e-10	7.62054e-10	up	glutaredoxin, putative [Source:VB External Description;Acc:AAEL014064]
AAEL013255	1.09368	4.57509	40.5799	1.88741e-10	1.23108e-09	up	\
AAEL013089	1.09316	4.34964	37.5143	9.07472e-10	5.5619e-09	up	proteasome subunit alpha type [Source:VB External Description;Acc:AAEL013089]
AAEL012943	1.09292	6.01942	77.7265	1.18341e-18	1.31146e-17	up	26S protease regulatory subunit [Source:VB External Description;Acc:AAEL012943]
AAEL005963	1.09209	1.65391	12.7814	0.000350079	0.00118856	up	caspase (short) [Source:VB Community Annotation;Acc:AAEL005963]
AAEL006307	1.09182	6.60106	60.1049	8.99335e-15	8.03238e-14	up	acetyl-coa carboxylase [Source:VB External Description;Acc:AAEL006307]
AAEL006223	1.09153	0.520714	7.66539	0.00562902	0.01566	up	replication factor C, 37kD-subunit, putative [Source:VB External Description;Acc:AAEL006223]
AAEL004186	1.09081	4.63345	39.3693	3.5077e-10	2.23449e-09	up	\
AAEL018238	1.09022	4.10876	50.3948	1.25729e-12	9.68485e-12	up	\
AAEL007390	1.08959	6.25848	54.586	1.4879e-13	1.2256e-12	up	UDP-glucose 4-epimerase [Source:VB External Description;Acc:AAEL007390]
AAEL005329	1.0886	3.12024	29.3854	5.93235e-08	3.1071e-07	up	\
AAEL017109	1.08837	5.15234	42.4817	7.13473e-11	4.80038e-10	up	\
AAEL009130	1.08705	2.83971	22.885	1.71989e-06	7.77487e-06	up	cytochrome P450 [Source:VB Community Annotation;Acc:AAEL009130]
AAEL009397	1.08667	2.67132	8.43026	0.00369027	0.0106716	up	\
AAEL010400	1.08659	2.50596	8.82881	0.00296512	0.00874631	up	\
AAEL013113	1.0863	3.57109	40.3976	2.07195e-10	1.34846e-09	up	metallo-beta-lactamase, putative [Source:VB External Description;Acc:AAEL013113]
AAEL010743	1.08589	5.51403	74.1886	7.09993e-18	7.53913e-17	up	cysteine desulfurylase [Source:VB External Description;Acc:AAEL010743]
AAEL009082	1.08582	3.61718	34.5756	4.10003e-09	2.37925e-08	up	\
AAEL008347	1.08537	4.58319	48.8485	2.76511e-12	2.07355e-11	up	monocarboxylate transporter [Source:VB External Description;Acc:AAEL008347]
AAEL000450	1.08383	6.51674	59.2421	1.39419e-14	1.23325e-13	up	ras GTPase activating protein [Source:VB External Description;Acc:AAEL000450]
AAEL013963	1.08352	5.36373	64.8097	8.2492e-16	7.85862e-15	up	tumor necrosis factor induced protein [Source:VB External Description;Acc:AAEL013963]
AAEL003252	1.08302	0.629649	6.80812	0.00907441	0.024159	up	\
AAEL012532	1.08274	9.87653	58.4978	2.03514e-14	1.77779e-13	up	tetraspanin 29fb [Source:VB External Description;Acc:AAEL012532]
AAEL014408	1.08241	-0.0289212	6.39968	0.0114141	0.0297851	up	m-phase inducer phosphatase(cdc25) [Source:VB External Description;Acc:AAEL014408]
AAEL008274	1.08235	6.53936	55.2787	1.04597e-13	8.6985e-13	up	\
AAEL010099	1.08161	5.98645	46.0954	1.12635e-11	8.01007e-11	up	4-nitrophenylphosphatase [Source:VB External Description;Acc:AAEL010099]
AAEL012206	1.0814	1.27443	10.4414	0.00123222	0.00387532	up	microtubule-associated protein tau [Source:VB External Description;Acc:AAEL012206]
AAEL014412	1.07991	4.96174	22.7326	1.86184e-06	8.38824e-06	up	cytochrome P450 [Source:VB Community Annotation;Acc:AAEL014412]
AAEL000819	1.07972	2.12961	17.6274	2.68694e-05	0.00010618	up	\
AAEL015524	1.07935	5.72868	71.9607	2.19529e-17	2.26575e-16	up	3-hydroxyacyl-coa dehyrogenase [Source:VB External Description;Acc:AAEL015524]
AAEL007083	1.07855	4.31725	57.0564	4.23499e-14	3.62423e-13	up	\
AAEL014285	1.07838	5.00631	47.3906	5.81612e-12	4.23639e-11	up	\
AAEL003740	1.0782	2.62779	19.0108	1.29978e-05	5.3131e-05	up	\
AAEL007801	1.07768	0.313274	6.17219	0.0129774	0.0333097	up	exonuclease [Source:VB External Description;Acc:AAEL007801]
AAEL002420	1.07758	5.38281	67.7942	1.81478e-16	1.7795e-15	up	\
AAEL012611	1.07722	4.59685	49.3397	2.15264e-12	1.62919e-11	up	\
AAEL009173	1.07688	5.60834	56.5608	5.44885e-14	4.62273e-13	up	fasciclin ii (fas ii) [Source:VB External Description;Acc:AAEL009173]
AAEL009362	1.07605	4.89926	39.0794	4.06906e-10	2.57096e-09	up	cationic amino acid transporter [Source:VB External Description;Acc:AAEL009362]
AAEL002842	1.07601	3.07316	29.2629	6.31942e-08	3.30279e-07	up	3-hydroxyacyl-coa dehyrogenase [Source:VB External Description;Acc:AAEL002842]
AAEL002857	1.07542	3.55026	31.5591	1.9346e-08	1.05961e-07	up	\
AAEL013052	1.07359	4.10756	37.8342	7.70205e-10	4.75422e-09	up	ubiquitin carboxyl-terminal hydrolase isozyme L3 [Source:VB External Description;Acc:AAEL013052]
AAEL006922	1.07352	8.76504	60.9036	5.99391e-15	5.40921e-14	up	calponin/transgelin [Source:VB External Description;Acc:AAEL006922]
AAEL017540	1.07213	7.42007	52.6459	3.99444e-13	3.18863e-12	up	\
AAEL005314	1.07176	3.00906	34.4006	4.48578e-09	2.59085e-08	up	\
AAEL008335	1.07152	0.989505	10.0368	0.00153443	0.0047537	up	\
AAEL013969	1.07084	4.73637	28.6407	8.71316e-08	4.48697e-07	up	\
AAEL006011	1.07081	4.91683	44.1949	2.97255e-11	2.05057e-10	up	\
AAEL015461	1.06772	1.61249	12.0213	0.000525963	0.0017498	up	syntaxin, putative [Source:VB External Description;Acc:AAEL015461]
AAEL000343	1.06498	6.46497	49.3938	2.09402e-12	1.58645e-11	up	serine/threonine-protein kinase vrk [Source:VB External Description;Acc:AAEL000343]
AAEL012368	1.06492	2.68649	24.3027	8.23231e-07	3.83688e-06	up	\
AAEL012510	1.0638	5.86082	62.9943	2.07305e-15	1.92145e-14	up	IMD pathway signalling I-Kappa-B Kinase 2 (IKK2 IKK-gamma). [Source:VB Community Annotation;Acc:AAEL012510]
AAEL009183	1.06335	6.44029	47.2719	6.17931e-12	4.48762e-11	up	cytochrome oxidase biogenesis protein (oxa1 mitochondrial) [Source:VB External Description;Acc:AAEL009183]
AAEL009868	1.06298	4.44638	41.7661	1.0287e-10	6.85242e-10	up	protein-tyrosine sulfotransferase [Source:VB External Description;Acc:AAEL009868]
AAEL002913	1.06228	6.94014	55.0276	1.18848e-13	9.85578e-13	up	peroxisomal membrane protein 70 abcd3 [Source:VB External Description;Acc:AAEL002913]
AAEL010725	1.06189	3.90187	38.4462	5.6285e-10	3.52451e-09	up	proprotein convertase subtilisin/kexin type 4, furin [Source:VB External Description;Acc:AAEL010725]
AAEL013253	1.06136	6.00463	63.5347	1.57564e-15	1.47527e-14	up	\
AAEL011221	1.05877	2.80469	28.0681	1.17118e-07	5.9316e-07	up	nmda receptor glutamate-binding chain [Source:VB External Description;Acc:AAEL011221]
AAEL005948	1.05803	3.93262	42.096	8.68991e-11	5.82014e-10	up	\
AAEL008136	1.05777	3.14319	31.9396	1.59042e-08	8.7828e-08	up	\
AAEL001594	1.05512	2.4766	23.2812	1.3996e-06	6.37195e-06	up	\
AAEL011969	1.05509	2.88655	21.4871	3.56223e-06	1.55727e-05	up	protein-s isoprenylcysteine o-methyltransferase [Source:VB External Description;Acc:AAEL011969]
AAEL008143	1.0539	2.38076	21.6684	3.24078e-06	1.42478e-05	up	Cytosolic Fe-S cluster assembly factor NUBP2 homolog [Source:VB External Description;Acc:AAEL008143]
AAEL006619	1.05288	3.21242	34.6647	3.91679e-09	2.2792e-08	up	\
AAEL011518	1.05224	4.61907	26.2341	3.02436e-07	1.47591e-06	up	aspartyl-tRNA synthetase [Source:VB External Description;Acc:AAEL011518]
AAEL007546	1.05193	7.9568	66.3297	3.8146e-16	3.69129e-15	up	actin-related protein 2/3 complex subunit 1A [Source:VB External Description;Acc:AAEL007546]
AAEL013559	1.05065	4.5559	52.5195	4.25989e-13	3.38767e-12	up	uncoordinated protein [Source:VB External Description;Acc:AAEL013559]
AAEL000634	1.04912	3.61742	33.0562	8.95324e-09	5.0368e-08	up	ceramide glucosyltransferase [Source:VB External Description;Acc:AAEL000634]
AAEL003368	1.04829	6.95209	46.8687	7.59038e-12	5.48802e-11	up	\
AAEL005667	1.04693	6.54369	34.1641	5.06559e-09	2.91316e-08	up	LIM domain-binding protein, putative [Source:VB External Description;Acc:AAEL005667]
AAEL003799	1.0466	5.35006	33.2444	8.12734e-09	4.59147e-08	up	autophagy related gene [Source:VB Community Annotation;Acc:AAEL003799]
AAEL012064	1.04589	0.596619	6.96563	0.00830904	0.0223762	up	Niemann-Pick Type C-2, putative [Source:VB External Description;Acc:AAEL012064]
AAEL014931	1.04577	5.86014	37.7147	8.18854e-10	5.04395e-09	up	sarm1 [Source:VB External Description;Acc:AAEL014931]
AAEL007689	1.04457	5.75399	54.5044	1.55104e-13	1.27619e-12	up	phospholipid-transporting ATPase 1 (aminophospholipid flippase 1) [Source:VB External Description;Acc:AAEL007689]
AAEL003298	1.04361	10.5698	55.9245	7.53067e-14	6.32502e-13	up	alkaline phosphatase [Source:VB External Description;Acc:AAEL003298]
AAEL002578	1.04253	8.90351	39.6225	3.08115e-10	1.97472e-09	up	\
AAEL011217	1.04176	3.94752	35.3628	2.7366e-09	1.61154e-08	up	\
AAEL001157	1.04136	2.4632	24.9962	5.74438e-07	2.71687e-06	up	light protein [Source:VB External Description;Acc:AAEL001157]
AAEL003281	1.03998	2.63134	24.0218	9.52494e-07	4.4142e-06	up	ADP-ribosylation factor, arf [Source:VB External Description;Acc:AAEL003281]
AAEL010289	1.03921	5.86846	51.1166	8.70388e-13	6.80779e-12	up	beta nu integrin subunit [Source:VB External Description;Acc:AAEL010289]
AAEL017244	1.03909	5.85477	36.6942	1.38187e-09	8.3445e-09	up	\
AAEL004166	1.03714	4.54602	36.7153	1.36702e-09	8.25821e-09	up	\
AAEL008879	1.03613	7.33324	55.5247	9.22933e-14	7.69703e-13	up	Kynurenine 3-monooxygenase (EC 1.14.13.9)(Kynurenine 3-hydroxylase) [Source:VB External Description;Acc:AAEL008879]
AAEL007962	1.03575	6.83759	32.6229	1.11889e-08	6.26103e-08	up	glutathione transferase [Source:VB Community Annotation;Acc:AAEL007962]
AAEL010681	1.03547	3.78096	42.5576	6.86305e-11	4.62181e-10	up	sodium/chloride dependent neurotransmitter transporter [Source:VB External Description;Acc:AAEL010681]
AAEL004682	1.03501	5.64815	63.3984	1.68853e-15	1.57796e-14	up	\
AAEL000666	1.03483	5.89745	63.8874	1.31736e-15	1.24054e-14	up	pmp22 peroxisomal membrane protein, putative [Source:VB External Description;Acc:AAEL000666]
AAEL003492	1.03295	8.04161	50.4842	1.20127e-12	9.27757e-12	up	ribonuclease, putative [Source:VB External Description;Acc:AAEL003492]
AAEL004854	1.03269	3.05979	30.3817	3.54853e-08	1.90254e-07	up	\
AAEL010368	1.03121	4.65623	54.4698	1.57857e-13	1.29739e-12	up	\
AAEL001921	1.03098	4.13992	39.8072	2.80304e-10	1.80512e-09	up	\
AAEL010585	1.03021	7.78027	60.1637	8.72853e-15	7.80059e-14	up	spermatogenesis associated factor [Source:VB External Description;Acc:AAEL010585]
AAEL005959	1.03015	1.89206	8.73146	0.00312766	0.00918893	up	phospholipase b, plb1 [Source:VB External Description;Acc:AAEL005959]
AAEL000957	1.03009	5.29893	47.1505	6.57398e-12	4.76484e-11	up	\
AAEL005271	1.02965	4.74842	59.1394	1.46886e-14	1.29696e-13	up	\
AAEL004124	1.02953	4.47838	52.1223	5.21498e-13	4.13381e-12	up	mitochondrial glutamate carrier, putative [Source:VB External Description;Acc:AAEL004124]
AAEL011465	1.0291	2.97176	20.3113	6.5811e-06	2.78444e-05	up	\
AAEL003777	1.02652	3.89225	27.1601	1.8728e-07	9.30589e-07	up	\
AAEL016976	1.02582	4.72468	48.1743	3.89965e-12	2.88179e-11	up	\
AAEL013682	1.02492	0.635949	8.64466	0.0032802	0.00959691	up	zinc finger protein [Source:VB External Description;Acc:AAEL013682]
AAEL004496	1.02484	6.52075	31.9556	1.57739e-08	8.72067e-08	up	glutamate transporter [Source:VB External Description;Acc:AAEL004496]
AAEL005185	1.024	6.97199	50.5669	1.15174e-12	8.9278e-12	up	\
AAEL014755	1.02375	2.03716	14.0488	0.000178125	0.000629117	up	tep2 [Source:VB External Description;Acc:AAEL014755]
AAEL004108	1.02311	2.03326	17.8378	2.4055e-05	9.58557e-05	up	\
AAEL006024	1.02262	3.28675	31.2172	2.30709e-08	1.25429e-07	up	vanin-like protein 2 precursor, putative [Source:VB External Description;Acc:AAEL006024]
AAEL009991	1.02246	7.37512	44.0653	3.17602e-11	2.18275e-10	up	myosin iii [Source:VB External Description;Acc:AAEL009991]
AAEL018262	1.02241	2.76409	20.6713	5.45273e-06	2.32844e-05	up	\
AAEL002401	1.02218	5.74807	66.7132	3.14017e-16	3.05271e-15	up	proteasome subunit beta type [Source:VB External Description;Acc:AAEL002401]
AAEL009530	1.02213	6.62732	62.1175	3.23565e-15	2.95808e-14	up	tmc6 protein (evin) [Source:VB External Description;Acc:AAEL009530]
AAEL013203	1.022	6.74304	58.5127	2.01981e-14	1.76649e-13	up	\
AAEL013139	1.02105	9.00401	61.2796	4.95176e-15	4.4797e-14	up	GTPase_rho [Source:VB External Description;Acc:AAEL013139]
AAEL004086	1.02007	4.76569	49.0436	2.5034e-12	1.88401e-11	up	aldo-keto reductase [Source:VB External Description;Acc:AAEL004086]
AAEL002080	1.0197	0.562962	6.94972	0.00838321	0.0225471	up	septin interacting protein, putative [Source:VB External Description;Acc:AAEL002080]
AAEL012310	1.01895	7.11355	65.1919	6.79469e-16	6.50665e-15	up	actin [Source:VB External Description;Acc:AAEL012310]
AAEL017357	1.01863	7.93733	49.561	1.923e-12	1.46064e-11	up	\
AAEL002701	1.01795	4.34994	39.3026	3.62953e-10	2.30413e-09	up	mannosyltransferase [Source:VB External Description;Acc:AAEL002701]
AAEL009105	1.0178	6.15044	62.2999	2.94945e-15	2.7082e-14	up	autophagy related gene [Source:VB Community Annotation;Acc:AAEL009105]
AAEL005651	1.01771	6.78556	42.7639	6.17621e-11	4.17262e-10	up	ethanolamine-phosphate cytidylyltransferase [Source:VB External Description;Acc:AAEL005651]
AAEL004941	1.01755	4.6591	50.4329	1.23312e-12	9.51359e-12	up	cytochrome P450 [Source:VB Community Annotation;Acc:AAEL004941]
AAEL002234	1.01637	0.583254	7.90362	0.00493361	0.0139173	up	\
AAEL011164	1.01619	4.70237	39.3388	3.5629e-10	2.26573e-09	up	cadherin [Source:VB External Description;Acc:AAEL011164]
AAEL005140	1.01608	4.26485	36.4805	1.542e-09	9.27343e-09	up	\
AAEL000471	1.01581	1.63061	11.8205	0.000585814	0.00193363	up	monocarboxylate transporter [Source:VB External Description;Acc:AAEL000471]
AAEL009483	1.01514	3.99785	25.7977	3.79147e-07	1.82665e-06	up	\
AAEL003845	1.01465	4.69159	45.1755	1.80149e-11	1.26044e-10	up	Ets domain-containing protein [Source:VB External Description;Acc:AAEL003845]
AAEL007624	1.01455	5.36577	36.3755	1.62739e-09	9.77098e-09	up	IMD pathway signalling NF-kappaB Relish-like transcription factor [Source:VB Community Annotation;Acc:AAEL007624]
AAEL007454	1.01394	4.20753	39.4703	3.3308e-10	2.12824e-09	up	\
AAEL005837	1.0137	4.60404	54.9885	1.21237e-13	1.00483e-12	up	neutral sphingomyelinase (n-smase) activation associated factor fan [Source:VB External Description;Acc:AAEL005837]
AAEL015217	1.0134	5.84752	59.0796	1.51418e-14	1.33458e-13	up	\
AAEL006441	1.01309	5.54074	48.0114	4.23759e-12	3.12056e-11	up	proteasome subunit beta type 6,9 [Source:VB External Description;Acc:AAEL006441]
AAEL002184	1.01301	6.60314	48.8863	2.71241e-12	2.0361e-11	up	F-actin capping protein beta subunit [Source:VB External Description;Acc:AAEL002184]
AAEL008216	1.01271	8.27566	53.9702	2.03555e-13	1.65908e-12	up	aconitase [Source:VB External Description;Acc:AAEL008216]
AAEL003618	1.01267	2.7377	18.7926	1.45728e-05	5.92592e-05	up	sodium/chloride dependent amino acid transporter [Source:VB External Description;Acc:AAEL003618]
AAEL003433	1.01214	6.96343	56.3878	5.94987e-14	5.0333e-13	up	copper-transporting ATPase 1, 2 (copper pump 1, 2) [Source:VB External Description;Acc:AAEL003433]
AAEL000657	1.00789	1.5968	9.77478	0.00176922	0.00541503	up	\
AAEL009867	1.00708	1.96574	14.4227	0.000146033	0.000522794	up	\
AAEL004443	1.00651	2.95339	28.534	9.20656e-08	4.72618e-07	up	nitrilase, putative [Source:VB External Description;Acc:AAEL004443]
AAEL005920	1.00579	3.55497	21.8687	2.91965e-06	1.29053e-05	up	\
AAEL007522	1.00577	4.03517	45.0251	1.94523e-11	1.3565e-10	up	goodpasture antigen-binding protein [Source:VB External Description;Acc:AAEL007522]
AAEL005666	1.00535	7.28064	45.2493	1.73482e-11	1.21669e-10	up	matrix metalloproteinase [Source:VB External Description;Acc:AAEL005666]
AAEL003887	1.00519	4.63221	55.6857	8.50331e-14	7.11169e-13	up	vacuolar membrane protein pep11 [Source:VB External Description;Acc:AAEL003887]
AAEL006032	1.00472	3.40374	23.5071	1.24454e-06	5.70127e-06	up	\
AAEL012455	1.0045	3.68227	39.6797	2.99215e-10	1.9227e-09	up	alcohol dehydrogenase [Source:VB External Description;Acc:AAEL012455]
AAEL001919	1.0037	5.94862	55.5682	9.02716e-14	7.53696e-13	up	protein tyrosine phosphatase, non-receptor type nt1 [Source:VB External Description;Acc:AAEL001919]
AAEL009767	1.00344	4.28811	48.4094	3.45906e-12	2.57038e-11	up	\
AAEL007758	1.00338	7.99335	29.995	4.33172e-08	2.29984e-07	up	\
AAEL007209	0.999209	4.92756	54.4557	1.5899e-13	1.30597e-12	up	ADP-ribosylation factor, putative [Source:VB External Description;Acc:AAEL007209]
AAEL011776	0.997857	6.08134	59.9062	9.94872e-15	8.85881e-14	up	soluble nsf attachment protein (snap) [Source:VB External Description;Acc:AAEL011776]
AAEL003130	0.997628	6.69667	46.8404	7.70077e-12	5.56238e-11	up	bcr-associated protein, bap [Source:VB External Description;Acc:AAEL003130]
AAEL010087	0.997448	5.94379	50.1152	1.44978e-12	1.10922e-11	up	proteasome subunit alpha type [Source:VB External Description;Acc:AAEL010087]
AAEL012781	0.99713	6.82667	30.4172	3.48421e-08	1.8701e-07	up	protease m1 zinc metalloprotease [Source:VB External Description;Acc:AAEL012781]
AAEL006876	0.996974	2.80566	19.4223	1.04776e-05	4.33588e-05	up	igf2 mRNA binding protein, putative [Source:VB External Description;Acc:AAEL006876]
AAEL010979	0.995889	3.76817	36.2198	1.76268e-09	1.05403e-08	up	growth factor receptor-bound protein [Source:VB External Description;Acc:AAEL010979]
AAEL008291	0.995695	5.91863	52.935	3.44771e-13	2.76719e-12	up	\
AAEL005615	0.995432	6.00017	56.0817	6.95228e-14	5.85438e-13	up	\
AAEL009952	0.994046	1.90362	17.167	3.42327e-05	0.000133487	up	\
AAEL009734	0.994038	3.87372	26.0322	3.35771e-07	1.6294e-06	up	\
AAEL003754	0.993679	6.33446	55.924	7.53265e-14	6.32502e-13	up	actin binding [Source:VB External Description;Acc:AAEL003754]
AAEL010817	0.993492	1.35157	9.55036	0.00199911	0.00607194	up	\
AAEL003056	0.992798	9.1889	51.8024	6.13764e-13	4.83655e-12	up	brain chitinase and chia [Source:VB External Description;Acc:AAEL003056]
AAEL006239	0.991275	3.59938	35.5937	2.43069e-09	1.43945e-08	up	glycerol kinase [Source:VB External Description;Acc:AAEL006239]
AAEL008770	0.990101	5.68614	57.1569	4.0239e-14	3.45362e-13	up	proteasome subunit beta type [Source:VB External Description;Acc:AAEL008770]
AAEL011551	0.989345	9.76461	47.3517	5.93268e-12	4.31916e-11	up	\
AAEL013661	0.988816	7.83805	35.345	2.76181e-09	1.62509e-08	up	actin binding protein, putative [Source:VB External Description;Acc:AAEL013661]
AAEL002165	0.987787	4.12258	22.5839	2.01164e-06	9.04103e-06	up	\
AAEL006523	0.987748	0.794557	8.59991	0.00336179	0.00981028	up	crk [Source:VB External Description;Acc:AAEL006523]
AAEL013821	0.987025	1.75635	9.38488	0.00218782	0.00660291	up	xylulose kinase [Source:VB External Description;Acc:AAEL013821]
AAEL017541	0.98689	5.28902	54.3929	1.64155e-13	1.34764e-12	up	\
AAEL008302	0.985043	3.4268	13.9714	0.000185612	0.000653838	up	glutamine-dependent NAD(+) synthetase [Source:VB External Description;Acc:AAEL008302]
AAEL000839	0.983699	2.66785	25.8012	3.78462e-07	1.82395e-06	up	O-fucosyltransferase, putative [Source:VB External Description;Acc:AAEL000839]
AAEL003592	0.981491	3.19114	13.0248	0.000307385	0.00104917	up	neurobeachin [Source:VB External Description;Acc:AAEL003592]
AAEL014379	0.980782	6.06384	51.7267	6.37883e-13	5.02124e-12	up	adrenodoxin [Source:VB External Description;Acc:AAEL014379]
AAEL001480	0.980592	3.91529	30.1612	3.97581e-08	2.12005e-07	up	phosphoglucomutase [Source:VB External Description;Acc:AAEL001480]
AAEL008163	0.979982	6.71666	37.3655	9.79409e-10	5.99283e-09	up	protease m1 zinc metalloprotease [Source:VB External Description;Acc:AAEL008163]
AAEL012122	0.979809	6.06137	61.5662	4.2811e-15	3.89691e-14	up	26S proteasome regulatory subunit S3 [Source:VB External Description;Acc:AAEL012122]
AAEL004050	0.978293	1.60058	12.0032	0.000531084	0.00176525	up	diphosphomevalonate decarboxylase [Source:VB External Description;Acc:AAEL004050]
AAEL005830	0.978184	5.42448	49.4834	2.00057e-12	1.518e-11	up	proteasome subunit alpha type [Source:VB External Description;Acc:AAEL005830]
AAEL003967	0.978063	0.583934	5.73978	0.0165848	0.0415199	up	calpain 4, 6, 7, invertebrate [Source:VB External Description;Acc:AAEL003967]
AAEL004750	0.978036	2.55678	19.5309	9.89832e-06	4.10779e-05	up	nonmuscle myosin heavy chain-A, putative [Source:VB External Description;Acc:AAEL004750]
AAEL011641	0.976688	8.70165	54.0211	1.98351e-13	1.61935e-12	up	transferrin [Source:VB External Description;Acc:AAEL011641]
AAEL012588	0.975871	5.69408	40.3157	2.16064e-10	1.40308e-09	up	Hsp70-interacting protein, putative [Source:VB External Description;Acc:AAEL012588]
AAEL014294	0.975003	4.12945	27.8501	1.31088e-07	6.59378e-07	up	\
AAEL018230	0.974996	4.65484	38.4935	5.49351e-10	3.44438e-09	up	\
AAEL011863	0.974666	3.99851	33.6445	6.61623e-09	3.76522e-08	up	ABC transporter [Source:VB External Description;Acc:AAEL011863]
AAEL002389	0.974571	3.19749	28.1563	1.11901e-07	5.68499e-07	up	gamma-secretase subunit aph-1 [Source:VB External Description;Acc:AAEL002389]
AAEL001614	0.973885	2.27953	18.3566	1.83181e-05	7.37735e-05	up	\
AAEL009529	0.972372	6.44504	46.7538	8.04904e-12	5.80211e-11	up	\
AAEL006550	0.97154	4.76309	53.3281	2.82237e-13	2.27769e-12	up	rnf5 [Source:VB External Description;Acc:AAEL006550]
AAEL005458	0.970804	6.31708	50.2747	1.33659e-12	1.02688e-11	up	protein withered, carnitine o-acyltransferase [Source:VB Community Annotation;Acc:AAEL005458]
AAEL003643	0.970722	1.29112	10.4166	0.0012489	0.00392275	up	AMP dependent ligase [Source:VB External Description;Acc:AAEL003643]
AAEL008039	0.970217	8.04765	50.7678	1.03968e-12	8.09323e-12	up	\
AAEL018313	0.97005	1.63276	11.3417	0.000757846	0.00246392	up	\
AAEL007944	0.969594	6.72929	52.6938	3.89822e-13	3.11519e-12	up	\
AAEL017518	0.969299	2.2281	13.3317	0.000260957	0.00090093	up	\
AAEL005536	0.968745	7.46447	35.8841	2.09406e-09	1.24813e-08	up	tetraspanin 29fb [Source:VB External Description;Acc:AAEL005536]
AAEL008452	0.967579	3.38627	21.5965	3.36462e-06	1.47658e-05	up	alpha-amylase [Source:VB External Description;Acc:AAEL008452]
AAEL009043	0.966928	6.78966	58.0722	2.52677e-14	2.19683e-13	up	\
AAEL010124	0.965492	2.11787	18.2228	1.96517e-05	7.88636e-05	up	phospholipase c [Source:VB External Description;Acc:AAEL010124]
AAEL005225	0.965325	2.32504	16.5405	4.76232e-05	0.000182228	up	\
AAEL001478	0.965127	5.85821	45.5255	1.50662e-11	1.0617e-10	up	bile acid beta-glucosidase, putative [Source:VB External Description;Acc:AAEL001478]
AAEL003713	0.964994	5.52761	37.7238	8.15026e-10	5.02247e-09	up	leucine-rich transmembrane protein [Source:VB External Description;Acc:AAEL003713]
AAEL012471	0.964428	4.94926	43.0262	5.40105e-11	3.659e-10	up	JAKSTAT pathway signalling Transmembrane Receptor Domeless. [Source:VB Community Annotation;Acc:AAEL012471]
AAEL012466	0.963795	7.80426	45.9438	1.21692e-11	8.62504e-11	up	integrin beta subunit [Source:VB External Description;Acc:AAEL012466]
AAEL002163	0.963615	7.34507	55.7766	8.11933e-14	6.79441e-13	up	\
AAEL007881	0.963431	6.65894	46.8333	7.72899e-12	5.58003e-11	up	\
AAEL009874	0.963074	5.93171	62.5716	2.56928e-15	2.37095e-14	up	\
AAEL008134	0.962109	8.06757	28.8141	7.96673e-08	4.12712e-07	up	ABC transporter [Source:VB External Description;Acc:AAEL008134]
AAEL008744	0.962001	4.34282	46.4247	9.52066e-12	6.82075e-11	up	\
AAEL004844	0.961566	4.05811	29.0772	6.95521e-08	3.61966e-07	up	nervous wreck, putative [Source:VB External Description;Acc:AAEL004844]
AAEL002095	0.961472	1.07475	8.75082	0.00309463	0.00909915	up	\
AAEL000829	0.960479	4.65538	28.19	1.09972e-07	5.59471e-07	up	dimethylaniline monooxygenase [Source:VB External Description;Acc:AAEL000829]
AAEL010285	0.957783	1.30458	6.70542	0.00961204	0.025457	up	\
AAEL008901	0.957545	3.73071	20.8908	4.86231e-06	2.08964e-05	up	\
AAEL008247	0.956935	0.562245	5.58464	0.0181187	0.0449094	up	DNA polymerase alpha catalytic subunit [Source:VB External Description;Acc:AAEL008247]
AAEL014204	0.956651	5.17074	31.932	1.59666e-08	8.81395e-08	up	6-phosphogluconolactonase [Source:VB External Description;Acc:AAEL014204]
AAEL006196	0.956476	8.26601	50.3311	1.29878e-12	9.99396e-12	up	hemomucin [Source:VB External Description;Acc:AAEL006196]
AAEL006317	0.955825	3.96662	35.7328	2.26326e-09	1.34355e-08	up	short-chain dehydrogenase [Source:VB External Description;Acc:AAEL006317]
AAEL012545	0.955652	2.1405	16.628	4.54757e-05	0.000174555	up	proliferating cell nuclear antigen [Source:VB External Description;Acc:AAEL012545]
AAEL004902	0.955005	7.69837	52.5908	4.10809e-13	3.2758e-12	up	ras-related protein Rab-2A, putative [Source:VB External Description;Acc:AAEL004902]
AAEL006958	0.954335	5.1019	49.7669	1.7314e-12	1.31852e-11	up	cell adhesion molecule [Source:VB External Description;Acc:AAEL006958]
AAEL002135	0.952134	1.76779	11.4727	0.000706255	0.00230333	up	tubulin-specific chaperone b (tubulin folding cofactor b) [Source:VB External Description;Acc:AAEL002135]
AAEL013841	0.951984	1.88425	16.0706	6.10226e-05	0.000230033	up	paraplegin [Source:VB External Description;Acc:AAEL013841]
AAEL000904	0.948944	3.72294	36.2074	1.77395e-09	1.05991e-08	up	\
AAEL000948	0.948672	6.22238	37.5706	8.81653e-10	5.40816e-09	up	\
AAEL001473	0.948471	4.36902	45.8123	1.30143e-11	9.20627e-11	up	dynamin-associated protein [Source:VB External Description;Acc:AAEL001473]
AAEL013800	0.948387	5.47081	57.6728	3.09554e-14	2.67868e-13	up	\
AAEL002938	0.94835	6.44242	60.0167	9.4056e-15	8.39041e-14	up	skd/vacuolar sorting [Source:VB External Description;Acc:AAEL002938]
[truncated: 4,030 more rows]

## Sheet: PM 2dpf>Sugar
gene	logFC	logCPM	LR	PValue	FDR	Significant	regulation	Gene description
AAEL010666	9.71079	1.00151	53.1149	3.14601e-13	4.17052e-12	1	up	odorant binding protein OBP42 [Source:VB Community Annotation;Acc:AAEL010666]
AAEL005156	9.53442	1.00864	92.5546	6.54911e-22	2.70942e-20	1	up	\
AAEL012340	9.08977	7.2283	469.805	3.53393e-104	8.67462e-101	1	up	lipase 1 precursor [Source:VB External Description;Acc:AAEL012340]
AAEL014920	9.04677	0.517289	81.6841	1.59676e-19	4.81907e-18	1	up	lipase 1 precursor [Source:VB External Description;Acc:AAEL014920]
AAEL012344	8.34139	-0.0135456	64.497	9.66805e-16	1.80699e-14	1	up	lipase 1 precursor [Source:VB External Description;Acc:AAEL012344]
AAEL015567	8.0491	-0.526558	30.127	4.0465e-08	2.36872e-07	1	up	odorant binding protein OBP63 [Source:VB Community Annotation;Acc:AAEL015567]
AAEL014921	8.00481	6.83888	384.643	1.21352e-85	1.27663e-82	1	up	lipase 1 precursor [Source:VB External Description;Acc:AAEL014921]
AAEL007070	7.67601	-0.688022	33.3641	7.64209e-09	5.08598e-08	1	up	lipase [Source:VB External Description;Acc:AAEL007070]
AAEL015528	7.63197	-0.778253	31.0874	2.46664e-08	1.49809e-07	1	up	trypsin, putative [Source:VB External Description;Acc:AAEL015528]
AAEL017457	7.49348	6.06673	255.946	1.31289e-57	7.16159e-55	1	up	\
AAEL018150	7.35296	2.28702	63.1179	1.94693e-15	3.50115e-14	1	up	\
AAEL014918	7.27559	-1.05334	27.6978	1.41823e-07	7.51087e-07	1	up	lysosomal acid lipase [Source:VB External Description;Acc:AAEL014918]
AAEL006598	7.24767	7.93738	122.821	1.52632e-28	1.27725e-26	1	up	serine-type enodpeptidase, [Source:VB External Description;Acc:AAEL006598]
AAEL002360	6.97045	10.8261	544.883	1.63348e-120	6.01446e-117	1	up	serine-type enodpeptidase, [Source:VB External Description;Acc:AAEL002360]
AAEL015312	6.93088	-1.31255	15.2953	9.19467e-05	0.000295933	1	up	cathepsin b [Source:VB External Description;Acc:AAEL015312]
AAEL010436	6.85748	1.81824	11.7535	0.000607287	0.00169076	1	up	\
AAEL016971	6.82105	-1.31697	29.8406	4.69073e-08	2.71347e-07	1	up	\
AAEL012342	6.7926	-1.38271	20.1733	7.07318e-06	2.79962e-05	1	up	lysosomal acid lipase, putative [Source:VB External Description;Acc:AAEL012342]
AAEL018247	6.74338	0.10149	51.5727	6.89928e-13	8.69971e-12	1	up	\
AAEL001481	6.62514	0.139794	74.058	7.58538e-18	1.85269e-16	1	up	\
AAEL006568	6.52419	-1.59519	13.0483	0.000303559	0.000888652	1	up	serine protease [Source:VB External Description;Acc:AAEL006568]
AAEL003742	6.49411	0.840547	29.4741	5.66676e-08	3.24368e-07	1	up	glucosylceramidase [Source:VB External Description;Acc:AAEL003742]
AAEL002896	6.43216	-1.61285	22.9323	1.6781e-06	7.36662e-06	1	up	\
AAEL006259	6.32078	-1.75882	14.5315	0.000137837	0.000430109	1	up	long wavelength sensitive opsin [Source:VB Community Annotation;Acc:AAEL006259]
AAEL006594	6.29281	8.99922	224.059	1.17755e-50	3.94157e-48	1	up	serine-type enodpeptidase, [Source:VB External Description;Acc:AAEL006594]
AAEL014556	6.29045	-1.83248	10.184	0.00141667	0.00366949	1	up	\
AAEL003960	6.24797	-1.74597	20.5879	5.69543e-06	2.29124e-05	1	up	arylsulfatase b [Source:VB External Description;Acc:AAEL003960]
AAEL013837	6.18928	-1.94375	10.5432	0.00116615	0.00306915	1	up	\
AAEL000080	6.13048	5.64393	630.391	4.10924e-139	6.05208e-135	1	up	phosphoenolpyruvate carboxykinase [Source:VB External Description;Acc:AAEL000080]
AAEL002347	6.02607	10.1673	253.322	4.90075e-57	2.40594e-54	1	up	serine-type enodpeptidase, [Source:VB External Description;Acc:AAEL002347]
AAEL000006	6.01491	-1.90675	11.7208	0.000618044	0.00171876	1	up	phosphoenolpyruvate carboxykinase [Source:VB External Description;Acc:AAEL000006]
AAEL015137	5.99436	-2.03653	7.89436	0.00495892	0.0115818	1	up	Niemann-Pick Type C-2, putative [Source:VB External Description;Acc:AAEL015137]
AAEL009258	5.89279	-1.98878	14.257	0.000159468	0.000491656	1	up	\
AAEL013284	5.85519	9.7289	90.8673	1.53638e-21	6.08274e-20	1	up	late trypsin 1, serine-type enodpeptidase [Source:VB Community Annotation;Acc:AAEL013284]
AAEL001905	5.8513	-2.01629	13.8097	0.000202289	0.000611643	1	up	\
AAEL012852	5.85128	0.0107437	24.7028	6.68873e-07	3.11844e-06	1	up	trypsin [Source:VB External Description;Acc:AAEL012852]
AAEL005325	5.84467	-2.02056	13.342	0.000259525	0.000769227	1	up	dopachrome-conversion enzyme (DCE) isoenzyme, putative [Source:VB External Description;Acc:AAEL005325]
AAEL008467	5.76532	0.3434	19.3594	1.08286e-05	4.14781e-05	1	up	cysteine synthase [Source:VB External Description;Acc:AAEL008467]
AAEL006542	5.64506	-2.14835	9.21624	0.00239878	0.00595368	1	up	retinoid-inducible serine carboxypeptidase (serine carboxypeptidase [Source:VB External Description;Acc:AAEL006542]
AAEL015085	5.63636	2.68109	61.9446	3.53262e-15	6.1282e-14	1	up	serine-type enodpeptidase, [Source:VB External Description;Acc:AAEL015085]
AAEL012703	5.56613	-0.900723	23.3638	1.34081e-06	6.00044e-06	1	up	\
AAEL008820	5.54319	-2.20909	9.27834	0.00231879	0.00576975	1	up	\
AAEL002588	5.46343	1.95064	33.6716	6.52475e-09	4.38196e-08	1	up	\
AAEL014964	5.43844	-0.114215	27.9028	1.27566e-07	6.81465e-07	1	up	\
AAEL000775	5.36655	-2.31202	11.6571	0.000639587	0.00177073	1	up	cecropin anti-microbial peptide [Source:VB Community Annotation;Acc:AAEL000775]
AAEL005945	5.35842	-2.31705	11.2136	0.000812002	0.00219959	1	up	GPCR Dopamine Family [Source:VB Community Annotation;Acc:AAEL005945]
AAEL013350	5.35244	-2.32075	11.3942	0.000736734	0.00201425	1	up	heat shock protein 26kD, putative [Source:VB External Description;Acc:AAEL013350]
AAEL007709	5.35244	-2.32075	11.3913	0.000737901	0.00201685	1	up	GPCR GABA B Family [Source:VB Community Annotation;Acc:AAEL007709]
AAEL003560	5.34933	-2.3226	11.2174	0.000810342	0.0021959	1	up	pou domain/drifter/cf-1a [Source:VB External Description;Acc:AAEL003560]
AAEL005772	5.30643	0.839411	45.6196	1.43596e-11	1.4646e-10	1	up	odorant binding protein OBP22 [Source:VB Community Annotation;Acc:AAEL005772]
AAEL002826	5.2701	-2.3661	11.4698	0.000707375	0.00194152	1	up	\
AAEL009527	5.26435	-2.36976	8.28298	0.00400185	0.00951246	1	up	\
AAEL013544	5.26199	-2.37116	10.8918	0.000965891	0.00257945	1	up	snail protein, putative [Source:VB External Description;Acc:AAEL013544]
AAEL014001	5.23101	-2.38702	7.45085	0.00634064	0.0144626	1	up	yellow protein precursor, putative [Source:VB External Description;Acc:AAEL014001]
AAEL012216	5.17444	-2.41922	7.24969	0.00709133	0.0160112	1	up	cathepsin b [Source:VB External Description;Acc:AAEL012216]
AAEL007599	5.1637	-2.42468	7.22393	0.00719382	0.0162153	1	up	cathepsin b [Source:VB External Description;Acc:AAEL007599]
AAEL015140	5.15587	-2.42904	10.3371	0.00130385	0.00340058	1	up	\
AAEL018415	5.15483	-2.42977	10.7818	0.00102506	0.00272166	1	up	Sphinx conserved region 2 [Source:RFAM;Acc:RF02047]
AAEL002571	5.15223	-2.43124	10.3376	0.00130346	0.00340017	1	up	band 4.1-like protein 4A (NBL4 protein), putative [Source:VB External Description;Acc:AAEL002571]
AAEL003931	5.14688	-2.43399	9.40736	0.00216116	0.00540584	1	up	\
AAEL007748	5.13661	-2.43857	7.46886	0.00627751	0.0143386	1	up	Class B Scavenger Receptor (CD36 domain). [Source:VB Community Annotation;Acc:AAEL007748]
AAEL006138	5.11527	0.359912	28.2655	1.05766e-07	5.73322e-07	1	up	\
AAEL001074	5.06795	-2.4753	7.54964	0.00600221	0.0137546	1	up	cadherin [Source:VB External Description;Acc:AAEL001074]
AAEL000723	5.05874	-2.47965	8.61889	0.00332695	0.00803794	1	up	\
AAEL004120	5.05336	-2.48249	8.93825	0.00279261	0.00684238	1	up	Niemann-Pick Type C-2, putative [Source:VB External Description;Acc:AAEL004120]
AAEL010434	5.04536	0.017894	24.4182	7.75322e-07	3.59425e-06	1	up	vitellogenin-A1 precursor [Source:VB External Description;Acc:AAEL010434]
AAEL008782	5.02882	6.48249	213.508	2.35853e-48	7.08906e-46	1	up	serine-type enodpeptidase, [Source:VB External Description;Acc:AAEL008782]
AAEL015022	4.97355	-0.805511	16.6883	4.40518e-05	0.000150498	1	up	glycoside hydrolases [Source:VB External Description;Acc:AAEL015022]
AAEL003715	4.9575	-2.53284	5.24943	0.021954	0.044439	1	up	\
AAEL013740	4.95233	-2.53442	6.68539	0.00972061	0.0212759	1	up	\
AAEL003168	4.94373	-2.53838	7.10163	0.00770139	0.0172762	1	up	\
AAEL007806	4.93704	-2.54173	6.93606	0.00844752	0.0187825	1	up	\
AAEL013304	4.92238	7.44803	224.218	1.08708e-50	3.72338e-48	1	up	\
AAEL001801	4.91571	-2.55307	9.09641	0.00256112	0.00631934	1	up	\
AAEL011194	4.9016	-2.55907	6.87288	0.00875134	0.0193732	1	up	\
AAEL001697	4.89371	-0.834358	24.8964	6.04951e-07	2.84383e-06	1	up	adenylate cyclase, putative [Source:VB External Description;Acc:AAEL001697]
AAEL010678	4.87254	5.37748	182.723	1.23288e-41	2.67028e-39	1	up	\
AAEL002625	4.83999	-0.403107	18.0603	2.14016e-05	7.73504e-05	1	up	\
AAEL011459	4.82234	-0.950809	23.2649	1.41152e-06	6.29013e-06	1	up	\
AAEL009777	4.81292	-2.60186	6.78076	0.00921456	0.0202767	1	up	heparan sulphate sulfotransferase [Source:VB External Description;Acc:AAEL009777]
AAEL006384	4.80903	-1.43536	14.54	0.000137216	0.000428433	1	up	trypsin, putative [Source:VB External Description;Acc:AAEL006384]
AAEL010202	4.80503	1.89465	55.1374	1.12391e-13	1.59623e-12	1	up	trypsin [Source:VB External Description;Acc:AAEL010202]
AAEL004428	4.80228	-2.60703	6.57494	0.0103424	0.0224931	1	up	salivary gland-expressed bHLH, putative [Source:VB External Description;Acc:AAEL004428]
AAEL010219	4.80042	-2.60724	8.7495	0.00309686	0.0075203	1	up	sugar transporter [Source:VB External Description;Acc:AAEL010219]
AAEL011769	4.79494	-2.61036	8.97428	0.00273806	0.00671767	1	up	cytochrome P450 [Source:VB Community Annotation;Acc:AAEL011769]
AAEL013127	4.79352	6.93252	64.7768	8.3881e-16	1.58384e-14	1	up	\
AAEL006168	4.79332	-0.665949	14.696	0.000126316	0.000396502	1	up	Clip-Domain Serine Protease family B. [Source:VB Community Annotation;Acc:AAEL006168]
AAEL009165	4.78921	1.21249	22.0855	2.60771e-06	1.10649e-05	1	up	\
AAEL013713	4.78667	5.25907	87.1203	1.02119e-20	3.6154e-19	1	up	trypsin [Source:VB External Description;Acc:AAEL013713]
AAEL010160	4.78089	-2.61807	8.21461	0.00415545	0.00985055	1	up	\
AAEL002242	4.77568	-2.61975	6.67344	0.00978602	0.0214063	1	up	\
AAEL013323	4.76895	-2.62268	6.26981	0.0122812	0.0261497	1	up	\
AAEL010662	4.75123	0.166227	36.9906	1.18699e-09	8.90121e-09	1	up	odorant binding protein OBP43 [Source:VB Community Annotation;Acc:AAEL010662]
AAEL006365	4.74919	-0.939572	21.2887	3.95045e-06	1.62384e-05	1	up	trypsin-alpha, putative [Source:VB External Description;Acc:AAEL006365]
AAEL015087	4.73276	0.219629	37.6634	8.40668e-10	6.44862e-09	1	up	serine protease [Source:VB External Description;Acc:AAEL015087]
AAEL010337	4.71232	3.87673	273.317	2.14772e-61	1.4378e-58	1	up	CRAL/TRIO domain-containing protein [Source:VB External Description;Acc:AAEL010337]
AAEL009556	4.7038	4.02448	87.6	8.0123e-21	2.87817e-19	1	up	Niemann-Pick Type C-2, putative [Source:VB External Description;Acc:AAEL009556]
AAEL010927	4.66876	-2.66892	5.62839	0.0176719	0.0364576	1	up	actin binding [Source:VB External Description;Acc:AAEL010927]
AAEL011491	4.66278	-2.67066	7.15603	0.00747122	0.0168045	1	up	odorant binding protein OBP52 [Source:VB Community Annotation;Acc:AAEL011491]
AAEL002482	4.65567	-2.67391	7.73953	0.00540249	0.0125048	1	up	\
AAEL007938	4.65339	-1.00078	15.9232	6.59664e-05	0.000217935	1	up	serine-type enodpeptidase, [Source:VB External Description;Acc:AAEL007938]
AAEL005829	4.65221	-2.67566	8.04348	0.00456676	0.0107546	1	up	\
AAEL013266	4.65221	-2.67566	8.04412	0.00456517	0.0107526	1	up	\
AAEL003940	4.64658	-2.6787	6.2729	0.0122598	0.0261118	1	up	\
AAEL008929	4.64632	-2.67893	8.07355	0.0044916	0.0105945	1	up	C-Type Lectin (CTL) - selectin like. [Source:VB Community Annotation;Acc:AAEL008929]
AAEL001542	4.64358	-2.68045	8.09058	0.00444959	0.0105055	1	up	voltage and ligand gated potassium channel [Source:VB External Description;Acc:AAEL001542]
AAEL012402	4.63735	-2.68373	7.77341	0.0053021	0.0122859	1	up	elongase, putative [Source:VB External Description;Acc:AAEL012402]
AAEL010824	4.62478	-2.68856	5.94383	0.0147688	0.0309499	1	up	\
AAEL008858	4.61257	-1.09279	7.62626	0.00575244	0.0132275	1	up	deoxyribonuclease I, putative [Source:VB External Description;Acc:AAEL008858]
AAEL011553	4.61063	-0.815382	19.2414	1.15187e-05	4.39047e-05	1	up	trypsin [Source:VB External Description;Acc:AAEL011553]
AAEL014321	4.58801	0.479947	23.7749	1.08287e-06	4.91329e-06	1	up	glucosylceramidase [Source:VB External Description;Acc:AAEL014321]
AAEL007063	4.5695	5.71205	222.76	2.26146e-50	7.24062e-48	1	up	lipase [Source:VB External Description;Acc:AAEL007063]
AAEL011981	4.54491	-1.1872	15.277	9.28401e-05	0.000298287	1	up	glutamate decarboxylase [Source:VB External Description;Acc:AAEL011981]
AAEL008767	4.50757	5.60704	417.22	9.83034e-93	1.44781e-89	1	up	serine protease [Source:VB External Description;Acc:AAEL008767]
AAEL008702	4.50112	-2.74155	5.79131	0.0161056	0.0335175	1	up	prolylcarboxypeptidase, putative [Source:VB External Description;Acc:AAEL008702]
AAEL002704	4.50088	-2.74131	6.25518	0.0123831	0.0263399	1	up	Serine Protease Inhibitor (serpin) homologue [Source:VB Community Annotation;Acc:AAEL002704]
AAEL003457	4.49753	-2.74338	5.26398	0.0217712	0.0441054	1	up	\
AAEL009969	4.49615	-2.74382	5.59982	0.0179623	0.0369998	1	up	axonemal dynein light chain [Source:VB External Description;Acc:AAEL009969]
AAEL006214	4.49411	-2.74406	6.93541	0.00845057	0.0187847	1	up	\
AAEL011345	4.49064	-2.74565	7.22976	0.00717049	0.0161676	1	up	\
AAEL004219	4.48818	-2.74725	5.76706	0.0163294	0.0339496	1	up	rap GTPase-activating protein [Source:VB External Description;Acc:AAEL004219]
AAEL013294	4.48716	-2.74749	7.23359	0.00715521	0.0161381	1	up	Tetratricopeptide repeat protein 30 homolog (TPR repeat protein 30 homolog) [Source:VB External Description;Acc:AAEL013294]
AAEL012946	4.48716	-2.74749	7.24388	0.0071143	0.0160582	1	up	\
AAEL013029	4.48347	-2.74932	5.59152	0.0180477	0.0371653	1	up	deoxyribonuclease I, putative [Source:VB External Description;Acc:AAEL013029]
AAEL018302	4.48245	-2.75	7.43764	0.00638735	0.0145601	1	up	\
AAEL013126	4.48133	4.4528	24.8711	6.12946e-07	2.87774e-06	1	up	\
AAEL003112	4.47762	-2.75253	7.25077	0.00708705	0.016004	1	up	\
AAEL003198	4.46631	-2.7569	5.73767	0.0166048	0.0344541	1	up	Carboxy/choline esterase Alpha Esterase [Source:VB Community Annotation;Acc:AAEL003198]
AAEL009411	4.4637	-2.75851	6.20143	0.0127647	0.027058	1	up	DNA-binding protein smubp-2 [Source:VB External Description;Acc:AAEL009411]
AAEL009404	4.45046	7.31227	534.494	2.97358e-118	8.75897e-115	1	up	DNA-binding protein smubp-2 [Source:VB External Description;Acc:AAEL009404]
AAEL013884	4.44993	6.93005	554.071	1.63847e-122	1.20657e-118	1	up	synaptic vesicle protein [Source:VB External Description;Acc:AAEL013884]
AAEL002688	4.44166	1.06192	39.6788	2.99354e-10	2.46307e-09	1	up	glucosyl/glucuronosyl transferases [Source:VB External Description;Acc:AAEL002688]
AAEL008955	4.40805	-1.0873	15.6749	7.52155e-05	0.00024579	1	up	\
AAEL007213	4.38432	-1.70262	12.8277	0.00034153	0.000991339	1	up	delta(9)-desaturase, putative [Source:VB External Description;Acc:AAEL007213]
AAEL012654	4.34987	-1.17775	15.1835	9.7552e-05	0.000311929	1	up	triacylglycerol lipase, pancreatic [Source:VB External Description;Acc:AAEL012654]
AAEL003849	4.33341	6.35324	9.60627	0.00193914	0.00490378	1	up	defensin anti-microbial peptide [Source:VB Community Annotation;Acc:AAEL003849]
AAEL003158	4.32805	-1.74951	15.1893	9.72538e-05	0.000311246	1	up	\
AAEL010653	4.32669	6.68443	261.971	6.38257e-59	4.08706e-56	1	up	alpha-l-fucosidase [Source:VB External Description;Acc:AAEL010653]
AAEL001404	4.31797	-2.81586	5.32746	0.020992	0.0426971	1	up	\
AAEL005919	4.31589	-2.81682	5.19794	0.0226136	0.0456421	1	up	\
AAEL007952	4.30843	-2.81946	6.21127	0.012694	0.0269467	1	up	\
AAEL010646	4.30689	-2.82018	6.2074	0.0127218	0.0269825	1	up	\
AAEL006492	4.30688	-2.82018	6.21016	0.0127019	0.026952	1	up	centrin, putative [Source:VB External Description;Acc:AAEL006492]
AAEL008654	4.30459	-2.82114	6.62708	0.010044	0.0219055	1	up	\
AAEL009723	4.30136	-2.82282	5.31195	0.0211797	0.0430135	1	up	fibrinogen and fibronectin [Source:VB External Description;Acc:AAEL009723]
AAEL009886	4.30136	-2.82282	5.31244	0.0211737	0.0430073	1	up	sodium-coupled cation-chloride cotransporter [Source:VB Community Annotation;Acc:AAEL009886]
AAEL017003	4.30084	-2.82308	6.20623	0.0127301	0.0269963	1	up	Clip-domain serine protease, family B [Source:VB External Description;Acc:AAEL017003]
AAEL010347	4.29845	-2.82404	5.17612	0.0228994	0.0461623	1	up	\
AAEL011791	4.29758	-2.82476	6.63934	0.00997506	0.0217745	1	up	\
AAEL006563	4.29543	-0.273372	23.9531	9.87095e-07	4.50929e-06	1	up	Vitellogenic carboxypeptidase Precursor (EC 3.4.16.-) [Source:VB Community Annotation;Acc:AAEL006563]
AAEL015517	4.29275	-2.82645	5.30423	0.0212737	0.0431808	1	up	\
AAEL002524	4.29218	-2.8267	5.30481	0.0212666	0.0431722	1	up	C-Type Lectin (CTL). [Source:VB Community Annotation;Acc:AAEL002524]
AAEL004217	4.29175	-2.82742	6.21095	0.0126962	0.0269477	1	up	\
AAEL012164	4.28974	-2.82839	6.20153	0.012764	0.027058	1	up	spaetzle-like cytokine [Source:VB Community Annotation;Acc:AAEL012164]
AAEL014910	4.28384	-2.83008	5.14167	0.0233582	0.0470101	1	up	synaptic vesicle protein [Source:VB External Description;Acc:AAEL014910]
AAEL013118	4.27369	7.10933	77.7993	1.14058e-18	3.05984e-17	1	up	\
AAEL005791	4.27105	-1.28064	14.8259	0.000117905	0.000371923	1	up	\
AAEL011837	4.25337	-1.79201	12.8147	0.000343913	0.00099806	1	up	cAMP-dependent protein kinase catalytic subunit [Source:VB External Description;Acc:AAEL011837]
AAEL007028	4.25219	3.67576	181.565	2.20673e-41	4.45215e-39	1	up	ceramidase [Source:VB External Description;Acc:AAEL007028]
AAEL013197	4.2424	7.98357	545.843	1.00974e-120	4.95713e-117	1	up	\
AAEL012301	4.23632	-1.0638	13.8262	0.000200522	0.000606675	1	up	\
AAEL005483	4.22302	-0.13203	28.0829	1.16231e-07	6.23625e-07	1	up	\
AAEL004399	4.21737	-0.20596	36.2364	1.74771e-09	1.28061e-08	1	up	GPCR Glycoprotein Hormone Family [Source:VB Community Annotation;Acc:AAEL004399]
AAEL002623	4.17167	-1.25395	9.38512	0.00218754	0.00546717	1	up	\
AAEL002937	4.15341	4.35271	451.82	2.89712e-100	6.09553e-97	1	up	\
AAEL002754	4.14349	-1.12496	12.842	0.000338916	0.000984141	1	up	nephrin [Source:VB External Description;Acc:AAEL002754]
AAEL006903	4.12534	1.59673	45.0288	1.94162e-11	1.92957e-10	1	up	trypsin [Source:VB External Description;Acc:AAEL006903]
AAEL011661	4.10258	-2.89597	5.32198	0.021058	0.0428196	1	up	\
AAEL002265	4.09963	-2.89699	5.63858	0.0175694	0.0362666	1	up	\
AAEL014829	4.09555	-2.89903	5.31152	0.0211848	0.0430181	1	up	cytochrome P450 [Source:VB External Description;Acc:AAEL014829]
AAEL001985	4.09135	-2.9008	5.89013	0.0152259	0.0318127	1	up	protein serine/threonine kinase, putative [Source:VB External Description;Acc:AAEL001985]
AAEL013247	4.09135	-2.9008	5.89085	0.0152197	0.0318042	1	up	\
AAEL006297	4.09135	-2.9008	5.8915	0.0152141	0.0317971	1	up	venom allergen [Source:VB External Description;Acc:AAEL006297]
AAEL006830	4.09135	-2.9008	5.89369	0.0151952	0.0317665	1	up	yellow protein precursor [Source:VB External Description;Acc:AAEL006830]
AAEL010193	4.09135	-2.9008	5.89386	0.0151937	0.0317665	1	up	\
AAEL001732	4.0832	-2.90463	5.64232	0.017532	0.0361944	1	up	candidate tumor suppressor protein [Source:VB External Description;Acc:AAEL001732]
AAEL006876	4.0697	5.4221	438.535	2.25584e-97	3.69156e-94	1	up	igf2 mRNA binding protein, putative [Source:VB External Description;Acc:AAEL006876]
AAEL011831	4.06576	-1.40591	13.9521	0.000187531	0.000570417	1	up	\
AAEL013554	4.04705	1.75783	95.255	1.67377e-22	7.35859e-21	1	up	cytochrome P450 [Source:VB Community Annotation;Acc:AAEL013554]
AAEL005850	4.0307	-0.67019	17.2474	3.28142e-05	0.00011485	1	up	Hormone receptor-like in 4 (nuclear receptor) [Source:VB Community Annotation;Acc:AAEL005850]
AAEL011996	4.02625	-1.95205	9.23116	0.00237931	0.00590943	1	up	\
AAEL009574	4.02087	5.10452	440.951	6.72273e-98	1.23766e-94	1	up	elongase, putative [Source:VB External Description;Acc:AAEL009574]
AAEL012430	3.99744	3.23242	178.295	1.14229e-40	2.21364e-38	1	up	AMP dependent ligase [Source:VB External Description;Acc:AAEL012430]
AAEL001687	3.98935	4.28275	253.359	4.81116e-57	2.40594e-54	1	up	adenylate cyclase [Source:VB External Description;Acc:AAEL001687]
AAEL001512	3.9807	0.0799619	33.7244	6.34984e-09	4.27034e-08	1	up	\
AAEL005669	3.97707	7.652	407.983	1.00714e-90	1.34847e-87	1	up	\
AAEL001128	3.92844	-0.0182228	42.8274	5.97882e-11	5.59086e-10	1	up	AMP dependent coa ligase [Source:VB External Description;Acc:AAEL001128]
AAEL001818	3.92812	3.4199	282.973	1.68969e-63	1.18504e-60	1	up	\
AAEL001532	3.88614	7.38907	403.627	8.94009e-90	1.09725e-86	1	up	FAD NAD binding oxidoreductases [Source:VB External Description;Acc:AAEL001532]
AAEL014128	3.877	-0.72379	9.48168	0.00207534	0.00521687	1	up	\
AAEL008635	3.8695	5.70794	346.454	2.50792e-77	2.46245e-74	1	up	ABC transporter [Source:VB External Description;Acc:AAEL008635]
AAEL011515	3.83399	6.89367	254.387	2.87153e-57	1.51042e-54	1	up	\
AAEL013111	3.82394	6.02511	203.575	3.46445e-46	9.44898e-44	1	up	glutamate transporter [Source:VB External Description;Acc:AAEL013111]
AAEL003996	3.81969	-1.51976	10.3132	0.00132084	0.00344368	1	up	\
AAEL008532	3.81135	-1.44102	6.2803	0.0122087	0.0260142	1	up	\
AAEL009176	3.80147	0.0607969	15.3418	8.97076e-05	0.000289261	1	up	Gram-Negative Binding Protein (GNBP) or Beta-1 3-Glucan Binding Protein (BGBP). [Source:VB Community Annotation;Acc:AAEL009176]
AAEL003345	3.80015	1.90358	67.1858	2.47082e-16	4.95394e-15	1	up	argininosuccinate lyase [Source:VB External Description;Acc:AAEL003345]
AAEL009236	3.79315	-1.29374	6.86496	0.00879024	0.0194476	1	up	glycoside hydrolases [Source:VB External Description;Acc:AAEL009236]
AAEL009956	3.79181	-1.6394	7.5954	0.00585176	0.0134432	1	up	\
AAEL002338	3.78872	1.1368	61.1022	5.41881e-15	9.15232e-14	1	up	\
AAEL010685	3.77482	-1.1742	7.34812	0.0067133	0.0152277	1	up	\
AAEL002059	3.75458	1.08793	23.8303	1.05213e-06	4.77972e-06	1	up	\
AAEL006034	3.74045	2.56685	146.017	1.28686e-33	1.87653e-31	1	up	Vanin-like protein 1 precursor, putative [Source:VB External Description;Acc:AAEL006034]
AAEL009762	3.73828	0.558512	46.9252	7.37471e-12	7.85924e-11	1	up	cytochrome P450 [Source:VB Community Annotation;Acc:AAEL009762]
AAEL010435	3.72632	2.44221	29.8867	4.58053e-08	2.6539e-07	1	up	\
AAEL009239	3.7236	1.0165	61.9164	3.5835e-15	6.20186e-14	1	up	venom allergen [Source:VB External Description;Acc:AAEL009239]
AAEL007807	3.71286	-1.55329	9.58567	0.00196101	0.0049557	1	up	cytochrome P450 [Source:VB Community Annotation;Acc:AAEL007807]
AAEL011598	3.70412	3.51325	242.257	1.26643e-54	5.48589e-52	1	up	\
AAEL012775	3.6974	0.204657	47.4167	5.7393e-12	6.24287e-11	1	up	serine protease, putative [Source:VB External Description;Acc:AAEL012775]
AAEL006919	3.6761	-1.6963	11.6269	0.000650037	0.00179654	1	up	serine-type enodpeptidase, [Source:VB External Description;Acc:AAEL006919]
AAEL007956	3.66139	-2.16251	6.48612	0.010872	0.0234769	1	up	\
AAEL002309	3.6608	7.82661	130.062	3.97126e-30	3.95194e-28	1	up	Thioredoxin Peroxidase. [Source:VB Community Annotation;Acc:AAEL002309]
AAEL000381	3.65666	-1.24302	16.7935	4.16758e-05	0.000143311	1	up	syntrophin [Source:VB External Description;Acc:AAEL000381]
AAEL015156	3.65319	-2.16596	8.64931	0.00327186	0.00791523	1	up	\
AAEL006953	3.64425	7.5138	33.069	8.89463e-09	5.85606e-08	1	up	\
AAEL002432	3.63056	4.30702	179.162	7.38718e-41	1.45065e-38	1	up	\
AAEL015276	3.62221	-0.960919	21.5222	3.49754e-06	1.45185e-05	1	up	\
AAEL017067	3.62056	2.0234	110.304	8.40456e-26	5.24502e-24	1	up	\
AAEL001511	3.60633	2.03102	63.8775	1.32403e-15	2.42843e-14	1	up	\
AAEL010593	3.60423	0.569804	23.4803	1.26203e-06	5.66507e-06	1	up	\
AAEL001143	3.59668	0.442416	29.4547	5.72396e-08	3.27007e-07	1	up	\
AAEL001674	3.57767	4.44658	13.2113	0.000278271	0.000820333	1	up	serine-type enodpeptidase, [Source:VB External Description;Acc:AAEL001674]
AAEL008567	3.56218	10.682	244.373	4.37657e-55	1.95328e-52	1	up	serine-type enodpeptidase, [Source:VB External Description;Acc:AAEL008567]
AAEL005903	3.54153	1.88501	65.4922	5.83432e-16	1.12177e-14	1	up	UDP-glucuronosyltransferase, putative [Source:VB External Description;Acc:AAEL005903]
AAEL012085	3.53098	1.76739	54.872	1.28639e-13	1.8061e-12	1	up	\
AAEL011520	3.52872	7.54854	226.838	2.91662e-51	1.10143e-48	1	up	sucrose transport protein [Source:VB External Description;Acc:AAEL011520]
AAEL010529	3.52265	-0.294004	18.4484	1.7457e-05	6.42926e-05	1	up	\
AAEL010808	3.5214	-1.55989	8.59641	0.00336827	0.00813111	1	up	\
AAEL017098	3.51064	-2.25881	7.05124	0.00792105	0.0177135	1	up	\
AAEL006122	3.51047	-1.62576	6.96447	0.00831441	0.0185229	1	up	\
AAEL010334	3.49145	-2.25899	7.59051	0.00586765	0.0134755	1	up	\
AAEL017974	3.47119	-1.79125	8.84023	0.00294663	0.00717914	1	up	heat shock protein HSP70 [Source:VB Community Annotation;Acc:AAEL017974]
AAEL012688	3.45723	-0.800119	5.20799	0.0224833	0.0454105	1	up	\
AAEL003900	3.45644	2.78032	128.514	8.66276e-30	8.28475e-28	1	up	\
AAEL009166	3.45602	2.04094	29.9647	4.39982e-08	2.55724e-07	1	up	\
AAEL006736	3.45201	0.264941	16.3514	5.2616e-05	0.000177411	1	up	\
AAEL007089	3.43793	-1.40514	12.7476	0.000356463	0.00103143	1	up	\
AAEL005256	3.43382	-0.516493	23.6041	1.18335e-06	5.34122e-06	1	up	\
AAEL009875	3.41262	-0.756935	11.5314	0.000684317	0.0018835	1	up	alanine aminotransferase [Source:VB External Description;Acc:AAEL009875]
AAEL004665	3.4095	3.714	225.654	5.28741e-51	1.89934e-48	1	up	\
AAEL005841	3.40523	-2.31642	6.57375	0.0103493	0.0225048	1	up	\
AAEL013584	3.40222	4.19747	32.465	1.21359e-08	7.82907e-08	1	up	\
AAEL012782	3.40121	-2.30741	6.33122	0.011863	0.0253564	1	up	\
AAEL007060	3.39909	5.83592	158.398	2.53267e-36	4.14457e-34	1	up	lipase [Source:VB External Description;Acc:AAEL007060]
AAEL001435	3.39653	-2.32147	6.58123	0.010306	0.0224172	1	up	spaetzle-like cytokine [Source:VB Community Annotation;Acc:AAEL001435]
AAEL001498	3.38162	0.558506	46.5178	9.07882e-12	9.53049e-11	1	up	\
AAEL001594	3.3699	4.38489	231.157	3.33415e-52	1.40301e-49	1	up	\
AAEL008566	3.35224	-0.464036	20.964	4.67991e-06	1.90613e-05	1	up	GPCR Orphan/Putative Class A Family [Source:VB Community Annotation;Acc:AAEL008566]
AAEL014719	3.33694	6.77797	189.668	3.7568e-43	8.92423e-41	1	up	inosine-uridine preferring nucleoside hydrolase [Source:VB External Description;Acc:AAEL014719]
AAEL017299	3.33153	-0.0688985	26.4218	2.74428e-07	1.37663e-06	1	up	\
AAEL011906	3.3255	4.90798	335.285	6.78811e-75	5.8809e-72	1	up	histone H1, putative [Source:VB External Description;Acc:AAEL011906]
AAEL011882	3.31877	-2.36302	5.38194	0.0203463	0.0414696	1	up	trypsin-zeta, putative [Source:VB External Description;Acc:AAEL011882]
AAEL008904	3.30933	-2.36633	6.16378	0.0130392	0.0275884	1	up	coagulation factor X, putative [Source:VB External Description;Acc:AAEL008904]
AAEL003773	3.30169	-1.56488	7.07884	0.00779997	0.0174719	1	up	\
AAEL013329	3.29331	-2.36064	5.47184	0.0193252	0.0395473	1	up	cdk1 [Source:VB External Description;Acc:AAEL013329]
AAEL005681	3.28086	-1.66805	6.69079	0.00969123	0.0212188	1	up	GPCR Histamine Family [Source:VB Community Annotation;Acc:AAEL005681]
AAEL001301	3.27514	5.98974	343.533	1.08532e-76	9.99038e-74	1	up	\
AAEL006253	3.26753	-0.600968	18.3628	1.82592e-05	6.69792e-05	1	up	\
AAEL014662	3.25313	-1.00908	13.7513	0.00020868	0.000629676	1	up	AMP dependent coa ligase [Source:VB External Description;Acc:AAEL014662]
AAEL013770	3.24164	2.18295	93.9002	3.31842e-22	1.42905e-20	1	up	zinc finger protein [Source:VB External Description;Acc:AAEL013770]
AAEL003809	3.23539	-1.72622	6.45729	0.0110498	0.0237996	1	up	sugar transporter [Source:VB External Description;Acc:AAEL003809]
AAEL004513	3.22737	2.88864	43.2928	4.71317e-11	4.46116e-10	1	up	neurotransmitter gated ion channel [Source:VB External Description;Acc:AAEL004513]
AAEL006364	3.22704	7.29913	329.369	1.319e-73	1.07923e-70	1	up	\
AAEL007815	3.21266	-0.804401	19.0535	1.27102e-05	4.80313e-05	1	up	cytochrome P450 [Source:VB Community Annotation;Acc:AAEL007815]
AAEL014495	3.20987	-0.247771	18.9511	1.3411e-05	5.04485e-05	1	up	\
AAEL014887	3.20748	-1.55063	11.4377	0.000719695	0.00197166	1	up	\
AAEL000166	3.20694	-0.235134	21.3623	3.80179e-06	1.5693e-05	1	up	\
AAEL004729	3.20389	-2.01049	6.34901	0.0117447	0.0251382	1	up	\
AAEL007778	3.20205	6.46394	226.512	3.43563e-51	1.265e-48	1	up	leucine-rich transmembrane protein [Source:VB External Description;Acc:AAEL007778]
AAEL015162	3.19699	2.09163	91.6736	1.0222e-21	4.14738e-20	1	up	Vanin-like protein 1 precursor, putative [Source:VB External Description;Acc:AAEL015162]
AAEL004870	3.1909	-1.01681	9.21136	0.00240518	0.0059665	1	up	cytochrome P450 [Source:VB Community Annotation;Acc:AAEL004870]
AAEL016989	3.18514	-2.42947	6.00319	0.0142801	0.0300197	1	up	\
AAEL002876	3.17566	-2.42077	5.54783	0.0185036	0.0380298	1	up	\
AAEL017209	3.15539	-1.05755	12.5784	0.000390235	0.00112057	1	up	\
AAEL005203	3.14618	4.24003	182.42	1.43537e-41	3.06379e-39	1	up	\
AAEL018191	3.14081	4.43843	10.6384	0.00110766	0.00292411	1	up	\
AAEL007500	3.12021	-1.99135	5.73225	0.0166561	0.0345461	1	up	\
AAEL002167	3.11894	-1.60875	11.2223	0.000808215	0.00219135	1	up	gustatory receptor (Gr2) [Source:VB Community Annotation;Acc:AAEL002167]
AAEL009540	3.11055	-1.34112	13.3449	0.000259132	0.000768215	1	up	\
AAEL004256	3.10642	0.0833471	18.0634	2.13666e-05	7.72617e-05	1	up	sodium/phosphate cotransporter, putative [Source:VB External Description;Acc:AAEL004256]
AAEL006389	3.09753	-1.13927	9.7686	0.00177517	0.00452253	1	up	cathepsin l [Source:VB External Description;Acc:AAEL006389]
AAEL010446	3.09686	0.051407	26.8345	2.21642e-07	1.13227e-06	1	up	protein phosphatase 2c [Source:VB External Description;Acc:AAEL010446]
AAEL002680	3.08353	-2.02168	6.73174	0.00947124	0.0207949	1	up	AMP dependent ligase [Source:VB External Description;Acc:AAEL002680]
AAEL003708	3.07917	-2.05381	5.82963	0.0157584	0.0328507	1	up	ninjurin a [Source:VB External Description;Acc:AAEL003708]
AAEL013706	3.07591	6.32222	40.2234	2.26515e-10	1.90417e-09	1	up	\
AAEL006305	3.07194	1.46872	11.221	0.000808784	0.00219248	1	up	\
AAEL014344	3.06866	0.720772	45.819	1.29697e-11	1.32928e-10	1	up	adam (a disintegrin and metalloprotease) [Source:VB External Description;Acc:AAEL014344]
AAEL002549	3.06586	-2.05367	5.68474	0.017113	0.0354288	1	up	protein sosie [Source:VB Community Annotation;Acc:AAEL002549]
AAEL010866	3.06504	-2.06605	5.8241	0.0158081	0.0329449	1	up	serine protease [Source:VB External Description;Acc:AAEL010866]
AAEL008401	3.06224	-2.48978	5.22935	0.0222089	0.0449117	1	up	\
AAEL010880	3.05213	-1.14399	9.46633	0.00209278	0.00525621	1	up	ionotropic glutamate receptor-invertebrate [Source:VB External Description;Acc:AAEL010880]
AAEL008357	3.04463	-0.774418	16.1111	5.97343e-05	0.000198952	1	up	\
AAEL011450	3.03996	-2.0382	5.80172	0.0160105	0.0333336	1	up	alcohol dehydrogenase, putative [Source:VB External Description;Acc:AAEL011450]
AAEL014363	3.03779	-1.95107	5.29659	0.0213673	0.0433467	1	up	\
AAEL003183	3.03332	-2.10635	6.00228	0.0142874	0.0300221	1	up	oxidoreductase [Source:VB External Description;Acc:AAEL003183]
AAEL008651	3.03271	7.44744	140.221	2.38159e-32	2.99795e-30	1	up	\
AAEL012157	3.03131	5.32098	246.693	1.36604e-55	6.28719e-53	1	up	\
AAEL003434	3.02355	10.5447	167.034	3.28873e-38	5.83571e-36	1	up	alpha-amylase [Source:VB External Description;Acc:AAEL003434]
AAEL017538	3.01296	2.61107	84.9495	3.06082e-20	1.01531e-18	1	up	\
AAEL005749	3.01084	5.20011	216.166	6.20608e-49	1.90423e-46	1	up	lysosomal alpha-mannosidase (mannosidase alpha class 2b member 1) [Source:VB External Description;Acc:AAEL005749]
AAEL011069	3.01002	0.537925	40.26	2.22312e-10	1.87205e-09	1	up	\
AAEL009245	2.99955	-1.40008	9.41489	0.00215231	0.00538644	1	up	3-hydroxyisobutyrate dehydrogenase, putative [Source:VB External Description;Acc:AAEL009245]
AAEL003884	2.99313	3.85962	208.18	3.42672e-47	9.89584e-45	1	up	\
AAEL001533	2.99292	5.17698	256.211	1.14915e-57	6.50951e-55	1	up	glucosyl/glucuronosyl transferases [Source:VB External Description;Acc:AAEL001533]
AAEL012464	2.99154	5.53845	230.659	4.28116e-52	1.75147e-49	1	up	alanine-glyoxylate aminotransferase [Source:VB External Description;Acc:AAEL012464]
AAEL003309	2.98979	4.73928	108.474	2.11598e-25	1.25157e-23	1	up	alkaline phosphatase [Source:VB External Description;Acc:AAEL003309]
AAEL014566	2.97499	-2.07555	5.80885	0.0159458	0.0332036	1	up	wingless [Source:VB External Description;Acc:AAEL014566]
AAEL014840	2.97115	0.413866	17.8179	2.43091e-05	8.69836e-05	1	up	short-chain dehydrogenase [Source:VB External Description;Acc:AAEL014840]
AAEL010477	2.95929	0.492025	35.3436	2.76372e-09	1.97021e-08	1	up	\
AAEL008527	2.95701	-1.00333	15.1883	9.73021e-05	0.000311333	1	up	zinc metalloprotease [Source:VB External Description;Acc:AAEL008527]
AAEL000411	2.95502	-1.21551	12.8944	0.000329563	0.000959061	1	up	\
AAEL000395	2.94904	5.23972	256.552	9.68762e-58	5.70717e-55	1	up	Ultra spiracleisoform A nuclear receptor [Source:VB Community Annotation;Acc:AAEL000395]
AAEL014048	2.9481	-1.11373	8.38077	0.00379213	0.00905789	1	up	Protein naked cuticle homolog [Source:VB External Description;Acc:AAEL014048]
AAEL003406	2.93857	-1.02516	15.2036	9.65201e-05	0.000309167	1	up	\
AAEL004212	2.93738	6.20827	324.245	1.7231e-72	1.33567e-69	1	up	\
AAEL004466	2.9367	-0.549351	20.3254	6.53284e-06	2.60324e-05	1	up	leucine-rich immune protein (Coil-less) [Source:VB Community Annotation;Acc:AAEL004466]
AAEL013409	2.93487	-2.11794	6.26895	0.0122872	0.0261586	1	up	down syndrome cell adhesion molecule [Source:VB External Description;Acc:AAEL013409]
AAEL018028	2.93212	-2.14735	5.11461	0.0237251	0.0476769	1	up	cytochrome P450 [Source:VB Community Annotation;Acc:AAEL018028]
AAEL013712	2.93175	4.11055	32.539	1.16823e-08	7.5563e-08	1	up	Trypsin 5G1 Precursor (EC 3.4.21.4) [Source:VB External Description;Acc:AAEL013712]
AAEL005013	2.93034	4.71355	249.398	3.51387e-56	1.66943e-53	1	up	\
AAEL009563	2.92044	-1.75629	7.11608	0.00763956	0.0171439	1	up	\
AAEL008092	2.91627	-2.19781	5.5215	0.0187841	0.0385579	1	up	\
AAEL011193	2.9122	2.39795	55.7178	8.3659e-14	1.20679e-12	1	up	steroid dehydrogenase [Source:VB External Description;Acc:AAEL011193]
AAEL018285	2.897	4.35482	206.918	6.46222e-47	1.8303e-44	1	up	\
AAEL007005	2.88286	-1.51266	5.25053	0.0219401	0.044423	1	up	histone H2A [Source:VB External Description;Acc:AAEL007005]
AAEL000566	2.87059	-0.246123	24.1189	9.05673e-07	4.16056e-06	1	up	\
AAEL012300	2.8641	-0.251673	20.843	4.98505e-06	2.0237e-05	1	up	\
AAEL006047	2.86165	-0.0472569	29.4611	5.70491e-08	3.26299e-07	1	up	histamine-gated chloride channel subunit [Source:VB External Description;Acc:AAEL006047]
AAEL000543	2.8601	-0.754559	12.2941	0.000454391	0.00128995	1	up	C-Type Lectin (CTLMA11) - mannose binding. [Source:VB Community Annotation;Acc:AAEL000543]
AAEL008159	2.85683	5.38212	171.925	2.81085e-39	5.24027e-37	1	up	short-chain dehydrogenase [Source:VB External Description;Acc:AAEL008159]
AAEL009233	2.85471	-0.604806	19.2719	1.1336e-05	4.3253e-05	1	up	zinc metalloprotease [Source:VB External Description;Acc:AAEL009233]
AAEL004964	2.85339	1.91146	85.2294	2.65686e-20	8.91349e-19	1	up	\
AAEL011126	2.84729	-0.064948	24.0955	9.16743e-07	4.20485e-06	1	up	alcohol dehydrogenase [Source:VB External Description;Acc:AAEL011126]
AAEL000069	2.84508	-1.50875	9.99491	0.00156974	0.00403897	1	up	gustatory receptor 64a, putative [Source:VB External Description;Acc:AAEL000069]
AAEL017539	2.82903	2.29486	64.006	1.24039e-15	2.28071e-14	1	up	cytochrome P450 [Source:VB Community Annotation;Acc:AAEL017539]
AAEL001519	2.82665	4.66627	228.206	1.46767e-51	5.68836e-49	1	up	\
AAEL012206	2.82447	2.70922	101.416	7.45469e-24	3.85237e-22	1	up	microtubule-associated protein tau [Source:VB External Description;Acc:AAEL012206]
AAEL002889	2.82126	0.241247	12.9886	0.000313387	0.000915787	1	up	\
AAEL002467	2.82091	7.1274	82.8199	8.98809e-20	2.82856e-18	1	up	\
AAEL010482	2.81459	1.54025	45.1367	1.83746e-11	1.83472e-10	1	up	acidic membrane protein of rat brain, putative [Source:VB External Description;Acc:AAEL010482]
AAEL017311	2.81121	-0.786276	11.6874	0.00062925	0.00174597	1	up	\
AAEL003712	2.81085	-2.25126	5.08578	0.0241229	0.0484035	1	up	C-Type Lysozyme (Lys-E). [Source:VB Community Annotation;Acc:AAEL003712]
AAEL000044	2.79718	8.41701	83.1885	7.45899e-20	2.36759e-18	1	up	ornithine decarboxylase [Source:VB External Description;Acc:AAEL000044]
AAEL009198	2.77891	5.48918	134.526	4.19223e-31	4.93945e-29	1	up	\
AAEL001524	2.76477	-1.3421	10.3029	0.00132823	0.00346111	1	up	rab23 [Source:VB External Description;Acc:AAEL001524]
AAEL018240	2.75875	2.78027	90.2993	2.04726e-21	7.93475e-20	1	up	\
AAEL013109	2.75862	5.29945	156.531	6.48243e-36	1.03775e-33	1	up	glutamate transporter [Source:VB External Description;Acc:AAEL013109]
AAEL014981	2.7508	-2.21486	5.41927	0.0199157	0.0406315	1	up	\
AAEL009983	2.7501	-1.5837	8.97047	0.00274378	0.00672945	1	up	GPCR Frizzled/Smoothened Family [Source:VB Community Annotation;Acc:AAEL009983]
AAEL015218	2.75004	-1.57006	7.56075	0.00596532	0.0136807	1	up	\
AAEL007146	2.74581	1.9103	71.6938	2.51323e-17	5.69459e-16	1	up	voltage-gated potassium channel [Source:VB External Description;Acc:AAEL007146]
AAEL003405	2.7446	2.66199	114.267	1.13884e-26	7.98706e-25	1	up	\
AAEL010270	2.74296	-0.0222044	23.1036	1.53499e-06	6.78086e-06	1	up	\
AAEL007491	2.73793	0.771012	11.869	0.000570746	0.00159354	1	up	\
AAEL000797	2.7026	2.79588	110.71	6.84795e-26	4.36609e-24	1	up	dimethylaniline monooxygenase [Source:VB External Description;Acc:AAEL000797]
AAEL005913	2.70125	0.144236	28.614	8.83403e-08	4.86202e-07	1	up	\
AAEL018410	2.70003	-2.21761	5.7622	0.0163746	0.0340244	1	up	Sphinx conserved region 2 [Source:RFAM;Acc:RF02047]
AAEL006690	2.69933	-2.2156	5.24997	0.0219472	0.0444313	1	up	ribbon [Source:VB External Description;Acc:AAEL006690]
AAEL004483	2.6945	-1.61982	7.7308	0.00542866	0.0125535	1	up	\
AAEL007757	2.69223	-0.187808	23.0881	1.54748e-06	6.83192e-06	1	up	\
AAEL003619	2.68867	2.40898	57.5623	3.27442e-14	4.94622e-13	1	up	sodium/chloride dependent amino acid transporter [Source:VB External Description;Acc:AAEL003619]
AAEL014816	2.6853	2.27988	68.4101	1.32799e-16	2.75862e-15	1	up	\
AAEL004610	2.68363	-1.18976	8.57027	0.00341696	0.00823127	1	up	\
AAEL003279	2.67882	-0.100314	24.66	6.83904e-07	3.18549e-06	1	up	clip-domain serine protease, putative [Source:VB External Description;Acc:AAEL003279]
AAEL008913	2.67587	6.84521	132.044	1.46352e-30	1.57333e-28	1	up	amino acid transporter [Source:VB External Description;Acc:AAEL008913]
AAEL003941	2.67484	-0.167045	16.7748	4.20891e-05	0.00014453	1	up	\
AAEL000504	2.66998	-0.615736	16.7251	4.32061e-05	0.000147745	1	up	\
AAEL007039	2.66773	1.6738	52.1648	5.10326e-13	6.57946e-12	1	up	peptidoglycan recognition protein (short) [Source:VB External Description;Acc:AAEL007039]
AAEL008030	2.66087	-1.64427	8.65937	0.00325384	0.00787424	1	up	fibrinogen and fibronectin [Source:VB External Description;Acc:AAEL008030]
AAEL011349	2.659	1.33533	32.274	1.33894e-08	8.57389e-08	1	up	serine protease [Source:VB External Description;Acc:AAEL011349]
AAEL003194	2.65502	4.43213	230.167	5.48277e-52	2.18244e-49	1	up	xaa-pro aminopeptidase [Source:VB External Description;Acc:AAEL003194]
AAEL005363	2.6532	-1.64155	8.22801	0.00412487	0.0097812	1	up	galactosyltransferase [Source:VB External Description;Acc:AAEL005363]
AAEL011210	2.65041	-1.43032	8.80758	0.00299982	0.00729668	1	up	\
AAEL014997	2.64949	0.370947	32.3713	1.27352e-08	8.18343e-08	1	up	\
AAEL002638	2.63458	7.27045	205.779	1.14515e-46	3.18222e-44	1	up	cytochrome P450 [Source:VB Community Annotation;Acc:AAEL002638]
AAEL014893	2.63425	8.55543	81.8632	1.45837e-19	4.41953e-18	1	up	cytochrome P450 [Source:VB Community Annotation;Acc:AAEL014893]
AAEL007611	2.63278	2.356	82.0384	1.33469e-19	4.07829e-18	1	up	\
AAEL015071	2.62919	-1.24281	8.31567	0.00393045	0.00935936	1	up	gustatory receptor 64a, putative [Source:VB External Description;Acc:AAEL015071]
AAEL009018	2.62845	0.948456	7.20438	0.0072726	0.0163878	1	up	cytochrome P450 [Source:VB External Description;Acc:AAEL009018]
AAEL007199	2.62829	3.15049	151.433	8.42964e-35	1.27992e-32	1	up	\
AAEL002165	2.61013	5.43741	134.418	4.42569e-31	5.1324e-29	1	up	\
AAEL014336	2.60759	-0.929979	10.7796	0.00102626	0.00272387	1	up	\
AAEL011334	2.60203	6.57943	117.992	1.74107e-27	1.34254e-25	1	up	\
AAEL012119	2.6003	3.35654	164.175	1.3856e-37	2.37292e-35	1	up	\
AAEL015662	2.59994	-0.774962	13.2363	0.000274585	0.000811089	1	up	\
AAEL008751	2.59988	-0.172216	20.9155	4.79997e-06	1.95179e-05	1	up	glucosyl/glucuronosyl transferases [Source:VB External Description;Acc:AAEL008751]
AAEL003051	2.59817	1.3874	56.0129	7.19961e-14	1.04661e-12	1	up	\
AAEL005295	2.59174	-1.44697	8.34642	0.00386448	0.00920824	1	up	\
AAEL005768	2.5873	-1.68794	6.46757	0.010986	0.02369	1	up	\
AAEL002054	2.58721	0.32035	31.2924	2.21949e-08	1.36373e-07	1	up	\
AAEL014931	2.581	7.16161	201.801	8.44964e-46	2.22225e-43	1	up	sarm1 [Source:VB External Description;Acc:AAEL014931]
AAEL004278	2.5747	7.16355	257.191	7.02857e-58	4.3132e-55	1	up	\
AAEL015381	2.56699	0.998043	39.5302	3.23019e-10	2.64301e-09	1	up	\
AAEL001691	2.56468	0.836597	40.5691	1.89785e-10	1.61851e-09	1	up	adenylate cyclase [Source:VB External Description;Acc:AAEL001691]
AAEL011723	2.55837	-1.31072	7.88075	0.00499638	0.0116564	1	up	paramyosin, putative [Source:VB External Description;Acc:AAEL011723]
AAEL007207	2.5543	2.90192	126.686	2.17669e-29	2.02901e-27	1	up	\
AAEL017417	2.55253	1.48901	53.722	2.30963e-13	3.13513e-12	1	up	\
AAEL001969	2.55136	1.83226	13.2055	0.00027913	0.000822533	1	up	protein serine/threonine kinase, putative [Source:VB External Description;Acc:AAEL001969]
AAEL018642	2.54972	-0.385194	20.0343	7.60636e-06	2.99536e-05	1	up	Small nucleolar RNA Z5 [Source:RFAM;Acc:RF01226]
AAEL010043	2.53381	0.33025	24.3108	8.19784e-07	3.78607e-06	1	up	GPCR Calcitonin/Diuretic Hormone Family [Source:VB Community Annotation;Acc:AAEL010043]
AAEL006023	2.53139	8.08956	92.4123	7.03761e-22	2.88718e-20	1	up	Vanin-like protein 1 precursor, putative [Source:VB External Description;Acc:AAEL006023]
AAEL008199	2.52461	-1.1301	9.50946	0.00204415	0.00514724	1	up	serine collagenase 1 precursor, putative [Source:VB External Description;Acc:AAEL008199]
AAEL009232	2.52245	5.02786	126.133	2.87538e-29	2.63035e-27	1	up	long-chain-fatty-acid coa ligase [Source:VB External Description;Acc:AAEL009232]
AAEL014202	2.51881	-1.02645	7.2461	0.00710551	0.0160408	1	up	WD-repeat protein [Source:VB External Description;Acc:AAEL014202]
AAEL002058	2.51607	1.80756	66.0445	4.40854e-16	8.6572e-15	1	up	\
AAEL006570	2.51191	-0.645654	12.4315	0.000422162	0.00120473	1	up	\
AAEL010930	2.50245	2.8868	109.87	1.04653e-25	6.47616e-24	1	up	l-asparaginase [Source:VB External Description;Acc:AAEL010930]
AAEL006882	2.49955	-1.75008	6.94753	0.0083935	0.0186849	1	up	\
AAEL004532	2.49769	7.4994	169.6	9.04788e-39	1.64515e-36	1	up	glyoxylate/hydroxypyruvate reductase [Source:VB External Description;Acc:AAEL004532]
AAEL002972	2.49598	-0.744424	12.9111	0.000326638	0.000951301	1	up	brain chitinase and chia [Source:VB External Description;Acc:AAEL002972]
AAEL013458	2.4941	5.51586	97.2378	6.14823e-23	2.82972e-21	1	up	glutamine synthetase 1, 2 (glutamate-amonia ligase) (gs) [Source:VB External Description;Acc:AAEL013458]
AAEL012842	2.49099	-1.74738	6.63371	0.0100067	0.0218338	1	up	trypsin, putative [Source:VB External Description;Acc:AAEL012842]
AAEL005949	2.49054	-1.02141	11.486	0.000701216	0.00192606	1	up	beta-1,2-n-acetylglucosaminyltransferase ii [Source:VB External Description;Acc:AAEL005949]
AAEL002269	2.49002	2.95095	113.571	1.61812e-26	1.10332e-24	1	up	purine nucleoside phosphorylase [Source:VB External Description;Acc:AAEL002269]
AAEL001730	2.48744	-1.33964	7.57275	0.00592574	0.0135963	1	up	\
AAEL001986	2.48446	1.79166	62.0779	3.30142e-15	5.73388e-14	1	up	kinesin-like protein KIF1B [Source:VB External Description;Acc:AAEL001986]
AAEL004216	2.48288	-1.00665	10.2184	0.00139045	0.00361109	1	up	\
AAEL005265	2.47199	-0.459422	17.1161	3.51625e-05	0.000122486	1	up	\
AAEL008407	2.46868	1.58939	38.6976	4.94805e-10	3.92645e-09	1	up	V-1 protein, putative [Source:VB External Description;Acc:AAEL008407]
AAEL005763	2.46589	1.92904	11.9123	0.000557643	0.00155992	1	up	lysosomal alpha-mannosidase (mannosidase alpha class 2b member 1) [Source:VB External Description;Acc:AAEL005763]
AAEL015526	2.46494	-1.55124	8.11499	0.00439007	0.0103767	1	up	\
AAEL007206	2.46463	2.61979	112.417	2.89465e-26	1.92038e-24	1	up	\
AAEL012139	2.45265	-0.794132	9.19557	0.00242602	0.00601421	1	up	allatostatin, B-type, putative [Source:VB External Description;Acc:AAEL012139]
AAEL008006	2.45236	8.59787	217.959	2.52094e-49	7.89967e-47	1	up	3-hydroxyacyl-coa dehyrogenase [Source:VB External Description;Acc:AAEL008006]
AAEL004700	2.44962	-2.02467	5.19058	0.0227096	0.0458174	1	up	cdkl1/4 [Source:VB External Description;Acc:AAEL004700]
AAEL005912	2.44596	4.57682	137.129	1.12985e-31	1.37525e-29	1	up	\
AAEL005394	2.44372	1.183	34.1076	5.21485e-09	3.53611e-08	1	up	\
AAEL004255	2.44163	2.27626	73.8139	8.58401e-18	2.09313e-16	1	up	zinc finger protein [Source:VB External Description;Acc:AAEL004255]
AAEL004066	2.44005	0.192038	25.0363	5.62614e-07	2.65838e-06	1	up	\
AAEL005458	2.43915	7.50286	191.115	1.81519e-43	4.38263e-41	1	up	protein withered, carnitine o-acyltransferase [Source:VB Community Annotation;Acc:AAEL005458]
AAEL017291	2.43661	2.97248	50.3868	1.26238e-12	1.52897e-11	1	up	\
AAEL017179	2.43289	1.26621	21.4825	3.57081e-06	1.48102e-05	1	up	\
AAEL017218	2.43289	-1.04173	9.50683	0.00204708	0.00515375	1	up	\
AAEL004043	2.4328	7.36951	199.084	3.30938e-45	8.26111e-43	1	up	\
AAEL003627	2.43166	2.39247	61.2805	4.94947e-15	8.44679e-14	1	up	sodium/chloride dependent amino acid transporter [Source:VB External Description;Acc:AAEL003627]
AAEL013022	2.4273	-0.571898	14.9287	0.000111654	0.00035349	1	up	zinc finger protein [Source:VB External Description;Acc:AAEL013022]
AAEL004784	2.42323	3.53619	93.5616	3.93759e-22	1.67609e-20	1	up	3-2trans-enoyl-CoA isomerase, putative [Source:VB External Description;Acc:AAEL004784]
AAEL003216	2.42054	-1.05812	7.50592	0.00614967	0.0140728	1	up	\
AAEL005606	2.41621	2.15269	14.3003	0.000155843	0.000481893	1	up	\
AAEL006106	2.41528	-1.5815	5.28556	0.021503	0.04361	1	up	odorant binding protein OBP26 [Source:VB Community Annotation;Acc:AAEL006106]
AAEL010389	2.4105	4.32814	88.1375	6.10591e-21	2.22594e-19	1	up	\
AAEL006046	2.41037	-1.40052	8.30568	0.00395213	0.0094049	1	up	\
AAEL003029	2.40887	0.1113	23.9221	1.00313e-06	4.57829e-06	1	up	\
AAEL003347	2.40743	6.41044	119.103	9.94549e-28	7.87512e-26	1	up	CRAL/TRIO domain-containing protein [Source:VB External Description;Acc:AAEL003347]
AAEL012859	2.40085	4.5724	119.025	1.03408e-27	8.14436e-26	1	up	\
AAEL003886	2.39928	2.20524	76.5258	2.17353e-18	5.61611e-17	1	up	\
AAEL008776	2.39466	-1.45828	5.90515	0.0150967	0.031574	1	up	\
AAEL014996	2.38942	2.05966	58.251	2.30719e-14	3.54331e-13	1	up	mitochondrial ribosomal protein, L53, putative [Source:VB Community Annotation;Acc:AAEL014996]
AAEL006446	2.38486	4.81068	96.3674	9.54233e-23	4.31103e-21	1	up	trehalose-6-phosphate synthase [Source:VB External Description;Acc:AAEL006446]
AAEL006834	2.38401	8.56007	159.371	1.55261e-36	2.5693e-34	1	up	glutamate semialdehyde dehydrogenase [Source:VB External Description;Acc:AAEL006834]
AAEL005026	2.38307	3.6745	165.097	8.71057e-38	1.52725e-35	1	up	ATP-dependent bile acid permease [Source:VB External Description;Acc:AAEL005026]
AAEL014754	2.37969	0.067799	11.2293	0.000805168	0.00218389	1	up	\
AAEL001577	2.37692	10.927	186.703	1.66729e-42	3.72059e-40	1	up	\
AAEL005342	2.37359	4.34929	188.614	6.37926e-43	1.49133e-40	1	up	\
AAEL003307	2.37052	-0.0543343	19.4043	1.05767e-05	4.05872e-05	1	up	receptor protein tyrosine phosphatase fragment, arthropod [Source:VB External Description;Acc:AAEL003307]
AAEL003053	2.37049	0.294415	18.5029	1.69646e-05	6.26673e-05	1	up	allergen, putative [Source:VB External Description;Acc:AAEL003053]
AAEL002848	2.36394	4.17311	66.1186	4.24585e-16	8.36001e-15	1	up	tubulin beta chain [Source:VB External Description;Acc:AAEL002848]
AAEL001246	2.35919	1.75072	60.6375	6.86137e-15	1.13928e-13	1	up	Thymidylate kinase, putative [Source:VB External Description;Acc:AAEL001246]
AAEL004476	2.3544	-1.4321	7.86991	0.00502641	0.011719	1	up	\
AAEL010697	2.34777	5.45708	222.873	2.13617e-50	6.99144e-48	1	up	3-ketoacyl-coa thiolase, mitochondrial (beta- ketothiolase) (acetyl-coa acyltransferase) (mitochondrial 3-oxoacyl- coa thiolase) [Source:VB External Description;Acc:AAEL010697]
AAEL009985	2.34399	11.886	144.316	3.03116e-33	4.2517e-31	1	up	\
AAEL003024	2.34377	1.34427	41.2015	1.37316e-10	1.20166e-09	1	up	netrin [Source:VB External Description;Acc:AAEL003024]
AAEL001062	2.34345	3.89144	107.067	4.30468e-25	2.48625e-23	1	up	\
AAEL015538	2.34186	-1.60666	5.06621	0.0243966	0.0488929	1	up	microtubule-associated protein tau [Source:VB External Description;Acc:AAEL015538]
AAEL009178	2.33884	6.9895	26.532	2.59206e-07	1.30829e-06	1	up	Gram-Negative Binding Protein (GNBP) or Beta-1 3-Glucan Binding Protein (BGBP). [Source:VB Community Annotation;Acc:AAEL009178]
AAEL007613	2.33621	1.4304	44.4646	2.59e-11	2.54219e-10	1	up	Toll-like receptor [Source:VB Community Annotation;Acc:AAEL007613]
AAEL005665	2.3189	-1.14306	6.73396	0.00945944	0.0207721	1	up	Serine Protease Inhibitor (serpin) likely cleavage at T/I. [Source:VB Community Annotation;Acc:AAEL005665]
AAEL010376	2.31497	2.20716	80.3738	3.09871e-19	9.12182e-18	1	up	\
AAEL016967	2.31449	3.35572	93.521	4.0192e-22	1.7059e-20	1	up	\
AAEL006493	2.31279	9.21946	117.41	2.3342e-27	1.76298e-25	1	up	\
AAEL008398	2.30701	5.30059	141.071	1.55206e-32	2.00516e-30	1	up	\
AAEL010094	2.30577	-0.0295502	21.8342	2.97258e-06	1.24801e-05	1	up	cyclin b [Source:VB External Description;Acc:AAEL010094]
AAEL003316	2.30296	-0.162152	20.2409	6.82778e-06	2.70888e-05	1	up	\
AAEL012411	2.30071	1.4145	25.9168	3.56448e-07	1.74701e-06	1	up	\
AAEL018702	2.29971	0.710505	20.0378	7.59269e-06	2.99158e-05	1	up	\
AAEL007997	2.29605	0.195928	14.1809	0.000166049	0.000509705	1	up	\
AAEL005221	2.29366	8.83743	200.39	1.71665e-45	4.35911e-43	1	up	internalin A, putative [Source:VB External Description;Acc:AAEL005221]
AAEL014181	2.29048	2.49072	48.6415	3.07303e-12	3.46552e-11	1	up	\
AAEL002005	2.2879	-1.19867	5.81896	0.0158543	0.0330319	1	up	cytochrome P450 [Source:VB Community Annotation;Acc:AAEL002005]
AAEL012379	2.28748	-0.769689	10.476	0.00120936	0.00317385	1	up	\
AAEL011779	2.28402	-1.1867	6.60771	0.0101538	0.0221254	1	up	\
AAEL014573	2.28283	1.32918	16.5787	4.66717e-05	0.000158859	1	up	\
AAEL013714	2.27692	6.3007	16.1053	5.99159e-05	0.000199422	1	up	trypsin, putative [Source:VB External Description;Acc:AAEL013714]
AAEL016987	2.27348	3.90781	161.329	5.79826e-37	9.81573e-35	1	up	autophagy related gene [Source:VB Community Annotation;Acc:AAEL016987]
AAEL010328	2.27053	3.75295	142.876	6.256e-33	8.30075e-31	1	up	cAMP-dependent rap1 guanine-nucleotide exchange factor [Source:VB External Description;Acc:AAEL010328]
AAEL012941	2.2669	2.545	79.7613	4.22497e-19	1.21297e-17	1	up	\
AAEL008149	2.26589	0.861837	31.0451	2.52108e-08	1.52737e-07	1	up	\
AAEL002043	2.26533	0.175528	24.0758	9.26149e-07	4.24535e-06	1	up	cytochrome P450 [Source:VB Community Annotation;Acc:AAEL002043]
AAEL013885	2.2646	9.7079	72.6628	1.53802e-17	3.58418e-16	1	up	\
AAEL016994	2.2638	-1.68642	5.55796	0.0183969	0.0378262	1	up	\
AAEL011523	2.26234	-1.48929	7.99019	0.00470315	0.011044	1	up	\
AAEL003022	2.2578	6.98142	196.044	1.52471e-44	3.74265e-42	1	up	serine/threonine-protein kinase [Source:VB External Description;Acc:AAEL003022]
AAEL017056	2.25683	1.43249	26.7489	2.31684e-07	1.17948e-06	1	up	Peptidoglycan Recognition Protein (Short) [Source:VB Community Annotation;Acc:AAEL017056]
AAEL010488	2.2534	3.91417	130.626	2.99005e-30	3.05815e-28	1	up	ets [Source:VB External Description;Acc:AAEL010488]
AAEL004088	2.25256	8.73797	125.64	3.68586e-29	3.2702e-27	1	up	aldo-keto reductase [Source:VB External Description;Acc:AAEL004088]
AAEL009038	2.2525	1.6546	41.8978	9.61685e-11	8.67874e-10	1	up	prolylcarboxypeptidase, putative [Source:VB External Description;Acc:AAEL009038]
AAEL009722	2.24708	0.625466	16.9914	3.75498e-05	0.000130187	1	up	clip-domain serine protease, putative [Source:VB External Description;Acc:AAEL009722]
AAEL005803	2.24563	1.01053	28.0713	1.16928e-07	6.27136e-07	1	up	\
AAEL003777	2.24257	4.92241	180.493	3.78344e-41	7.53007e-39	1	up	\
AAEL009420	2.24021	7.82966	155.69	9.89238e-36	1.54995e-33	1	up	Class B Scavenger Receptor (CD36 domain). [Source:VB Community Annotation;Acc:AAEL009420]
AAEL007385	2.23982	10.9202	224.934	7.59088e-51	2.66187e-48	1	up	Ferritin subunit Precursor (EC 1.16.3.1)(Ferritin heavy chain-like protein)(AeFer(H)) [Source:VB External Description;Acc:AAEL007385]
AAEL012597	2.23777	3.03268	113.677	1.53398e-26	1.06068e-24	1	up	\
AAEL001094	2.23271	4.78882	139.157	4.06903e-32	5.03602e-30	1	up	\
AAEL003050	2.23154	1.52547	27.6928	1.4219e-07	7.52757e-07	1	up	\
AAEL005260	2.23028	1.88891	41.648	1.0928e-10	9.74847e-10	1	up	\
AAEL018652	2.22856	-1.89525	5.29272	0.0214147	0.043437	1	up	Sphinx conserved region 2 [Source:RFAM;Acc:RF02047]
AAEL015673	2.22765	1.10673	33.6593	6.56597e-09	4.40764e-08	1	up	nucleolar complex protein [Source:VB External Description;Acc:AAEL015673]
AAEL003048	2.225	-0.454447	14.6953	0.000126362	0.000396562	1	up	netrin [Source:VB External Description;Acc:AAEL003048]
AAEL011676	2.2248	3.93983	84.5183	3.80678e-20	1.25709e-18	1	up	AMP dependent coa ligase [Source:VB External Description;Acc:AAEL011676]
AAEL012832	2.22016	5.53005	139.397	3.60615e-32	4.50097e-30	1	up	cytochrome B561 [Source:VB External Description;Acc:AAEL012832]
AAEL002046	2.21998	0.71207	6.89948	0.0086221	0.0191244	1	up	cytochrome P450 [Source:VB Community Annotation;Acc:AAEL002046]
AAEL002413	2.21646	-1.51567	5.18677	0.0227595	0.0459117	1	up	sphingomyelin phosphodiesterase [Source:VB External Description;Acc:AAEL002413]
AAEL010541	2.21343	-1.52495	6.07286	0.0137274	0.0289653	1	up	\
AAEL010802	2.21339	-0.375185	11.6899	0.000628391	0.00174424	1	up	\
AAEL004710	2.2084	2.31102	70.6464	4.27357e-17	9.35233e-16	1	up	spingomyelin synthetase [Source:VB External Description;Acc:AAEL004710]
AAEL009857	2.20412	6.57506	144.951	2.20123e-33	3.14754e-31	1	up	\
AAEL000915	2.20354	8.71646	129.014	6.73528e-30	6.56935e-28	1	up	\
AAEL004202	2.20101	-0.852436	9.4977	0.0020573	0.00517504	1	up	\
AAEL012622	2.20069	3.38033	143.976	3.59594e-33	4.99632e-31	1	up	\
AAEL015090	2.19989	4.00973	92.4524	6.89639e-22	2.83715e-20	1	up	heat shock protein [Source:VB External Description;Acc:AAEL015090]
AAEL003129	2.1991	0.28207	20.2798	6.69022e-06	2.66019e-05	1	up	neuroligin, [Source:VB External Description;Acc:AAEL003129]
AAEL012408	2.19569	3.34328	125.424	4.10934e-29	3.60252e-27	1	up	mitochondrial ribosomal protein, L53, putative [Source:VB Community Annotation;Acc:AAEL012408]
AAEL011575	2.19487	6.49958	136.47	1.57461e-31	1.90089e-29	1	up	\
AAEL009810	2.18894	4.87836	201.459	1.00337e-45	2.59257e-43	1	up	sideroflexin 1,2,3 [Source:VB External Description;Acc:AAEL009810]
AAEL005753	2.18622	-0.664974	12.7618	0.000353764	0.00102483	1	up	serine protease [Source:VB External Description;Acc:AAEL005753]
AAEL001495	2.18511	5.29587	133.163	8.32962e-31	9.50997e-29	1	up	\
AAEL012679	2.18361	0.227921	12.6334	0.000378906	0.0010908	1	up	juvenile hormone-inducible protein, putative [Source:VB External Description;Acc:AAEL012679]
AAEL010803	2.17739	0.0379664	18.2608	1.92628e-05	7.02406e-05	1	up	ncd [Source:VB External Description;Acc:AAEL010803]
AAEL001878	2.1773	1.5524	17.8115	2.43903e-05	8.71895e-05	1	up	lipase [Source:VB External Description;Acc:AAEL001878]
AAEL003799	2.17627	6.31077	123.315	1.18974e-28	1.00704e-26	1	up	autophagy related gene [Source:VB Community Annotation;Acc:AAEL003799]
AAEL014246	2.17492	5.16124	80.2185	3.35219e-19	9.77644e-18	1	up	glucosyl/glucuronosyl transferases [Source:VB External Description;Acc:AAEL014246]
AAEL004009	2.17332	-1.55024	6.73518	0.00945295	0.020761	1	up	glucose dehydrogenase [Source:VB External Description;Acc:AAEL004009]
AAEL004046	2.16999	0.802925	21.8333	2.97399e-06	1.24825e-05	1	up	\
AAEL001892	2.16584	3.63688	41.6694	1.08085e-10	9.65947e-10	1	up	\
AAEL002598	2.16253	0.0433863	16.4176	5.08108e-05	0.000171795	1	up	odorant binding protein OBP15 [Source:VB Community Annotation;Acc:AAEL002598]
AAEL015639	2.16133	-1.23512	8.88574	0.00287407	0.00701745	1	up	transferrin [Source:VB External Description;Acc:AAEL015639]
AAEL005464	2.16121	2.49594	73.6096	9.52003e-18	2.3061e-16	1	up	\
AAEL006811	2.16067	6.62476	84.2808	4.29267e-20	1.41122e-18	1	up	cytochrome P450 [Source:VB Community Annotation;Acc:AAEL006811]
AAEL008267	2.15933	2.52595	83.4871	6.41316e-20	2.05333e-18	1	up	GPCR Neurokinin/Tachykinin Family [Source:VB Community Annotation;Acc:AAEL008267]
AAEL018137	2.15785	-0.400237	7.09398	0.00773432	0.0173407	1	up	\
AAEL013577	2.15217	1.74405	13.9322	0.000189522	0.000575879	1	up	\
AAEL006340	2.15148	-0.347363	13.059	0.000301835	0.000884661	1	up	\
AAEL005392	2.15124	-0.788807	10.8677	0.00097858	0.00260813	1	up	dihydropyridine-sensitive l-type calcium channel [Source:VB External Description;Acc:AAEL005392]
AAEL003040	2.14843	1.84138	36.7814	1.32144e-09	9.84426e-09	1	up	\
AAEL004814	2.14704	5.96505	85.5472	2.26233e-20	7.67734e-19	1	up	potassium-dependent sodium-calcium exchanger, putative [Source:VB External Description;Acc:AAEL004814]
AAEL009507	2.14699	4.65892	111.188	5.38094e-26	3.4759e-24	1	up	glucose-6-phosphate 1-dehydrogenase [Source:VB External Description;Acc:AAEL009507]
AAEL006353	2.14691	6.43896	209.255	1.99679e-47	5.88174e-45	1	up	sulfotransferase (sult) [Source:VB External Description;Acc:AAEL006353]
AAEL010893	2.14683	3.23134	54.0541	1.95047e-13	2.67971e-12	1	up	carbonic anhydrase [Source:VB External Description;Acc:AAEL010893]
AAEL013576	2.14615	1.37669	27.1636	1.86945e-07	9.67779e-07	1	up	hyaluronidase [Source:VB External Description;Acc:AAEL013576]
AAEL012266	2.14363	7.25873	188.101	8.25823e-43	1.90043e-40	1	up	cytochrome P450 [Source:VB Community Annotation;Acc:AAEL012266]
AAEL003190	2.14317	5.65565	107.612	3.26939e-25	1.90322e-23	1	up	\
AAEL014842	2.13774	3.4185	55.8206	7.9397e-14	1.14981e-12	1	up	multiple inositol polyphosphate phosphatase [Source:VB External Description;Acc:AAEL014842]
AAEL012153	2.13749	0.894351	32.0938	1.46903e-08	9.33387e-08	1	up	\
AAEL000488	2.13449	0.0836228	16.9459	3.84597e-05	0.000133153	1	up	\
AAEL009705	2.13431	-1.01114	7.15617	0.00747065	0.0168045	1	up	\
AAEL015598	2.13231	1.27744	34.4699	4.32884e-09	2.96812e-08	1	up	\
AAEL010282	2.12884	-0.694028	11.0126	0.000904954	0.00242949	1	up	\
AAEL012952	2.12428	2.50773	52.5842	4.12189e-13	5.37708e-12	1	up	\
AAEL008001	2.12101	-0.377658	10.1678	0.00142918	0.00370124	1	up	\
AAEL002559	2.12058	-0.615717	11.3313	0.000762113	0.00207513	1	up	\
AAEL013063	2.11979	2.53679	36.8623	1.26771e-09	9.47759e-09	1	up	autophagy related gene [Source:VB Community Annotation;Acc:AAEL013063]
AAEL004369	2.11866	10.4061	110.238	8.68892e-26	5.39959e-24	1	up	alpha-glucosidase [Source:VB External Description;Acc:AAEL004369]
AAEL000403	2.11689	1.99473	44.2912	2.82987e-11	2.75833e-10	1	up	\
AAEL008390	2.11473	4.17228	124.567	6.3308e-29	5.51716e-27	1	up	guanylate cyclase [Source:VB External Description;Acc:AAEL008390]
AAEL006711	2.11375	6.71952	100.552	1.15318e-23	5.81647e-22	1	up	\
AAEL003819	2.11241	6.06744	145.859	1.39386e-33	2.01262e-31	1	up	\
AAEL014894	2.11113	-0.519661	7.06459	0.00786223	0.0176007	1	up	\
AAEL017980	2.10907	-0.91103	7.97855	0.00473349	0.0111011	1	up	heat shock protein HSP70 [Source:VB Community Annotation;Acc:AAEL017980]
AAEL001235	2.10808	4.94409	132.341	1.26024e-30	1.37487e-28	1	up	palmitoyl-protein thioesterase [Source:VB External Description;Acc:AAEL001235]
AAEL009459	2.10456	3.2252	107.206	4.01299e-25	2.3269e-23	1	up	\
AAEL007383	2.10404	11.0481	201.93	7.91879e-46	2.12051e-43	1	up	secreted ferritin G subunit precursor, putative [Source:VB External Description;Acc:AAEL007383]
AAEL008331	2.10112	6.46617	175.922	3.76564e-40	7.20264e-38	1	up	\
AAEL004967	2.09967	2.77106	78.1029	9.78082e-19	2.6627e-17	1	up	myo inositol monophosphatase [Source:VB External Description;Acc:AAEL004967]
AAEL002921	2.09775	-0.648034	7.11896	0.00762731	0.017119	1	up	\
AAEL005977	2.09693	5.2009	118.621	1.26785e-27	9.82783e-26	1	up	chondroitin 4-sulfotransferase [Source:VB External Description;Acc:AAEL005977]
AAEL006704	2.096	11.2942	80.8361	2.45235e-19	7.29662e-18	1	up	fibrinogen and fibronectin [Source:VB External Description;Acc:AAEL006704]
AAEL012840	2.09515	-1.28847	7.83581	0.00512211	0.0119138	1	up	stathmin [Source:VB External Description;Acc:AAEL012840]
AAEL005869	2.09439	-1.16379	7.31983	0.00681979	0.0154479	1	up	dopamine beta hydroxylase [Source:VB External Description;Acc:AAEL005869]
AAEL008473	2.09267	3.70961	112.313	3.05192e-26	2.01563e-24	1	up	cysteine-rich venom protein, putative [Source:VB External Description;Acc:AAEL008473]
AAEL006822	2.09152	3.62647	114.412	1.05877e-26	7.46104e-25	1	up	otopetrin [Source:VB External Description;Acc:AAEL006822]
AAEL008088	2.09097	-1.42945	6.47416	0.0109454	0.0236162	1	up	\
AAEL009980	2.09011	-1.16931	7.5948	0.00585369	0.0134456	1	up	\
AAEL018008	2.08992	1.63155	37.3745	9.74869e-10	7.38574e-09	1	up	\
AAEL007578	2.0899	4.50283	154.201	2.09322e-35	3.24516e-33	1	up	shk1 kinase-binding protein [Source:VB External Description;Acc:AAEL007578]
AAEL014141	2.08963	1.08644	27.5375	1.54076e-07	8.10152e-07	1	up	Serine Protease Inhibitor (serpin) likely cleavage at S/M. [Source:VB Community Annotation;Acc:AAEL014141]
AAEL013228	2.08888	1.05328	23.3083	1.38007e-06	6.16301e-06	1	up	\
AAEL010257	2.08857	1.89852	22.6264	1.96766e-06	8.53099e-06	1	up	\
AAEL003118	2.08418	-0.133131	12.4367	0.000420984	0.00120183	1	up	\
AAEL012341	2.08282	2.34559	29.2659	6.30974e-08	3.57148e-07	1	up	lysosomal acid lipase, putative [Source:VB External Description;Acc:AAEL012341]
AAEL002301	2.08273	0.387108	18.798	1.45323e-05	5.42951e-05	1	up	serine protease [Source:VB External Description;Acc:AAEL002301]
AAEL004739	2.08016	6.72562	132.259	1.31308e-30	1.42199e-28	1	up	acyl-coa dehydrogenase [Source:VB External Description;Acc:AAEL004739]
AAEL010137	2.07976	7.13998	121.061	3.70602e-28	3.04929e-26	1	up	ketoreductase, putative [Source:VB External Description;Acc:AAEL010137]
AAEL006432	2.07787	-0.733774	11.0241	0.000899345	0.00241531	1	up	sugar transporter [Source:VB External Description;Acc:AAEL006432]
AAEL006712	2.07701	1.2349	35.2755	2.86217e-09	2.03446e-08	1	up	serine/threonine protein kinase [Source:VB External Description;Acc:AAEL006712]
AAEL006051	2.07579	0.83179	23.108	1.53155e-06	6.77172e-06	1	up	beta-sarcoglycan [Source:VB External Description;Acc:AAEL006051]
AAEL004279	2.07317	-1.04856	8.90075	0.00285054	0.00696578	1	up	\
AAEL013774	2.07301	10.4989	160.932	7.07874e-37	1.18472e-34	1	up	\
AAEL014608	2.07151	6.17788	78.2772	8.95514e-19	2.44696e-17	1	up	cytochrome P450 [Source:VB Community Annotation;Acc:AAEL014608]
AAEL003066	2.07015	10.2892	174.516	7.63632e-40	1.44189e-37	1	up	brain chitinase and chia [Source:VB External Description;Acc:AAEL003066]
AAEL007880	2.0691	9.187	109.042	1.58896e-25	9.5131e-24	1	up	ornithine decarboxylase [Source:VB External Description;Acc:AAEL007880]
AAEL003978	2.06723	1.6981	41.0438	1.48859e-10	1.29498e-09	1	up	\
AAEL014541	2.06448	4.46096	74.194	7.08047e-18	1.73225e-16	1	up	maltose phosphorylase [Source:VB External Description;Acc:AAEL014541]
AAEL016704	2.06215	-1.45091	5.70905	0.0168776	0.034971	1	up	tRNA-Asn AAEL016704] [Source:VB External Description;Acc:AAEL016704]
AAEL007913	2.05872	3.58433	93.0299	5.15114e-22	2.14918e-20	1	up	sulfotransferase (sult) [Source:VB External Description;Acc:AAEL007913]
AAEL012556	2.05717	1.84792	46.1306	1.10625e-11	1.14577e-10	1	up	Ofd1 protein, putative [Source:VB External Description;Acc:AAEL012556]
AAEL003977	2.05531	-1.07035	8.02267	0.00461953	0.0108655	1	up	elongase, putative [Source:VB External Description;Acc:AAEL003977]
AAEL002833	2.05498	8.91132	132.461	1.18636e-30	1.34405e-28	1	up	cathepsin l [Source:VB External Description;Acc:AAEL002833]
AAEL006057	2.05049	1.95237	49.9495	1.57751e-12	1.87324e-11	1	up	heterogeneous nuclear ribonucleoprotein [Source:VB External Description;Acc:AAEL006057]
AAEL014945	2.05014	-0.663269	11.5128	0.000691187	0.00190206	1	up	\
AAEL009637	2.05009	8.71154	117.625	2.09462e-27	1.59842e-25	1	up	cathepsin b [Source:VB External Description;Acc:AAEL009637]
AAEL001100	2.05002	4.73576	40.2624	2.22045e-10	1.87087e-09	1	up	phosphoserine phosphatase [Source:VB External Description;Acc:AAEL001100]
AAEL012874	2.04972	3.60974	129.032	6.67453e-30	6.5535e-28	1	up	rrp4 [Source:VB External Description;Acc:AAEL012874]
AAEL007826	2.04913	8.65674	170.965	4.55439e-39	8.38463e-37	1	up	cgmp-dependent protein kinase [Source:VB External Description;Acc:AAEL007826]
AAEL000621	2.04794	0.270855	11.4003	0.000734315	0.0020091	1	up	cecropin anti-microbial peptide [Source:VB Community Annotation;Acc:AAEL000621]
AAEL011863	2.04753	4.87352	164.391	1.24284e-37	2.15347e-35	1	up	ABC transporter [Source:VB External Description;Acc:AAEL011863]
AAEL006996	2.044	1.56521	6.52833	0.010617	0.022985	1	up	\
AAEL002991	2.04274	-1.30747	5.87292	0.0153756	0.0321025	1	up	\
AAEL015057	2.04209	-0.429489	12.9989	0.000311667	0.000911121	1	up	\
AAEL008538	2.04191	-0.38622	10.3537	0.00129215	0.00337485	1	up	\
AAEL003079	2.04033	4.50536	21.3568	3.81272e-06	1.57276e-05	1	up	glucosyl/glucuronosyl transferases [Source:VB External Description;Acc:AAEL003079]
AAEL005345	2.03947	-0.676351	10.8937	0.000964941	0.00257738	1	up	transcription factor castor (protein ming) [Source:VB External Description;Acc:AAEL005345]
AAEL010203	2.03774	2.26633	10.3524	0.00129307	0.00337666	1	up	trypsin [Source:VB External Description;Acc:AAEL010203]
AAEL010190	2.03755	0.804116	20.1766	7.06125e-06	2.79565e-05	1	up	\
AAEL006854	2.03545	1.15046	24.9923	5.7561e-07	2.71456e-06	1	up	Niemann-Pick Type C-2, putative [Source:VB External Description;Acc:AAEL006854]
AAEL017429	2.03346	-1.0662	7.50719	0.00614532	0.014065	1	up	\
AAEL010062	2.03282	3.62375	87.2319	9.65123e-21	3.42514e-19	1	up	\
AAEL001887	2.03227	6.89163	62.3924	2.81402e-15	4.96345e-14	1	up	glutamine synthetase 1, 2 (glutamate-amonia ligase) (gs) [Source:VB External Description;Acc:AAEL001887]
AAEL002853	2.02607	7.48208	155.944	8.70777e-36	1.37901e-33	1	up	ccaat/enhancer binding protein [Source:VB External Description;Acc:AAEL002853]
AAEL014192	2.02551	-1.15989	6.48597	0.0108729	0.0234769	1	up	\
AAEL001464	2.02482	3.21536	66.754	3.07591e-16	6.11364e-15	1	up	\
AAEL012043	2.02212	0.52904	16.8649	4.0136e-05	0.000138404	1	up	secreted modular calcium-binding protein [Source:VB External Description;Acc:AAEL012043]
AAEL017993	2.02206	2.12986	21.2633	4.00316e-06	1.64367e-05	1	up	\
AAEL007114	2.02157	5.28057	187.795	9.63286e-43	2.18266e-40	1	up	\
AAEL000898	2.02116	7.88024	97.4942	5.40138e-23	2.50162e-21	1	up	\
AAEL011796	2.01754	0.474509	13.7163	0.000212607	0.000640603	1	up	odorant receptor [Source:VB Community Annotation;Acc:AAEL011796]
AAEL007816	2.01745	7.92376	102.837	3.63957e-24	1.92819e-22	1	up	cytochrome P450 [Source:VB Community Annotation;Acc:AAEL007816]
AAEL011653	2.01047	-0.448949	9.30818	0.00228133	0.00568422	1	up	thyroid hormone receptor interactor [Source:VB External Description;Acc:AAEL011653]
AAEL014591	2.00759	-0.307268	12.1187	0.000499175	0.00140732	1	up	filamin, putative [Source:VB External Description;Acc:AAEL014591]
AAEL004809	2.00701	1.63811	33.127	8.63333e-09	5.69421e-08	1	up	\
AAEL002232	2.00616	3.94666	123.639	1.01078e-28	8.6051e-27	1	up	\
AAEL006321	2.00104	6.32749	122.725	1.6021e-28	1.33309e-26	1	up	1-acylglycerol-3-phosphate acyltransferase [Source:VB External Description;Acc:AAEL006321]
AAEL013171	2.00088	2.87913	88.6244	4.77356e-21	1.76646e-19	1	up	heme peroxidase [Source:VB Community Annotation;Acc:AAEL013171]
AAEL011671	1.99935	1.54394	23.8784	1.02615e-06	4.67321e-06	1	up	\
AAEL014412	1.99877	5.7163	59.7647	1.06906e-14	1.72833e-13	1	up	cytochrome P450 [Source:VB Community Annotation;Acc:AAEL014412]
AAEL015658	1.99815	-0.992548	5.4995	0.0190219	0.0389916	1	up	\
AAEL000576	1.99814	-0.525198	10.8802	0.000971952	0.00259328	1	up	lachesin, putative [Source:VB External Description;Acc:AAEL000576]
AAEL003063	1.99778	4.99757	126.67	2.19388e-29	2.03217e-27	1	up	semaphorin [Source:VB External Description;Acc:AAEL003063]
AAEL001293	1.996	5.43257	95.4459	1.51986e-22	6.72207e-21	1	up	\
AAEL017646	1.99542	-0.700082	8.61799	0.0033286	0.00804061	1	up	U1 spliceosomal RNA [Source:RFAM;Acc:RF00003]
AAEL003965	1.99222	1.36924	22.0597	2.643e-06	1.12017e-05	1	up	calpain 4, 6, 7, invertebrate [Source:VB External Description;Acc:AAEL003965]
AAEL014811	1.99064	0.31664	9.86901	0.00168086	0.0043031	1	up	\
AAEL003402	1.98506	3.09003	34.7398	3.76852e-09	2.61435e-08	1	up	sphingomyelin phosphodiesterase [Source:VB External Description;Acc:AAEL003402]
AAEL014247	1.98296	-0.619957	9.77958	0.00176461	0.00450028	1	up	type i inositol-1,4,5-trisphosphate 5-phosphatase [Source:VB External Description;Acc:AAEL014247]
AAEL003133	1.9824	0.775142	26.8776	2.16762e-07	1.10926e-06	1	up	\
AAEL013797	1.98162	-0.787949	7.40288	0.00651196	0.0148189	1	up	\
AAEL010185	1.98087	-0.55215	9.74443	0.00179867	0.00457684	1	up	A-kinase anchoring protein AKAP120, putative [Source:VB External Description;Acc:AAEL010185]
AAEL005232	1.97925	0.956534	20.502	5.95678e-06	2.38985e-05	1	up	cyclin-dependent kinases regulatory subunit. putative [Source:VB External Description;Acc:AAEL005232]
AAEL009953	1.97586	1.4632	11.9686	0.000541048	0.00151782	1	up	Niemann-Pick Type C-2, putative [Source:VB External Description;Acc:AAEL009953]
AAEL013891	1.97485	0.610477	17.3445	3.11794e-05	0.000109571	1	up	type i inositol-1,4,5-trisphosphate 5-phosphatase [Source:VB External Description;Acc:AAEL013891]
AAEL001611	1.97416	5.61712	29.8327	4.70991e-08	2.72255e-07	1	up	\
AAEL009841	1.97104	-0.82456	5.50257	0.0189886	0.0389341	1	up	\
AAEL009883	1.96796	6.9378	152.351	5.31086e-35	8.14775e-33	1	up	26S protease (S4) regulatory subunit, putative [Source:VB External Description;Acc:AAEL009883]
AAEL014268	1.96417	6.37504	86.9089	1.13635e-20	3.99432e-19	1	up	\
AAEL004529	1.96383	5.35006	109.634	1.17883e-25	7.2341e-24	1	up	glyoxylate/hydroxypyruvate reductase [Source:VB External Description;Acc:AAEL004529]
AAEL014440	1.96174	-0.934589	6.26688	0.0123015	0.0261816	1	up	juvenile hormone-inducible protein, putative [Source:VB External Description;Acc:AAEL014440]
AAEL000397	1.96082	-0.445439	6.91101	0.00856667	0.0190072	1	up	\
AAEL005581	1.95992	-1.11395	7.80921	0.00519808	0.0120753	1	up	norepinephrine/norepinephrine transporter [Source:VB External Description;Acc:AAEL005581]
AAEL009542	1.95689	1.92494	38.252	6.21723e-10	4.86285e-09	1	up	\
AAEL012776	1.95605	7.90423	131.583	1.84604e-30	1.94203e-28	1	up	protease m1 zinc metalloprotease [Source:VB External Description;Acc:AAEL012776]
AAEL011129	1.9552	5.40142	111.549	4.48513e-26	2.92287e-24	1	up	alcohol dehydrogenase [Source:VB External Description;Acc:AAEL011129]
AAEL001626	1.95339	5.38521	68.3179	1.39155e-16	2.87443e-15	1	up	zinc/iron transporter [Source:VB External Description;Acc:AAEL001626]
AAEL004579	1.95251	3.96173	113.988	1.31115e-26	9.10875e-25	1	up	short-chain dehydrogenase [Source:VB External Description;Acc:AAEL004579]
AAEL012856	1.95217	0.0502168	16.9062	3.9273e-05	0.000135618	1	up	\
AAEL004172	1.95166	1.75636	30.4593	3.40946e-08	2.01584e-07	1	up	tubulin alpha chain [Source:VB External Description;Acc:AAEL004172]
AAEL008106	1.95066	-0.872177	6.73609	0.00944815	0.0207566	1	up	\
AAEL009623	1.94916	2.1895	37.904	7.43129e-10	5.74832e-09	1	up	RNA 3' terminal phosphate cyclase [Source:VB External Description;Acc:AAEL009623]
AAEL008932	1.94631	-0.824923	9.88979	0.00166198	0.0042592	1	up	inward-rectifying potassium channel [Source:VB Community Annotation;Acc:AAEL008932]
AAEL005927	1.94626	3.10132	97.7787	4.6786e-23	2.1875e-21	1	up	d-lactate dehydrognease 2, [Source:VB External Description;Acc:AAEL005927]
AAEL000755	1.94616	-0.426523	12.2447	0.000466581	0.00132277	1	up	\
AAEL012528	1.94417	5.20449	94.7078	2.20669e-22	9.64395e-21	1	up	tetraspanin, putative [Source:VB External Description;Acc:AAEL012528]
AAEL010652	1.94395	3.1297	69.9784	5.99581e-17	1.29672e-15	1	up	\
AAEL012041	1.94338	5.73157	98.6739	2.97698e-23	1.41893e-21	1	up	sulphate transporter [Source:VB External Description;Acc:AAEL012041]
AAEL007505	1.94157	-0.196344	9.14548	0.00249333	0.00616965	1	up	iroquois-class homeodomain protein irx [Source:VB External Description;Acc:AAEL007505]
AAEL010075	1.9389	3.69794	35.6702	2.3371e-09	1.68564e-08	1	up	oxidoreductase [Source:VB External Description;Acc:AAEL010075]
AAEL015485	1.93833	4.19839	93.8884	3.33819e-22	1.42921e-20	1	up	seven in absentia, putative [Source:VB External Description;Acc:AAEL015485]
AAEL011265	1.93528	1.37246	21.6433	3.28351e-06	1.36802e-05	1	up	ABC transporter [Source:VB External Description;Acc:AAEL011265]
AAEL010314	1.93361	6.52004	96.8188	7.597e-23	3.46404e-21	1	up	F-box/lrr protein fragment [Source:VB External Description;Acc:AAEL010314]
AAEL013775	1.9322	11.897	134.437	4.38473e-31	5.12527e-29	1	up	\
AAEL008403	1.93203	2.5276	69.7013	6.90006e-17	1.4814e-15	1	up	\
AAEL009124	1.9318	2.6	30.3438	3.61866e-08	2.13097e-07	1	up	cytochrome P450 [Source:VB Community Annotation;Acc:AAEL009124]
AAEL003354	1.93158	0.639094	18.8963	1.38018e-05	5.17499e-05	1	up	\
AAEL008387	1.93116	2.67742	58.7749	1.7678e-14	2.76099e-13	1	up	atrial natriuretic peptide receptor [Source:VB External Description;Acc:AAEL008387]
AAEL014633	1.92943	-0.257217	9.90511	0.0016482	0.00422537	1	up	\
AAEL006904	1.92735	6.54171	93.5639	3.93291e-22	1.67609e-20	1	up	\
AAEL006241	1.92672	0.265436	10.8546	0.0009855	0.00262515	1	up	sugar transporter [Source:VB External Description;Acc:AAEL006241]
AAEL007810	1.92587	0.30179	17.872	2.36269e-05	8.46867e-05	1	up	\
AAEL011792	1.92317	1.08101	16.7698	4.22006e-05	0.000144845	1	up	potassium/chloride symporter, putative [Source:VB External Description;Acc:AAEL011792]
AAEL000659	1.92271	3.61357	97.9166	4.36377e-23	2.05334e-21	1	up	exosome complex exonuclease rrp43 (ribosomal RNA processing protein 43) [Source:VB External Description;Acc:AAEL000659]
AAEL001538	1.92209	3.05276	73.4902	1.01136e-17	2.43786e-16	1	up	\
AAEL018033	1.92203	-0.965417	5.96568	0.014587	0.0306079	1	up	GPCR Frizzled/Smoothened Family [Source:VB Community Annotation;Acc:AAEL018033]
AAEL008468	1.92191	0.656371	13.8289	0.000200229	0.000605913	1	up	cysteine synthase [Source:VB External Description;Acc:AAEL008468]
AAEL005915	1.91655	2.73341	77.613	1.25343e-18	3.32024e-17	1	up	monocarboxylate transporter [Source:VB External Description;Acc:AAEL005915]
AAEL012876	1.91624	3.83508	106.303	6.32866e-25	3.58494e-23	1	up	\
AAEL014203	1.91612	-1.26419	6.85645	0.00883218	0.0195287	1	up	nervy [Source:VB External Description;Acc:AAEL014203]
AAEL008944	1.91333	2.0775	28.7765	8.12295e-08	4.49586e-07	1	up	\
AAEL004205	1.91113	-0.943655	7.95347	0.00479952	0.0112387	1	up	\
AAEL014843	1.91033	8.5427	132.372	1.2404e-30	1.36527e-28	1	up	heat shock protein [Source:VB External Description;Acc:AAEL014843]
AAEL002317	1.90787	5.22513	147.445	6.27231e-34	9.33118e-32	1	up	Insulin-like receptor Precursor (MIR)(EC 2.7.10.1) [Source:VB Community Annotation;Acc:AAEL002317]
AAEL010508	1.90588	7.93907	111.045	5.78391e-26	3.71989e-24	1	up	vacuolar protein sorting-associated protein (vps13) [Source:VB External Description;Acc:AAEL010508]
AAEL001917	1.90395	6.31129	78.4204	8.32894e-19	2.29287e-17	1	up	ribosome biogenesis protein brix [Source:VB External Description;Acc:AAEL001917]
AAEL014559	1.90234	-0.84385	8.03812	0.00458029	0.0107813	1	up	\
AAEL012554	1.90205	5.81479	65.5581	5.64267e-16	1.09062e-14	1	up	maltose phosphorylase [Source:VB External Description;Acc:AAEL012554]
AAEL007934	1.90144	0.945239	21.901	2.8708e-06	1.20941e-05	1	up	tRNA (5-methylaminomethyl-2-thiouridylate)-methyltransferase [Source:VB External Description;Acc:AAEL007934]
AAEL011589	1.89987	0.244632	18.8752	1.39558e-05	5.22874e-05	1	up	\
AAEL013902	1.89938	2.9605	76.9335	1.76816e-18	4.60911e-17	1	up	pcdc2/rp-8 (programmed cell death protein 2) [Source:VB External Description;Acc:AAEL013902]
AAEL001308	1.89938	0.448927	18.5335	1.66942e-05	6.17925e-05	1	up	CRAL/TRIO domain-containing protein [Source:VB External Description;Acc:AAEL001308]
AAEL003781	1.89938	2.36747	53.1105	3.15295e-13	4.17595e-12	1	up	zinc carboxypeptidase [Source:VB External Description;Acc:AAEL003781]
AAEL010972	1.89565	2.28697	40.7733	1.7095e-10	1.47495e-09	1	up	\
AAEL010099	1.89187	6.67352	110.364	8.15448e-26	5.13245e-24	1	up	4-nitrophenylphosphatase [Source:VB External Description;Acc:AAEL010099]
AAEL009134	1.89165	5.06712	97.8491	4.51512e-23	2.11779e-21	1	up	aldo-keto reductase [Source:VB External Description;Acc:AAEL009134]
AAEL005102	1.89143	5.61014	112.95	2.21241e-26	1.48111e-24	1	up	\
AAEL008289	1.89086	-1.16808	6.22542	0.0125929	0.02674	1	up	pupal cuticle protein 78E, putative [Source:VB External Description;Acc:AAEL008289]
AAEL008724	1.89015	0.846651	21.724	3.14833e-06	1.31598e-05	1	up	\
AAEL012895	1.88951	-0.404683	9.45071	0.00211067	0.00529573	1	up	meiotic coiled-coil protein, putative [Source:VB External Description;Acc:AAEL012895]
AAEL009104	1.88826	5.79843	111.216	5.30536e-26	3.44217e-24	1	up	vacuolar protein sorting-associated protein (vps13) [Source:VB External Description;Acc:AAEL009104]
AAEL009401	1.88786	2.08722	45.9488	1.21386e-11	1.24757e-10	1	up	\
AAEL002978	1.887	7.72945	130.347	3.44123e-30	3.4714e-28	1	up	leucyl aminopeptidase, putative [Source:VB External Description;Acc:AAEL002978]
AAEL010817	1.88596	2.07144	36.2566	1.72975e-09	1.26808e-08	1	up	\
AAEL001123	1.88524	1.01627	19.7467	8.84159e-06	3.43314e-05	1	up	\
AAEL015040	1.88467	3.49079	62.106	3.25452e-15	5.6591e-14	1	up	multiple inositol polyphosphate phosphatase [Source:VB External Description;Acc:AAEL015040]
AAEL007390	1.88313	6.93676	117.237	2.54789e-27	1.91456e-25	1	up	UDP-glucose 4-epimerase [Source:VB External Description;Acc:AAEL007390]
AAEL012096	1.88284	-0.572559	6.8497	0.00886562	0.0195938	1	up	\
AAEL014019	1.88219	2.23708	53.3086	2.8505e-13	3.80274e-12	1	up	cytochrome P450 [Source:VB Community Annotation;Acc:AAEL014019]
AAEL009060	1.87965	1.8776	36.3407	1.65671e-09	1.22e-08	1	up	\
AAEL008105	1.87365	6.08821	59.917	9.89436e-15	1.61021e-13	1	up	glutamate cysteine ligase [Source:VB External Description;Acc:AAEL008105]
AAEL003451	1.87271	0.174699	16.0871	6.04954e-05	0.000201078	1	up	\
AAEL007655	1.8713	3.38037	99.7247	1.75126e-23	8.59012e-22	1	up	\
AAEL004496	1.87128	7.22413	91.1871	1.30707e-21	5.25969e-20	1	up	glutamate transporter [Source:VB External Description;Acc:AAEL004496]
AAEL009782	1.86951	4.512	119.114	9.88564e-28	7.87512e-26	1	up	brain chitinase and chia [Source:VB External Description;Acc:AAEL009782]
AAEL001699	1.86936	5.27311	110.523	7.5251e-26	4.77714e-24	1	up	adenylate cyclase [Source:VB External Description;Acc:AAEL001699]
AAEL012375	1.86876	3.11604	62.5333	2.61974e-15	4.64863e-14	1	up	\
AAEL018258	1.86656	8.12505	134.645	3.94718e-31	4.68823e-29	1	up	\
AAEL007610	1.86637	3.00601	59.1405	1.46803e-14	2.31987e-13	1	up	\
AAEL015060	1.86632	-0.224515	12.346	0.000441932	0.00125676	1	up	Rad51A protein, putative [Source:VB External Description;Acc:AAEL015060]
AAEL000931	1.8659	4.22573	22.5085	2.0922e-06	9.02576e-06	1	up	alkaline phosphatase [Source:VB External Description;Acc:AAEL000931]
AAEL010109	1.86508	3.63447	68.8342	1.07101e-16	2.25662e-15	1	up	\
AAEL004871	1.86345	4.09716	87.4231	8.76225e-21	3.13229e-19	1	up	\
AAEL007246	1.86342	3.50743	109.33	1.37378e-25	8.32637e-24	1	up	\
AAEL002322	1.86339	5.45852	146.551	9.83734e-34	1.44884e-31	1	up	\
AAEL005752	1.86182	0.998821	22.4858	2.11702e-06	9.12212e-06	1	up	lysosomal alpha-mannosidase (mannosidase alpha class 2b member 1) [Source:VB External Description;Acc:AAEL005752]
AAEL002810	1.8616	-0.712528	7.84044	0.00510903	0.0118853	1	up	DNA replication licensing factor MCM5 [Source:VB External Description;Acc:AAEL002810]
AAEL005095	1.85974	1.58271	31.618	1.87679e-08	1.16687e-07	1	up	Glycoprotein Hormone Family [Source:VB Community Annotation;Acc:AAEL005095]
AAEL013956	1.85961	2.96979	79.2995	5.3374e-19	1.52049e-17	1	up	ganglioside induced differentiation associated protein [Source:VB External Description;Acc:AAEL013956]
AAEL012304	1.85731	-0.993257	5.83547	0.0157062	0.0327603	1	up	netrin [Source:VB External Description;Acc:AAEL012304]
AAEL007238	1.85725	3.54964	104.827	1.33308e-24	7.35342e-23	1	up	\
AAEL014309	1.85524	5.61626	132.416	1.21307e-30	1.35349e-28	1	up	\
AAEL012979	1.85521	0.260218	17.292	3.20541e-05	0.00011235	1	up	\
AAEL015298	1.85404	0.823753	25.7492	3.88788e-07	1.88979e-06	1	up	\
AAEL002602	1.84928	1.37409	33.4877	7.17167e-09	4.78371e-08	1	up	DNA photolyase [Source:VB External Description;Acc:AAEL002602]
AAEL000271	1.84874	6.58325	151.235	9.31029e-35	1.3992e-32	1	up	gamma-glutamyl hydrolase [Source:VB External Description;Acc:AAEL000271]
AAEL014576	1.84786	3.68731	102.539	4.22853e-24	2.21629e-22	1	up	\
AAEL001446	1.84781	7.21849	104.727	1.40175e-24	7.64626e-23	1	up	testis-specific protein pbs13 (t-complex 11 ) [Source:VB External Description;Acc:AAEL001446]
AAEL003641	1.84739	4.77077	58.0151	2.60112e-14	3.98225e-13	1	up	sodium/chloride dependent amino acid transporter [Source:VB External Description;Acc:AAEL003641]
AAEL003261	1.84729	5.1683	131.411	2.01295e-30	2.08779e-28	1	up	\
AAEL005972	1.84663	2.38677	60.4585	7.51481e-15	1.23663e-13	1	up	\
AAEL006697	1.84653	4.47571	114.862	8.43699e-27	6.0029e-25	1	up	\
AAEL011980	1.84438	4.65976	40.5715	1.89551e-10	1.61744e-09	1	up	\
AAEL004504	1.84364	4.03277	103.51	2.59057e-24	1.40272e-22	1	up	valacyclovir hydrolase [Source:VB External Description;Acc:AAEL004504]
AAEL000744	1.84056	4.96686	135.026	3.25793e-31	3.90104e-29	1	up	troponin C [Source:VB External Description;Acc:AAEL000744]
AAEL003047	1.83919	0.631885	20.4567	6.09966e-06	2.44252e-05	1	up	netrin [Source:VB External Description;Acc:AAEL003047]
AAEL001564	1.83884	4.90195	101.417	7.45095e-24	3.85237e-22	1	up	taz protein (tafazzin) [Source:VB External Description;Acc:AAEL001564]
AAEL013574	1.83766	2.57663	35.1114	3.11368e-09	2.20155e-08	1	up	apolipoprotein D, putative [Source:VB External Description;Acc:AAEL013574]
AAEL008546	1.83311	0.384318	17.6215	2.69525e-05	9.56753e-05	1	up	\
AAEL013725	1.83282	4.26387	76.5383	2.15986e-18	5.59058e-17	1	up	\
AAEL011704	1.83211	7.86287	127.107	1.76046e-29	1.65147e-27	1	up	heat shock protein [Source:VB External Description;Acc:AAEL011704]
AAEL005486	1.83184	-1.09039	6.1676	0.0130111	0.0275446	1	up	\
AAEL002811	1.83017	9.08235	105.248	1.07793e-24	5.99083e-23	1	up	\
AAEL004548	1.82969	3.78072	89.043	3.86327e-21	1.44046e-19	1	up	\
AAEL004750	1.82961	3.25201	77.0452	1.67094e-18	4.37893e-17	1	up	nonmuscle myosin heavy chain-A, putative [Source:VB External Description;Acc:AAEL004750]
AAEL011399	1.82846	4.2244	89.6699	2.81402e-21	1.06542e-19	1	up	\
AAEL007419	1.82734	-0.725612	8.91705	0.0028252	0.00691303	1	up	\
AAEL003419	1.82674	-0.485374	8.83495	0.00295516	0.00719755	1	up	\
AAEL003338	1.82403	2.37501	53.0208	3.30033e-13	4.36331e-12	1	up	\
AAEL004361	1.82362	2.4546	33.1065	8.72464e-09	5.75186e-08	1	up	alpha-glucosidase [Source:VB External Description;Acc:AAEL004361]
AAEL007692	1.82237	-0.205279	9.55718	0.00199169	0.00502631	1	up	\
AAEL005747	1.8217	-0.288629	9.40793	0.00216049	0.00540508	1	up	\
AAEL000263	1.81941	1.20279	24.1223	9.0407e-07	4.15449e-06	1	up	Zinc finger protein jing homolog [Source:VB External Description;Acc:AAEL000263]
AAEL012298	1.81868	0.0959159	14.7583	0.000122208	0.000384424	1	up	sterol desaturase [Source:VB External Description;Acc:AAEL012298]
AAEL005545	1.81692	2.36488	47.3707	5.87538e-12	6.38146e-11	1	up	tetraspanin, putative [Source:VB External Description;Acc:AAEL005545]
AAEL006161	1.81471	2.12931	25.7575	3.87119e-07	1.88292e-06	1	up	Clip-Domain Serine Protease family B [Source:VB Community Annotation;Acc:AAEL006161]
AAEL004581	1.81467	2.0251	41.8106	1.00557e-10	9.01947e-10	1	up	\
AAEL007393	1.81358	-0.659081	9.35658	0.00222187	0.00554638	1	up	\
AAEL017070	1.81354	-0.689345	7.67497	0.00559922	0.0129054	1	up	\
AAEL009105	1.8126	6.79027	115.451	6.26865e-27	4.50364e-25	1	up	autophagy related gene [Source:VB Community Annotation;Acc:AAEL009105]
AAEL000505	1.81087	4.81685	102.915	3.49753e-24	1.85962e-22	1	up	\
AAEL015671	1.81007	-0.152304	13.7038	0.000214017	0.000644063	1	up	DNA polymerase gamma [Source:VB External Description;Acc:AAEL015671]
AAEL017072	1.80525	4.2701	83.5042	6.358e-20	2.0401e-18	1	up	\
AAEL009107	1.8046	5.93864	83.5928	6.07956e-20	1.9593e-18	1	up	vacuolar protein sorting-associated protein (vps13) [Source:VB External Description;Acc:AAEL009107]
AAEL004592	1.80451	2.24638	51.2013	8.33647e-13	1.03437e-11	1	up	tyrosine-protein kinase src64b [Source:VB External Description;Acc:AAEL004592]
AAEL014605	1.80232	7.70331	137.619	8.82881e-32	1.08359e-29	1	up	cytochrome P450 [Source:VB Community Annotation;Acc:AAEL014605]
AAEL009476	1.80131	6.49796	131.949	1.53495e-30	1.63817e-28	1	up	\
AAEL008364	1.80009	3.1026	78.5022	7.991e-19	2.21224e-17	1	up	Serine Protease Inhibitor (serpin) likely cleavage at S/S. [Source:VB Community Annotation;Acc:AAEL008364]
AAEL000648	1.79743	-0.152402	10.8783	0.000972952	0.00259548	1	up	\
AAEL012800	1.79697	-1.34939	5.37695	0.0204045	0.041571	1	up	\
AAEL008844	1.79577	1.99219	42.1863	8.29795e-11	7.5814e-10	1	up	calcium-binding protein, putative [Source:VB External Description;Acc:AAEL008844]
AAEL007932	1.7955	-0.395691	10.4856	0.00120308	0.00315959	1	up	\
AAEL001500	1.79501	-0.472783	10.0784	0.00150018	0.00386812	1	up	insulinprotein enhancer protein isl [Source:VB External Description;Acc:AAEL001500]
AAEL017978	1.79498	2.4475	43.2263	4.87619e-11	4.60362e-10	1	up	heat shock protein HSP70 [Source:VB Community Annotation;Acc:AAEL017978]
AAEL012836	1.79475	3.87172	32.0336	1.51527e-08	9.59456e-08	1	up	cytochrome B561 [Source:VB External Description;Acc:AAEL012836]
AAEL007741	1.79409	-1.11787	6.50683	0.0107461	0.023227	1	up	sterol desaturase [Source:VB External Description;Acc:AAEL007741]
AAEL000076	1.79324	-0.677546	9.86724	0.00168248	0.00430574	1	up	dimethyladenosine transferase [Source:VB External Description;Acc:AAEL000076]
AAEL006207	1.79225	4.24607	78.8564	6.67928e-19	1.87734e-17	1	up	\
AAEL009291	1.79216	3.48714	51.8835	5.88921e-13	7.49666e-12	1	up	retinoid-inducible serine carboxypeptidase (serine carboxypeptidase [Source:VB External Description;Acc:AAEL009291]
AAEL015198	1.7919	3.10473	63.9943	1.24777e-15	2.29141e-14	1	up	\
AAEL001788	1.79038	6.65416	83.6586	5.88025e-20	1.89922e-18	1	up	\
AAEL017421	1.78977	8.12805	125.664	3.64184e-29	3.25073e-27	1	up	\
AAEL015561	1.78968	3.19816	39.0565	4.11714e-10	3.3117e-09	1	up	gamma glutamyl transpeptidases [Source:VB External Description;Acc:AAEL015561]
AAEL014864	1.78861	1.18626	25.5398	4.33343e-07	2.09118e-06	1	up	\
AAEL012100	1.78519	6.22208	143.659	4.21791e-33	5.80573e-31	1	up	\
AAEL005439	1.78495	6.34519	123.02	1.38081e-28	1.16209e-26	1	up	mical [Source:VB External Description;Acc:AAEL005439]
AAEL009625	1.78489	7.19842	133.636	6.56389e-31	7.55258e-29	1	up	short-chain dehydrogenase [Source:VB External Description;Acc:AAEL009625]
AAEL010295	1.78336	2.42581	51.532	7.04412e-13	8.85958e-12	1	up	\
AAEL015461	1.78226	2.21876	41.3169	1.29446e-10	1.13752e-09	1	up	syntaxin, putative [Source:VB External Description;Acc:AAEL015461]
AAEL015272	1.78209	2.19136	49.1703	2.34679e-12	2.68351e-11	1	up	zinc carboxypeptidase [Source:VB External Description;Acc:AAEL015272]
AAEL008101	1.7818	1.67143	34.0703	5.31574e-09	3.59789e-08	1	up	\
AAEL015217	1.78041	6.48658	156.819	5.60701e-36	9.07473e-34	1	up	\
AAEL002158	1.78008	8.78202	125.796	3.40759e-29	3.08501e-27	1	up	secreted ferritin G subunit precursor, putative [Source:VB External Description;Acc:AAEL002158]
AAEL013309	1.77984	6.91753	109.494	1.26498e-25	7.73054e-24	1	up	high-affinity copper uptake protein [Source:VB External Description;Acc:AAEL013309]
AAEL013125	1.77974	2.20057	35.8269	2.15647e-09	1.56071e-08	1	up	\
AAEL014165	1.77786	-0.838133	7.7905	0.00525216	0.0121875	1	up	\
AAEL017513	1.7773	4.04631	81.5983	1.66761e-19	5.02262e-18	1	up	\
AAEL009308	1.77688	5.60458	125.508	3.94028e-29	3.47499e-27	1	up	WD-repeat protein [Source:VB External Description;Acc:AAEL009308]
AAEL011321	1.77621	0.388061	18.3639	1.82479e-05	6.69546e-05	1	up	\
AAEL000055	1.77578	4.42251	99.9781	1.54088e-23	7.59e-22	1	up	\
AAEL001749	1.77129	0.343684	10.4998	0.00119386	0.00313706	1	up	ventrhoid transmembrane protein, putative [Source:VB External Description;Acc:AAEL001749]
AAEL001722	1.77111	1.40748	28.023	1.19884e-07	6.42289e-07	1	up	\
AAEL004522	1.77062	8.68471	37.2562	1.03587e-09	7.81172e-09	1	up	gambicin anti-microbial peptide [Source:VB Community Annotation;Acc:AAEL004522]
AAEL002569	1.77059	0.954078	16.6099	4.59098e-05	0.000156555	1	up	serine/threonine kinase [Source:VB External Description;Acc:AAEL002569]
AAEL009814	1.76684	4.2905	94.1405	2.93909e-22	1.26941e-20	1	up	autophagy protein [Source:VB External Description;Acc:AAEL009814]
AAEL015370	1.76558	0.347936	15.2606	9.36499e-05	0.000300758	1	up	\
AAEL002062	1.76557	3.14797	70.9174	3.72495e-17	8.23741e-16	1	up	Betha Ftz transcription factor isoform A (nuclear receptor) [Source:VB Community Annotation;Acc:AAEL002062]
AAEL002039	1.76539	-0.778486	6.06836	0.0137624	0.0290225	1	up	NADPH oxidase [Source:VB External Description;Acc:AAEL002039]
AAEL008081	1.7651	-1.23628	5.70926	0.0168757	0.034971	1	up	excision repair cross-complementing 1 ercc1 [Source:VB External Description;Acc:AAEL008081]
AAEL010333	1.76418	3.90849	99.1505	2.3402e-23	1.13005e-21	1	up	\
AAEL012636	1.76353	5.52408	43.595	4.03867e-11	3.86661e-10	1	up	cytochrome b5, putative [Source:VB External Description;Acc:AAEL012636]
AAEL015419	1.76328	0.485202	16.2454	5.56457e-05	0.000186686	1	up	\
AAEL002808	1.76314	4.77675	116.833	3.12337e-27	2.31161e-25	1	up	diphthine synthase [Source:VB External Description;Acc:AAEL002808]
AAEL014869	1.76155	3.20057	55.6502	8.65838e-14	1.24654e-12	1	up	DNA-directed RNA polymerase I 16 kDa polypeptide [Source:VB External Description;Acc:AAEL014869]
AAEL014164	1.76097	1.85124	32.3308	1.30034e-08	8.34846e-08	1	up	\
AAEL005826	1.75989	4.80559	122.382	1.90456e-28	1.57586e-26	1	up	\
[truncated: 6,518 more rows]
