# Supplementary material for: The midgut transcriptome of Aedes aegypti fed with saline or protein meals containing chikungunya virus reveals genes potentially involved in viral midgut escape
Source: BMC Genomics. 2017 May 15;18:382. doi: 10.1186/s12864-017-3775-6 (PMC5433025; doi:10.1186/s12864-017-3775-6)
Supplement: Supplementary file 8 — GO of DE genes upregulated by SM and PM. (XLSX 830 kb) [file 12864_2017_3775_MOESM8_ESM.xlsx]

## Sheet: SM 1dpf>Sugar
Gene stable ID	GO term name	GO domain
AAEL001146	protein glycosylation	biological_process
AAEL011500	small GTPase mediated signal transduction	biological_process
AAEL009237	carbohydrate metabolic process	biological_process
AAEL012014	carbohydrate metabolic process	biological_process
AAEL012014	carboxylic acid metabolic process	biological_process
AAEL008879	NAD metabolic process	biological_process
AAEL008879	quinolinate biosynthetic process	biological_process
AAEL008879	'de novo' NAD biosynthetic process from tryptophan	biological_process
AAEL008879	tryptophan catabolic process	biological_process
AAEL008879	anthranilate metabolic process	biological_process
AAEL008879	oxidation-reduction process	biological_process
AAEL002495	chitin metabolic process	biological_process
AAEL011520	transmembrane transport	biological_process
AAEL001812	ion transport	biological_process
AAEL000127	metabolic process	biological_process
AAEL015020	carbohydrate metabolic process	biological_process
AAEL005188	carbohydrate metabolic process	biological_process
AAEL012402	fatty acid biosynthetic process	biological_process
AAEL010799	cell adhesion	biological_process
AAEL010799	tissue regeneration	biological_process
AAEL010596	protein glycosylation	biological_process
AAEL013712	digestion	biological_process
AAEL003742	carbohydrate metabolic process	biological_process
AAEL003742	sphingolipid metabolic process	biological_process
AAEL000858	small GTPase mediated signal transduction	biological_process
AAEL009246	carbohydrate metabolic process	biological_process
AAEL004931	carbohydrate metabolic process	biological_process
AAEL003434	carbohydrate metabolic process	biological_process
AAEL007979	transmembrane transport	biological_process
AAEL002467	chitin metabolic process	biological_process
AAEL006794	RNA processing	biological_process
AAEL007060	lipid metabolic process	biological_process
AAEL010602	glycogen biosynthetic process	biological_process
AAEL003365	metabolic process	biological_process
AAEL001157	intracellular protein transport	biological_process
AAEL001157	vesicle-mediated transport	biological_process
AAEL012578	L-serine biosynthetic process	biological_process
AAEL000080	gluconeogenesis	biological_process
AAEL009164	tRNA processing	biological_process
AAEL014715	regulation of translational initiation	biological_process
AAEL014715	formation of translation preinitiation complex	biological_process
AAEL010366	metabolic process	biological_process
AAEL011686	glycogen biosynthetic process	biological_process
AAEL013717	sphingomyelin catabolic process	biological_process
AAEL012554	carbohydrate metabolic process	biological_process
AAEL013966	protein folding	biological_process
AAEL006381	sphingomyelin catabolic process	biological_process
AAEL013074	actin filament organization	biological_process
AAEL013074	cell morphogenesis	biological_process
AAEL003066	chitin catabolic process	biological_process
AAEL003066	carbohydrate metabolic process	biological_process
AAEL003656	pathogenesis	biological_process
AAEL000575	nucleotide catabolic process	biological_process
AAEL006701	chitin metabolic process	biological_process
AAEL009323	one-carbon metabolic process	biological_process
AAEL000999	DNA replication initiation	biological_process
AAEL014218	lipid metabolic process	biological_process
AAEL014539	carbohydrate metabolic process	biological_process
AAEL006276	carbohydrate metabolic process	biological_process
AAEL001699	transmembrane transport	biological_process
AAEL013877	N-acetylglucosamine metabolic process	biological_process
AAEL013877	carbohydrate metabolic process	biological_process
AAEL013877	generation of precursor metabolites and energy	biological_process
AAEL013877	glucosamine catabolic process	biological_process
AAEL017443	metabolic process	biological_process
AAEL017291	lipid metabolic process	biological_process
AAEL014640	peptidoglycan catabolic process	biological_process
AAEL000044	polyamine biosynthetic process	biological_process
AAEL000271	glutamine metabolic process	biological_process
AAEL001847	transcription, DNA-templated	biological_process
AAEL000101	metabolic process	biological_process
AAEL013611	metabolic process	biological_process
AAEL002723	transport	biological_process
AAEL011746	metabolic process	biological_process
AAEL002555	transmembrane transport	biological_process
AAEL014321	carbohydrate metabolic process	biological_process
AAEL014321	sphingolipid metabolic process	biological_process
AAEL011343	homophilic cell adhesion via plasma membrane adhesion molecules	biological_process
AAEL007383	cellular iron ion homeostasis	biological_process
AAEL007383	iron ion transport	biological_process
AAEL009236	carbohydrate metabolic process	biological_process
AAEL003318	oligopeptide transport	biological_process
AAEL006883	response to stress	biological_process
AAEL006883	regulation of cell cycle	biological_process
AAEL009831	L-proline biosynthetic process	biological_process
AAEL010590	carbohydrate metabolic process	biological_process
AAEL010524	immune response	biological_process
AAEL012835	lipid metabolic process	biological_process
AAEL001818	intracellular signal transduction	biological_process
AAEL005977	carbohydrate biosynthetic process	biological_process
AAEL001091	malate metabolic process	biological_process
AAEL010653	fucose metabolic process	biological_process
AAEL011937	metabolic process	biological_process
AAEL003588	protein folding	biological_process
AAEL009232	metabolic process	biological_process
AAEL004193	signal transduction	biological_process
AAEL018269	establishment or maintenance of actin cytoskeleton polarity	biological_process
AAEL018269	establishment of planar polarity of embryonic epithelium	biological_process
AAEL018269	protein localization involved in establishment of planar polarity	biological_process
AAEL018273	lipid metabolic process	biological_process
AAEL018349	defense response to bacterium	biological_process
AAEL018349	innate immune response	biological_process
AAEL017061	tRNA modification	biological_process
AAEL017061	queuosine biosynthetic process	biological_process
AAEL012131	integral component of membrane	cellular_component
AAEL001146	integral component of membrane	cellular_component
AAEL001146	Golgi membrane	cellular_component
AAEL011500	intracellular	cellular_component
AAEL012014	cytoplasm	cellular_component
AAEL008879	integral component of membrane	cellular_component
AAEL008879	mitochondrial outer membrane	cellular_component
AAEL002495	extracellular region	cellular_component
AAEL011520	integral component of membrane	cellular_component
AAEL012411	integral component of membrane	cellular_component
AAEL009216	cAMP-dependent protein kinase complex	cellular_component
AAEL013304	integral component of membrane	cellular_component
AAEL001812	integral component of membrane	cellular_component
AAEL001812	plasma membrane	cellular_component
AAEL008928	integral component of membrane	cellular_component
AAEL008760	integral component of membrane	cellular_component
AAEL008878	integral component of membrane	cellular_component
AAEL010988	integral component of membrane	cellular_component
AAEL011588	integral component of membrane	cellular_component
AAEL008913	integral component of membrane	cellular_component
AAEL012402	integral component of membrane	cellular_component
AAEL005001	integral component of membrane	cellular_component
AAEL010799	integral component of membrane	cellular_component
AAEL010596	integral component of membrane	cellular_component
AAEL010596	Golgi membrane	cellular_component
AAEL003899	integral component of membrane	cellular_component
AAEL013712	extracellular space	cellular_component
AAEL000858	intracellular	cellular_component
AAEL012737	integral component of membrane	cellular_component
AAEL012504	integral component of membrane	cellular_component
AAEL007979	integral component of membrane	cellular_component
AAEL009529	integral component of membrane	cellular_component
AAEL002467	extracellular region	cellular_component
AAEL006181	integral component of membrane	cellular_component
AAEL007060	extracellular region	cellular_component
AAEL006274	integral component of membrane	cellular_component
AAEL001157	intracellular	cellular_component
AAEL015357	integral component of membrane	cellular_component
AAEL014715	eukaryotic 48S preinitiation complex	cellular_component
AAEL014715	eukaryotic translation initiation factor 3 complex	cellular_component
AAEL014715	eukaryotic 43S preinitiation complex	cellular_component
AAEL010366	integral component of membrane	cellular_component
AAEL003667	integral component of membrane	cellular_component
AAEL014717	integral component of membrane	cellular_component
AAEL003066	extracellular region	cellular_component
AAEL005030	integral component of membrane	cellular_component
AAEL006701	extracellular region	cellular_component
AAEL000999	nucleus	cellular_component
AAEL000999	MCM complex	cellular_component
AAEL013184	integral component of membrane	cellular_component
AAEL007635	integral component of membrane	cellular_component
AAEL000902	integral component of membrane	cellular_component
AAEL014573	integral component of membrane	cellular_component
AAEL001699	integral component of membrane	cellular_component
AAEL003898	integral component of membrane	cellular_component
AAEL006264	integral component of membrane	cellular_component
AAEL013877	cytoplasm	cellular_component
AAEL017291	extracellular region	cellular_component
AAEL014640	integral component of membrane	cellular_component
AAEL007812	integral component of membrane	cellular_component
AAEL009129	integral component of membrane	cellular_component
AAEL011521	integral component of membrane	cellular_component
AAEL001933	integral component of membrane	cellular_component
AAEL000441	integral component of membrane	cellular_component
AAEL002723	integral component of membrane	cellular_component
AAEL013197	viral capsid	cellular_component
AAEL006279	integral component of membrane	cellular_component
AAEL002555	integral component of membrane	cellular_component
AAEL011343	integral component of membrane	cellular_component
AAEL011343	plasma membrane	cellular_component
AAEL009476	integral component of membrane	cellular_component
AAEL007050	integral component of membrane	cellular_component
AAEL007383	cell	cellular_component
AAEL002432	integral component of membrane	cellular_component
AAEL009909	integral component of membrane	cellular_component
AAEL009909	lysosomal membrane	cellular_component
AAEL003318	integral component of membrane	cellular_component
AAEL007560	integral component of membrane	cellular_component
AAEL008635	integral component of membrane	cellular_component
AAEL004684	cytoplasm	cellular_component
AAEL006883	nucleus	cellular_component
AAEL007052	extracellular region	cellular_component
AAEL002978	cytoplasm	cellular_component
AAEL005739	integral component of membrane	cellular_component
AAEL010524	extracellular space	cellular_component
AAEL010524	integral component of membrane	cellular_component
AAEL010738	integral component of membrane	cellular_component
AAEL008364	extracellular space	cellular_component
AAEL001818	intracellular	cellular_component
AAEL004710	integral component of membrane	cellular_component
AAEL005977	integral component of membrane	cellular_component
AAEL012093	integral component of membrane	cellular_component
AAEL003619	integral component of membrane	cellular_component
AAEL011937	integral component of membrane	cellular_component
AAEL009232	integral component of membrane	cellular_component
AAEL012702	integral component of membrane	cellular_component
AAEL005401	integral component of membrane	cellular_component
AAEL018269	adherens junction	cellular_component
AAEL018349	extracellular region	cellular_component
AAEL006815	integral component of membrane	cellular_component
AAEL001301	intracellular	cellular_component
AAEL001307	intracellular	cellular_component
AAEL005337	integral component of membrane	cellular_component
AAEL002360	serine-type endopeptidase activity	molecular_function
AAEL012131	amino acid transmembrane transporter activity	molecular_function
AAEL004727	ATP binding	molecular_function
AAEL004727	inositol pentakisphosphate 2-kinase activity	molecular_function
AAEL001690	serine-type endopeptidase activity	molecular_function
AAEL001146	transferase activity, transferring glycosyl groups	molecular_function
AAEL001146	carbohydrate binding	molecular_function
AAEL011500	GTP binding	molecular_function
AAEL009237	hydrolase activity, hydrolyzing O-glycosyl compounds	molecular_function
AAEL010369	hydrolase activity, acting on ester bonds	molecular_function
AAEL012014	L-lactate dehydrogenase activity	molecular_function
AAEL012292	hydrolase activity	molecular_function
AAEL008879	FAD binding	molecular_function
AAEL008879	kynurenine 3-monooxygenase activity	molecular_function
AAEL008879	oxidoreductase activity	molecular_function
AAEL006598	serine-type endopeptidase activity	molecular_function
AAEL002495	chitin binding	molecular_function
AAEL003298	alkaline phosphatase activity	molecular_function
AAEL011191	protein binding	molecular_function
AAEL007972	pigment binding	molecular_function
AAEL008163	zinc ion binding	molecular_function
AAEL008163	metallopeptidase activity	molecular_function
AAEL009216	cAMP-dependent protein kinase regulator activity	molecular_function
AAEL009216	cAMP binding	molecular_function
AAEL005477	carbon-nitrogen ligase activity, with glutamine as amido-N-donor	molecular_function
AAEL003309	alkaline phosphatase activity	molecular_function
AAEL006376	serine-type endopeptidase activity	molecular_function
AAEL006594	serine-type endopeptidase activity	molecular_function
AAEL011575	zinc ion binding	molecular_function
AAEL011575	ubiquitin-protein transferase activity	molecular_function
AAEL001812	transporter activity	molecular_function
AAEL008928	inward rectifier potassium channel activity	molecular_function
AAEL008878	transferase activity, transferring acyl groups other than amino-acyl groups	molecular_function
AAEL010988	amino acid transmembrane transporter activity	molecular_function
AAEL000127	catalytic activity	molecular_function
AAEL010196	serine-type endopeptidase activity	molecular_function
AAEL013714	serine-type endopeptidase activity	molecular_function
AAEL005791	protein binding	molecular_function
AAEL001588	dipeptidase activity	molecular_function
AAEL001588	metallopeptidase activity	molecular_function
AAEL001588	tripeptidase activity	molecular_function
AAEL010099	hydrolase activity	molecular_function
AAEL008155	zinc ion binding	molecular_function
AAEL008155	metallopeptidase activity	molecular_function
AAEL009134	oxidoreductase activity	molecular_function
AAEL014820	N-acetyltransferase activity	molecular_function
AAEL015020	hydrolase activity, hydrolyzing O-glycosyl compounds	molecular_function
AAEL003508	alanine-glyoxylate transaminase activity	molecular_function
AAEL003508	serine-pyruvate transaminase activity	molecular_function
AAEL005188	hydrolase activity, hydrolyzing O-glycosyl compounds	molecular_function
AAEL002130	protein binding	molecular_function
AAEL007601	serine-type endopeptidase activity	molecular_function
AAEL007432	serine-type endopeptidase activity	molecular_function
AAEL005001	transporter activity	molecular_function
AAEL010203	serine-type endopeptidase activity	molecular_function
AAEL010596	transferase activity, transferring glycosyl groups	molecular_function
AAEL010596	carbohydrate binding	molecular_function
AAEL003899	transmembrane transporter activity	molecular_function
AAEL013712	serine-type endopeptidase activity	molecular_function
AAEL013675	translation initiation factor activity	molecular_function
AAEL003742	glucosylceramidase activity	molecular_function
AAEL001839	zinc ion binding	molecular_function
AAEL001839	metallocarboxypeptidase activity	molecular_function
AAEL000858	guanyl-nucleotide exchange factor activity	molecular_function
AAEL012737	transferase activity, transferring acyl groups other than amino-acyl groups	molecular_function
AAEL013284	serine-type endopeptidase activity	molecular_function
AAEL009246	hydrolase activity, hydrolyzing O-glycosyl compounds	molecular_function
AAEL004931	beta-N-acetylhexosaminidase activity	molecular_function
AAEL003434	catalytic activity	molecular_function
AAEL009529	ion channel activity	molecular_function
AAEL002467	chitin binding	molecular_function
AAEL006181	carbon-nitrogen ligase activity, with glutamine as amido-N-donor	molecular_function
AAEL006794	ATP binding	molecular_function
AAEL006794	RNA binding	molecular_function
AAEL006794	ribonuclease III activity	molecular_function
AAEL005508	oxidoreductase activity	molecular_function
AAEL005508	metal ion binding	molecular_function
AAEL005508	2 iron, 2 sulfur cluster binding	molecular_function
AAEL007060	phosphatidylcholine 1-acylhydrolase activity	molecular_function
AAEL010602	hydrolase activity, hydrolyzing O-glycosyl compounds	molecular_function
AAEL010602	cation binding	molecular_function
AAEL010602	1,4-alpha-glucan branching enzyme activity	molecular_function
AAEL010198	protein binding	molecular_function
AAEL003365	catalytic activity	molecular_function
AAEL006274	substrate-specific transmembrane transporter activity	molecular_function
AAEL001157	zinc ion binding	molecular_function
AAEL008893	aminopeptidase activity	molecular_function
AAEL008893	manganese ion binding	molecular_function
AAEL012578	O-phospho-L-serine:2-oxoglutarate aminotransferase activity	molecular_function
AAEL004445	ATP binding	molecular_function
AAEL004445	nucleic acid binding	molecular_function
AAEL000080	GTP binding	molecular_function
AAEL000080	phosphoenolpyruvate carboxykinase (GTP) activity	molecular_function
AAEL015357	transferase activity, transferring acyl groups other than amino-acyl groups	molecular_function
AAEL000447	protein binding	molecular_function
AAEL014715	translation initiation factor activity	molecular_function
AAEL010366	glucuronosyltransferase activity	molecular_function
AAEL013707	serine-type endopeptidase activity	molecular_function
AAEL011686	hydrolase activity, hydrolyzing O-glycosyl compounds	molecular_function
AAEL011686	cation binding	molecular_function
AAEL011686	1,4-alpha-glucan branching enzyme activity	molecular_function
AAEL001674	serine-type endopeptidase activity	molecular_function
AAEL013717	hydrolase activity, acting on glycosyl bonds	molecular_function
AAEL013717	sphingomyelin phosphodiesterase activity	molecular_function
AAEL012554	catalytic activity	molecular_function
AAEL006011	protein binding	molecular_function
AAEL007926	serine-type carboxypeptidase activity	molecular_function
AAEL013715	serine-type endopeptidase activity	molecular_function
AAEL003286	alkaline phosphatase activity	molecular_function
AAEL013966	ATP binding	molecular_function
AAEL006381	hydrolase activity, acting on glycosyl bonds	molecular_function
AAEL006381	sphingomyelin phosphodiesterase activity	molecular_function
AAEL003066	chitinase activity	molecular_function
AAEL003066	chitin binding	molecular_function
AAEL010195	serine-type endopeptidase activity	molecular_function
AAEL013713	serine-type endopeptidase activity	molecular_function
AAEL000575	nucleotide binding	molecular_function
AAEL000575	hydrolase activity	molecular_function
AAEL005030	ATP binding	molecular_function
AAEL005030	ATPase activity, coupled to transmembrane movement of substances	molecular_function
AAEL008784	serine-type endopeptidase activity	molecular_function
AAEL011539	zinc ion binding	molecular_function
AAEL011539	metalloendopeptidase activity	molecular_function
AAEL006701	chitin binding	molecular_function
AAEL013138	protein binding	molecular_function
AAEL009323	zinc ion binding	molecular_function
AAEL009323	carbonate dehydratase activity	molecular_function
AAEL000999	ATP binding	molecular_function
AAEL000999	DNA binding	molecular_function
AAEL000999	DNA helicase activity	molecular_function
AAEL013184	potassium channel activity	molecular_function
AAEL010202	serine-type endopeptidase activity	molecular_function
AAEL000902	transmembrane transporter activity	molecular_function
AAEL014539	catalytic activity	molecular_function
AAEL006276	catalytic activity	molecular_function
AAEL002332	protein binding	molecular_function
AAEL013628	serine-type endopeptidase activity	molecular_function
AAEL013189	ATP binding	molecular_function
AAEL006264	substrate-specific transmembrane transporter activity	molecular_function
AAEL001707	oxidoreductase activity	molecular_function
AAEL013877	glucosamine-6-phosphate deaminase activity	molecular_function
AAEL013877	hydrolase activity	molecular_function
AAEL017443	catalytic activity	molecular_function
AAEL017291	zinc ion binding	molecular_function
AAEL017291	nucleic acid binding	molecular_function
AAEL017291	phosphatidylcholine 1-acylhydrolase activity	molecular_function
AAEL009074	zinc ion binding	molecular_function
AAEL010100	lysozyme activity	molecular_function
AAEL014640	zinc ion binding	molecular_function
AAEL014640	N-acetylmuramoyl-L-alanine amidase activity	molecular_function
AAEL006044	heme binding	molecular_function
AAEL006044	oxidoreductase activity, acting on paired donors, with incorporation or reduction of molecular oxygen	molecular_function
AAEL006044	monooxygenase activity	molecular_function
AAEL006044	iron ion binding	molecular_function
AAEL010154	heme binding	molecular_function
AAEL010154	oxidoreductase activity, acting on paired donors, with incorporation or reduction of molecular oxygen	molecular_function
AAEL010154	monooxygenase activity	molecular_function
AAEL010154	iron ion binding	molecular_function
AAEL007816	heme binding	molecular_function
AAEL007816	oxidoreductase activity, acting on paired donors, with incorporation or reduction of molecular oxygen	molecular_function
AAEL007816	monooxygenase activity	molecular_function
AAEL007816	iron ion binding	molecular_function
AAEL007812	heme binding	molecular_function
AAEL007812	oxidoreductase activity, acting on paired donors, with incorporation or reduction of molecular oxygen	molecular_function
AAEL007812	monooxygenase activity	molecular_function
AAEL007812	iron ion binding	molecular_function
AAEL009129	heme binding	molecular_function
AAEL009129	oxidoreductase activity, acting on paired donors, with incorporation or reduction of molecular oxygen	molecular_function
AAEL009129	monooxygenase activity	molecular_function
AAEL009129	iron ion binding	molecular_function
AAEL000044	catalytic activity	molecular_function
AAEL000883	chaperone binding	molecular_function
AAEL000271	omega peptidase activity	molecular_function
AAEL009935	N-acetyltransferase activity	molecular_function
AAEL001933	zinc ion binding	molecular_function
AAEL001847	DNA binding	molecular_function
AAEL001847	DNA-directed RNA polymerase activity	molecular_function
AAEL000101	catalytic activity	molecular_function
AAEL013611	catalytic activity	molecular_function
AAEL013214	ATP binding	molecular_function
AAEL013214	protein serine/threonine kinase activity	molecular_function
AAEL011746	catalytic activity	molecular_function
AAEL011746	ATP binding	molecular_function
AAEL011746	metal ion binding	molecular_function
AAEL011746	ligase activity	molecular_function
AAEL001667	oxidoreductase activity	molecular_function
AAEL001667	copper ion binding	molecular_function
AAEL005336	NAD binding	molecular_function
AAEL005336	oxidoreductase activity, acting on the CH-OH group of donors, NAD or NADP as acceptor	molecular_function
AAEL002555	transporter activity	molecular_function
AAEL014321	glucosylceramidase activity	molecular_function
AAEL011343	calcium ion binding	molecular_function
AAEL007050	substrate-specific transmembrane transporter activity	molecular_function
AAEL007383	ferroxidase activity	molecular_function
AAEL007383	ferric iron binding	molecular_function
AAEL009236	hydrolase activity, hydrolyzing O-glycosyl compounds	molecular_function
AAEL003318	transporter activity	molecular_function
AAEL007560	transferase activity, transferring glycosyl groups	molecular_function
AAEL008635	ATP binding	molecular_function
AAEL008635	ATPase activity	molecular_function
AAEL012783	zinc ion binding	molecular_function
AAEL012783	aminopeptidase activity	molecular_function
AAEL012783	metallopeptidase activity	molecular_function
AAEL004684	glycolipid transporter activity	molecular_function
AAEL004684	glycolipid binding	molecular_function
AAEL009831	pyrroline-5-carboxylate reductase activity	molecular_function
AAEL010590	carbohydrate binding	molecular_function
AAEL010590	isomerase activity	molecular_function
AAEL007052	carboxylic ester hydrolase activity	molecular_function
AAEL002978	metalloexopeptidase activity	molecular_function
AAEL002978	aminopeptidase activity	molecular_function
AAEL002978	manganese ion binding	molecular_function
AAEL004092	nucleic acid binding	molecular_function
AAEL004092	metal ion binding	molecular_function
AAEL004092	hydrolase activity	molecular_function
AAEL000658	diacylglycerol O-acyltransferase activity	molecular_function
AAEL012513	calcium ion binding	molecular_function
AAEL010738	inorganic anion exchanger activity	molecular_function
AAEL001693	serine-type endopeptidase activity	molecular_function
AAEL009108	zinc ion binding	molecular_function
AAEL009108	metallopeptidase activity	molecular_function
AAEL005977	sulfotransferase activity	molecular_function
AAEL001091	metal ion binding	molecular_function
AAEL001091	NAD binding	molecular_function
AAEL001091	malate dehydrogenase (decarboxylating) (NAD+) activity	molecular_function
AAEL003619	neurotransmitter:sodium symporter activity	molecular_function
AAEL010653	alpha-L-fucosidase activity	molecular_function
AAEL011937	transferase activity, transferring hexosyl groups	molecular_function
AAEL009232	catalytic activity	molecular_function
AAEL012702	transporter activity	molecular_function
AAEL012702	ATP binding	molecular_function
AAEL012702	ATPase activity	molecular_function
AAEL002560	protein binding	molecular_function
AAEL010930	hydrolase activity	molecular_function
AAEL001641	nucleic acid binding	molecular_function
AAEL001641	metal ion binding	molecular_function
AAEL001641	hydrolase activity	molecular_function
AAEL005401	oxidoreductase activity	molecular_function
AAEL005401	FMN binding	molecular_function
AAEL011254	protein binding	molecular_function
AAEL018273	phosphoric diester hydrolase activity	molecular_function
AAEL018273	starch binding	molecular_function
AAEL018273	carbohydrate binding	molecular_function
AAEL018285	serine-type endopeptidase activity	molecular_function
AAEL006815	heme binding	molecular_function
AAEL006815	oxidoreductase activity, acting on paired donors, with incorporation or reduction of molecular oxygen	molecular_function
AAEL006815	monooxygenase activity	molecular_function
AAEL006815	iron ion binding	molecular_function
AAEL014689	zinc ion binding	molecular_function
AAEL014689	methyltransferase activity	molecular_function
AAEL001301	transporter activity	molecular_function
AAEL009764	metal ion binding	molecular_function
AAEL009764	hydrolase activity	molecular_function
AAEL001307	transporter activity	molecular_function
AAEL017061	queuine tRNA-ribosyltransferase activity	molecular_function
AAEL001837	carboxylic ester hydrolase activity	molecular_function
AAEL010135
AAEL013880
AAEL010436
AAEL002263
AAEL015667
AAEL013706
AAEL015136
AAEL011598
AAEL011515
AAEL002353
AAEL009165
AAEL009760
AAEL007325
AAEL004239
AAEL007592
AAEL011711
AAEL001621
AAEL001611
AAEL013127
AAEL006617
AAEL010435
AAEL009166
AAEL011962
AAEL008730
AAEL005428
AAEL011296
AAEL014310
AAEL004134
AAEL007030
AAEL013577
AAEL013126
AAEL003667
AAEL013835
AAEL002457
AAEL001180
AAEL007920
AAEL014821
AAEL013102
AAEL015114
AAEL006602
AAEL017558
AAEL010920
AAEL000500
AAEL013584
AAEL000950
AAEL013774
AAEL002963
AAEL013118
AAEL013885
AAEL007591
AAEL000859
AAEL014525
AAEL013775
AAEL018191
AAEL018207

## Sheet: SM 2dpf>Sugar
Gene stable ID	GO term name	GO domain
AAEL001146	protein glycosylation	biological_process
AAEL014868	actin filament organization	biological_process
AAEL014868	cell cycle	biological_process
AAEL009237	carbohydrate metabolic process	biological_process
AAEL012014	carbohydrate metabolic process	biological_process
AAEL012014	carboxylic acid metabolic process	biological_process
AAEL011061	regulation of Rho protein signal transduction	biological_process
AAEL012502	oxidation-reduction process	biological_process
AAEL000109	L-methionine biosynthetic process from methylthioadenosine	biological_process
AAEL008879	NAD metabolic process	biological_process
AAEL008879	quinolinate biosynthetic process	biological_process
AAEL008879	'de novo' NAD biosynthetic process from tryptophan	biological_process
AAEL008879	tryptophan catabolic process	biological_process
AAEL008879	anthranilate metabolic process	biological_process
AAEL008879	oxidation-reduction process	biological_process
AAEL002903	phosphatidylinositol phosphorylation	biological_process
AAEL002903	phosphatidylinositol-mediated signaling	biological_process
AAEL009745	nitric oxide biosynthetic process	biological_process
AAEL011824	glutathione metabolic process	biological_process
AAEL000127	metabolic process	biological_process
AAEL001176	spermine biosynthetic process	biological_process
AAEL001176	spermidine biosynthetic process	biological_process
AAEL001176	S-adenosylmethioninamine biosynthetic process	biological_process
AAEL015020	carbohydrate metabolic process	biological_process
AAEL015247	proteolysis	biological_process
AAEL005188	carbohydrate metabolic process	biological_process
AAEL012382	nucleotide catabolic process	biological_process
AAEL000654	protein glycosylation	biological_process
AAEL003439	apoptotic process	biological_process
AAEL003439	larval midgut histolysis	biological_process
AAEL008096	transport	biological_process
AAEL011773	protein folding	biological_process
AAEL013712	digestion	biological_process
AAEL000858	small GTPase mediated signal transduction	biological_process
AAEL009246	carbohydrate metabolic process	biological_process
AAEL004931	carbohydrate metabolic process	biological_process
AAEL007979	transmembrane transport	biological_process
AAEL004236	regulation of ARF protein signal transduction	biological_process
AAEL002467	chitin metabolic process	biological_process
AAEL008028	transmembrane transport	biological_process
AAEL014896	signal transduction	biological_process
AAEL012578	L-serine biosynthetic process	biological_process
AAEL006514	transmembrane transport	biological_process
AAEL013717	sphingomyelin catabolic process	biological_process
AAEL012554	carbohydrate metabolic process	biological_process
AAEL001100	L-serine biosynthetic process	biological_process
AAEL004798	chitin metabolic process	biological_process
AAEL000223	carbohydrate metabolic process	biological_process
AAEL012245	chitin metabolic process	biological_process
AAEL011341	nucleotide catabolic process	biological_process
AAEL006701	chitin metabolic process	biological_process
AAEL014218	lipid metabolic process	biological_process
AAEL014539	carbohydrate metabolic process	biological_process
AAEL000746	tricarboxylic acid cycle	biological_process
AAEL000746	isocitrate metabolic process	biological_process
AAEL006322	oxidation-reduction process	biological_process
AAEL013877	N-acetylglucosamine metabolic process	biological_process
AAEL013877	carbohydrate metabolic process	biological_process
AAEL013877	generation of precursor metabolites and energy	biological_process
AAEL013877	glucosamine catabolic process	biological_process
AAEL017291	lipid metabolic process	biological_process
AAEL000271	glutamine metabolic process	biological_process
AAEL014512	protein phosphorylation	biological_process
AAEL003808	transmembrane transport	biological_process
AAEL002555	transmembrane transport	biological_process
AAEL011878	actin filament organization	biological_process
AAEL011878	endocytosis	biological_process
AAEL007611	chitin metabolic process	biological_process
AAEL003318	oligopeptide transport	biological_process
AAEL004313	protein folding	biological_process
AAEL005480	regulation of transcription, DNA-templated	biological_process
AAEL005480	transcription, DNA-templated	biological_process
AAEL008944	regulation of cytokinesis	biological_process
AAEL008944	centriole replication	biological_process
AAEL010464	cellular amino acid metabolic process	biological_process
AAEL010653	fucose metabolic process	biological_process
AAEL011937	metabolic process	biological_process
AAEL000417	transmembrane transport	biological_process
AAEL015445	L-cysteine metabolic process	biological_process
AAEL015445	oxidation-reduction process	biological_process
AAEL004247	transmembrane transport	biological_process
AAEL018215	small GTPase mediated signal transduction	biological_process
AAEL018664	electron transport chain	biological_process
AAEL018669	aerobic electron transport chain	biological_process
AAEL018668	ATP synthesis coupled proton transport	biological_process
AAEL018681	ATP synthesis coupled electron transport	biological_process
AAEL018685	mitochondrial electron transport, ubiquinol to cytochrome c	biological_process
AAEL018667	ATP synthesis coupled proton transport	biological_process
AAEL018680	mitochondrial electron transport, NADH to ubiquinone	biological_process
AAEL002086	protein transport	biological_process
AAEL002086	protein retention in ER lumen	biological_process
AAEL012616	proton transport	biological_process
AAEL018696	mitotic nuclear division	biological_process
AAEL012131	integral component of membrane	cellular_component
AAEL001146	integral component of membrane	cellular_component
AAEL001146	Golgi membrane	cellular_component
AAEL012014	cytoplasm	cellular_component
AAEL012502	integral component of membrane	cellular_component
AAEL000109	cytoplasm	cellular_component
AAEL000109	nucleus	cellular_component
AAEL008879	integral component of membrane	cellular_component
AAEL008879	mitochondrial outer membrane	cellular_component
AAEL002903	intracellular	cellular_component
AAEL013304	integral component of membrane	cellular_component
AAEL011824	integral component of membrane	cellular_component
AAEL011519	integral component of membrane	cellular_component
AAEL009531	integral component of membrane	cellular_component
AAEL008913	integral component of membrane	cellular_component
AAEL008134	integral component of membrane	cellular_component
AAEL012833	integral component of membrane	cellular_component
AAEL005001	integral component of membrane	cellular_component
AAEL000654	integral component of membrane	cellular_component
AAEL000654	Golgi membrane	cellular_component
AAEL008096	integral component of membrane	cellular_component
AAEL011773	endoplasmic reticulum	cellular_component
AAEL003720	integral component of membrane	cellular_component
AAEL013567	integral component of membrane	cellular_component
AAEL003974	intracellular	cellular_component
AAEL012561	integral component of membrane	cellular_component
AAEL013712	extracellular space	cellular_component
AAEL000858	intracellular	cellular_component
AAEL013141	integral component of membrane	cellular_component
AAEL007979	integral component of membrane	cellular_component
AAEL002467	extracellular region	cellular_component
AAEL008028	integral component of membrane	cellular_component
AAEL002292	integral component of membrane	cellular_component
AAEL014896	integral component of membrane	cellular_component
AAEL012941	integral component of membrane	cellular_component
AAEL010912	integral component of membrane	cellular_component
AAEL006514	integral component of membrane	cellular_component
AAEL009991	myosin complex	cellular_component
AAEL004798	extracellular region	cellular_component
AAEL004798	integral component of membrane	cellular_component
AAEL012245	extracellular region	cellular_component
AAEL005030	integral component of membrane	cellular_component
AAEL001599	integral component of membrane	cellular_component
AAEL012742	integral component of membrane	cellular_component
AAEL006701	extracellular region	cellular_component
AAEL002102	integral component of membrane	cellular_component
AAEL002102	endoplasmic reticulum	cellular_component
AAEL008232	integral component of membrane	cellular_component
AAEL011256	integral component of membrane	cellular_component
AAEL006322	integral component of membrane	cellular_component
AAEL008198	integral component of membrane	cellular_component
AAEL012700	integral component of membrane	cellular_component
AAEL013877	cytoplasm	cellular_component
AAEL007191	integral component of membrane	cellular_component
AAEL017291	extracellular region	cellular_component
AAEL014413	integral component of membrane	cellular_component
AAEL007812	integral component of membrane	cellular_component
AAEL009036	integral component of membrane	cellular_component
AAEL001542	integral component of membrane	cellular_component
AAEL003808	integral component of membrane	cellular_component
AAEL003808	membrane	cellular_component
AAEL002555	integral component of membrane	cellular_component
AAEL011878	integral component of membrane	cellular_component
AAEL007611	extracellular region	cellular_component
AAEL007611	integral component of membrane	cellular_component
AAEL002554	extracellular region	cellular_component
AAEL003318	integral component of membrane	cellular_component
AAEL008635	integral component of membrane	cellular_component
AAEL012041	integral component of membrane	cellular_component
AAEL005480	nucleus	cellular_component
AAEL013884	integral component of membrane	cellular_component
AAEL008944	centriole	cellular_component
AAEL010204	cytoplasm	cellular_component
AAEL011937	integral component of membrane	cellular_component
AAEL000417	integral component of membrane	cellular_component
AAEL004247	integral component of membrane	cellular_component
AAEL008495	cytoskeleton	cellular_component
AAEL018215	intracellular	cellular_component
AAEL018278	integral component of membrane	cellular_component
AAEL018684	integral component of membrane	cellular_component
AAEL018684	respiratory chain	cellular_component
AAEL018684	mitochondrial membrane	cellular_component
AAEL018664	integral component of membrane	cellular_component
AAEL018664	mitochondrial inner membrane	cellular_component
AAEL018664	respiratory chain	cellular_component
AAEL018671	integral component of membrane	cellular_component
AAEL018671	respiratory chain	cellular_component
AAEL018671	mitochondrial membrane	cellular_component
AAEL018687	integral component of membrane	cellular_component
AAEL018687	mitochondrial inner membrane	cellular_component
AAEL018687	respiratory chain	cellular_component
AAEL018669	integral component of membrane	cellular_component
AAEL018669	mitochondrial inner membrane	cellular_component
AAEL018668	integral component of membrane	cellular_component
AAEL018668	mitochondrial inner membrane	cellular_component
AAEL018668	proton-transporting ATP synthase complex, coupling factor F(o)	cellular_component
AAEL018681	integral component of membrane	cellular_component
AAEL018681	respiratory chain	cellular_component
AAEL018681	mitochondrial membrane	cellular_component
AAEL018685	mitochondrial inner membrane	cellular_component
AAEL018685	respiratory chain complex III	cellular_component
AAEL018667	integral component of membrane	cellular_component
AAEL018667	mitochondrial proton-transporting ATP synthase complex, coupling factor F(o)	cellular_component
AAEL018680	integral component of membrane	cellular_component
AAEL018680	respiratory chain	cellular_component
AAEL018680	mitochondrial membrane	cellular_component
AAEL003349	integral component of membrane	cellular_component
AAEL003349	endoplasmic reticulum membrane	cellular_component
AAEL002063	integral component of membrane	cellular_component
AAEL002086	integral component of membrane	cellular_component
AAEL002086	endoplasmic reticulum membrane	cellular_component
AAEL012616	integral component of membrane	cellular_component
AAEL018696	nucleus	cellular_component
AAEL002360	serine-type endopeptidase activity	molecular_function
AAEL012131	amino acid transmembrane transporter activity	molecular_function
AAEL001690	serine-type endopeptidase activity	molecular_function
AAEL001146	transferase activity, transferring glycosyl groups	molecular_function
AAEL001146	carbohydrate binding	molecular_function
AAEL009237	hydrolase activity, hydrolyzing O-glycosyl compounds	molecular_function
AAEL003317	phosphatase activity	molecular_function
AAEL012014	L-lactate dehydrogenase activity	molecular_function
AAEL011061	Rho guanyl-nucleotide exchange factor activity	molecular_function
AAEL000109	magnesium ion binding	molecular_function
AAEL000109	acireductone synthase activity	molecular_function
AAEL008879	FAD binding	molecular_function
AAEL008879	kynurenine 3-monooxygenase activity	molecular_function
AAEL008879	oxidoreductase activity	molecular_function
AAEL002903	kinase activity	molecular_function
AAEL009745	heme binding	molecular_function
AAEL009745	iron ion binding	molecular_function
AAEL009745	flavin adenine dinucleotide binding	molecular_function
AAEL009745	NADP binding	molecular_function
AAEL009745	FMN binding	molecular_function
AAEL009745	nitric-oxide synthase activity	molecular_function
AAEL006376	serine-type endopeptidase activity	molecular_function
AAEL011824	gamma-glutamyltransferase activity	molecular_function
AAEL002390	nucleic acid binding	molecular_function
AAEL002390	metal ion binding	molecular_function
AAEL000127	catalytic activity	molecular_function
AAEL010196	serine-type endopeptidase activity	molecular_function
AAEL013714	serine-type endopeptidase activity	molecular_function
AAEL001701	serine-type endopeptidase activity	molecular_function
AAEL001176	adenosylmethionine decarboxylase activity	molecular_function
AAEL005821	zinc ion binding	molecular_function
AAEL005821	metallopeptidase activity	molecular_function
AAEL015020	hydrolase activity, hydrolyzing O-glycosyl compounds	molecular_function
AAEL009531	lipid transporter activity	molecular_function
AAEL005188	hydrolase activity, hydrolyzing O-glycosyl compounds	molecular_function
AAEL007601	serine-type endopeptidase activity	molecular_function
AAEL012382	hydrolase activity	molecular_function
AAEL008134	ATP binding	molecular_function
AAEL008134	ATPase activity, coupled to transmembrane movement of substances	molecular_function
AAEL005001	transporter activity	molecular_function
AAEL000654	transferase activity, transferring glycosyl groups	molecular_function
AAEL000654	carbohydrate binding	molecular_function
AAEL003439	cysteine-type endopeptidase activity	molecular_function
AAEL010203	serine-type endopeptidase activity	molecular_function
AAEL011773	calcium ion binding	molecular_function
AAEL013567	ATP binding	molecular_function
AAEL013567	ATPase activity, coupled to transmembrane movement of substances	molecular_function
AAEL003974	calcium-dependent cysteine-type endopeptidase activity	molecular_function
AAEL013712	serine-type endopeptidase activity	molecular_function
AAEL001839	zinc ion binding	molecular_function
AAEL001839	metallocarboxypeptidase activity	molecular_function
AAEL000858	guanyl-nucleotide exchange factor activity	molecular_function
AAEL008606	heme binding	molecular_function
AAEL008606	metal ion binding	molecular_function
AAEL013141	transmembrane transporter activity	molecular_function
AAEL009246	hydrolase activity, hydrolyzing O-glycosyl compounds	molecular_function
AAEL004931	beta-N-acetylhexosaminidase activity	molecular_function
AAEL009843	serine-type endopeptidase activity	molecular_function
AAEL004236	ARF guanyl-nucleotide exchange factor activity	molecular_function
AAEL004236	phospholipid binding	molecular_function
AAEL002467	chitin binding	molecular_function
AAEL004285	kinase activity	molecular_function
AAEL007658	protein binding	molecular_function
AAEL002292	transmembrane transporter activity	molecular_function
AAEL014271	calcium ion binding	molecular_function
AAEL008893	aminopeptidase activity	molecular_function
AAEL008893	manganese ion binding	molecular_function
AAEL012578	O-phospho-L-serine:2-oxoglutarate aminotransferase activity	molecular_function
AAEL012120	oxidoreductase activity	molecular_function
AAEL012941	zinc ion binding	molecular_function
AAEL011756	oxidoreductase activity, acting on the aldehyde or oxo group of donors, NAD or NADP as acceptor	molecular_function
AAEL010912	serine-type peptidase activity	molecular_function
AAEL013707	serine-type endopeptidase activity	molecular_function
AAEL013717	hydrolase activity, acting on glycosyl bonds	molecular_function
AAEL013717	sphingomyelin phosphodiesterase activity	molecular_function
AAEL012554	catalytic activity	molecular_function
AAEL009991	ATP binding	molecular_function
AAEL009991	protein kinase activity	molecular_function
AAEL009991	motor activity	molecular_function
AAEL007926	serine-type carboxypeptidase activity	molecular_function
AAEL013715	serine-type endopeptidase activity	molecular_function
AAEL003286	alkaline phosphatase activity	molecular_function
AAEL001100	phosphoserine phosphatase activity	molecular_function
AAEL004798	chitin binding	molecular_function
AAEL000223	hydrolase activity, hydrolyzing O-glycosyl compounds	molecular_function
AAEL010195	serine-type endopeptidase activity	molecular_function
AAEL012245	chitin binding	molecular_function
AAEL011341	metal ion binding	molecular_function
AAEL011341	nucleotide binding	molecular_function
AAEL011341	hydrolase activity, acting on ester bonds	molecular_function
AAEL005030	ATP binding	molecular_function
AAEL005030	ATPase activity, coupled to transmembrane movement of substances	molecular_function
AAEL011539	zinc ion binding	molecular_function
AAEL011539	metalloendopeptidase activity	molecular_function
AAEL008876	nucleic acid binding	molecular_function
AAEL008876	metal ion binding	molecular_function
AAEL008876	hydrolase activity	molecular_function
AAEL006701	chitin binding	molecular_function
AAEL008769	serine-type endopeptidase activity	molecular_function
AAEL013138	protein binding	molecular_function
AAEL014539	catalytic activity	molecular_function
AAEL000746	magnesium ion binding	molecular_function
AAEL000746	NAD binding	molecular_function
AAEL000746	isocitrate dehydrogenase (NADP+) activity	molecular_function
AAEL014516	zinc ion binding	molecular_function
AAEL014516	metalloendopeptidase activity	molecular_function
AAEL007204	zinc ion binding	molecular_function
AAEL007204	metallopeptidase activity	molecular_function
AAEL002102	protein disulfide isomerase activity	molecular_function
AAEL002102	oxidoreductase activity, acting on a sulfur group of donors, disulfide as acceptor	molecular_function
AAEL008232	substrate-specific transmembrane transporter activity	molecular_function
AAEL011256	cation transmembrane transporter activity	molecular_function
AAEL012700	transporter activity	molecular_function
AAEL012700	ATP binding	molecular_function
AAEL012700	ATPase activity	molecular_function
AAEL013189	ATP binding	molecular_function
AAEL013877	glucosamine-6-phosphate deaminase activity	molecular_function
AAEL013877	hydrolase activity	molecular_function
AAEL017291	zinc ion binding	molecular_function
AAEL017291	nucleic acid binding	molecular_function
AAEL017291	phosphatidylcholine 1-acylhydrolase activity	molecular_function
AAEL014413	heme binding	molecular_function
AAEL014413	oxidoreductase activity, acting on paired donors, with incorporation or reduction of molecular oxygen	molecular_function
AAEL014413	monooxygenase activity	molecular_function
AAEL014413	iron ion binding	molecular_function
AAEL007812	heme binding	molecular_function
AAEL007812	oxidoreductase activity, acting on paired donors, with incorporation or reduction of molecular oxygen	molecular_function
AAEL007812	monooxygenase activity	molecular_function
AAEL007812	iron ion binding	molecular_function
AAEL011752	protein binding	molecular_function
AAEL014734	oxidoreductase activity	molecular_function
AAEL007111	catalytic activity	molecular_function
AAEL000874	ADP binding	molecular_function
AAEL017320	farnesol dehydrogenase activity	molecular_function
AAEL000271	omega peptidase activity	molecular_function
AAEL001667	oxidoreductase activity	molecular_function
AAEL001667	copper ion binding	molecular_function
AAEL014512	protein tyrosine kinase activity	molecular_function
AAEL014512	protein kinase activity	molecular_function
AAEL014512	ATP binding	molecular_function
AAEL001542	voltage-gated potassium channel activity	molecular_function
AAEL007416	iron ion binding	molecular_function
AAEL007416	oxidoreductase activity, acting on single donors with incorporation of molecular oxygen, incorporation of two atoms of oxygen	molecular_function
AAEL003808	transmembrane transporter activity	molecular_function
AAEL003808	substrate-specific transmembrane transporter activity	molecular_function
AAEL003808	transporter activity	molecular_function
AAEL002555	transporter activity	molecular_function
AAEL013465	protein binding	molecular_function
AAEL011878	substrate-specific transmembrane transporter activity	molecular_function
AAEL007611	chitin binding	molecular_function
AAEL002554	peptidase inhibitor activity	molecular_function
AAEL002554	protein binding	molecular_function
AAEL003318	transporter activity	molecular_function
AAEL008635	ATP binding	molecular_function
AAEL008635	ATPase activity	molecular_function
AAEL004313	calcium ion binding	molecular_function
AAEL012783	zinc ion binding	molecular_function
AAEL012783	aminopeptidase activity	molecular_function
AAEL012783	metallopeptidase activity	molecular_function
AAEL010776	zinc ion binding	molecular_function
AAEL010776	metallocarboxypeptidase activity	molecular_function
AAEL012041	secondary active sulfate transmembrane transporter activity	molecular_function
AAEL011542	zinc ion binding	molecular_function
AAEL011542	metalloendopeptidase activity	molecular_function
AAEL006902	serine-type endopeptidase activity	molecular_function
AAEL009988	protein binding	molecular_function
AAEL005480	DNA binding	molecular_function
AAEL013884	transmembrane transporter activity	molecular_function
AAEL001693	serine-type endopeptidase activity	molecular_function
AAEL009108	zinc ion binding	molecular_function
AAEL009108	metallopeptidase activity	molecular_function
AAEL010204	iron-sulfur cluster binding	molecular_function
AAEL010204	oxidoreductase activity, acting on the CH-CH group of donors	molecular_function
AAEL010464	glutamate dehydrogenase (NAD+) activity	molecular_function
AAEL010653	alpha-L-fucosidase activity	molecular_function
AAEL006525	protein binding	molecular_function
AAEL011937	transferase activity, transferring hexosyl groups	molecular_function
AAEL002560	protein binding	molecular_function
AAEL010930	hydrolase activity	molecular_function
AAEL015445	cysteine dioxygenase activity	molecular_function
AAEL015445	iron ion binding	molecular_function
AAEL001641	nucleic acid binding	molecular_function
AAEL001641	metal ion binding	molecular_function
AAEL001641	hydrolase activity	molecular_function
AAEL018215	guanyl-nucleotide exchange factor activity	molecular_function
AAEL018684	NADH dehydrogenase (ubiquinone) activity	molecular_function
AAEL018664	cytochrome-c oxidase activity	molecular_function
AAEL018664	copper ion binding	molecular_function
AAEL018671	NADH dehydrogenase (ubiquinone) activity	molecular_function
AAEL018687	NADH dehydrogenase (ubiquinone) activity	molecular_function
AAEL018669	cytochrome-c oxidase activity	molecular_function
AAEL018668	hydrogen ion transmembrane transporter activity	molecular_function
AAEL018681	NADH dehydrogenase (ubiquinone) activity	molecular_function
AAEL018685	metal ion binding	molecular_function
AAEL018685	electron carrier activity	molecular_function
AAEL018685	ubiquinol-cytochrome-c reductase activity	molecular_function
AAEL018667	hydrogen ion transmembrane transporter activity	molecular_function
AAEL018680	NADH dehydrogenase (ubiquinone) activity	molecular_function
AAEL014689	zinc ion binding	molecular_function
AAEL014689	methyltransferase activity	molecular_function
AAEL003349	flavin adenine dinucleotide binding	molecular_function
AAEL003349	NADP binding	molecular_function
AAEL003349	FMN binding	molecular_function
AAEL003349	NADPH-hemoprotein reductase activity	molecular_function
AAEL002063	amino acid transmembrane transporter activity	molecular_function
AAEL002086	ER retention sequence binding	molecular_function
AAEL012616	NADP binding	molecular_function
AAEL012616	NAD(P)+ transhydrogenase (AB-specific) activity	molecular_function
AAEL018696	ATP binding	molecular_function
AAEL018696	magnesium ion binding	molecular_function
AAEL018696	protein serine/threonine kinase activity	molecular_function
AAEL018696	non-membrane spanning protein tyrosine kinase activity	molecular_function
AAEL002263
AAEL013706
AAEL015136
AAEL008176
AAEL013716
AAEL009760
AAEL007592
AAEL001621
AAEL001611
AAEL009166
AAEL009953
AAEL013133
AAEL007030
AAEL013577
AAEL013835
AAEL001180
AAEL001107
AAEL014821
AAEL007872
AAEL017558
AAEL010920
AAEL009700
AAEL000500
AAEL013885
AAEL007591
AAEL000859
AAEL018116
AAEL015239

## Sheet: PM 1dpf>Sugar
Gene stable ID	GO term name	GO domain
AAEL013119	vacuolar transport	biological_process
AAEL006024	nitrogen compound metabolic process	biological_process
AAEL009637	regulation of catalytic activity	biological_process
AAEL010743	[2Fe-2S] cluster assembly	biological_process
AAEL015283	transmembrane transport	biological_process
AAEL007213	fatty acid biosynthetic process	biological_process
AAEL008787	ATP hydrolysis coupled proton transport	biological_process
AAEL008787	ATP metabolic process	biological_process
AAEL001146	protein glycosylation	biological_process
AAEL011500	small GTPase mediated signal transduction	biological_process
AAEL005948	cell cycle arrest	biological_process
AAEL003076	metabolic process	biological_process
AAEL003817	small GTPase mediated signal transduction	biological_process
AAEL004812	vesicle transport along microtubule	biological_process
AAEL004812	synaptic vesicle transport	biological_process
AAEL000993	Wnt signaling pathway	biological_process
AAEL000993	decapentaplegic signaling pathway	biological_process
AAEL004913	small GTPase mediated signal transduction	biological_process
AAEL010005	Golgi organization	biological_process
AAEL010005	Golgi to plasma membrane protein transport	biological_process
AAEL011025	ATP hydrolysis coupled proton transport	biological_process
AAEL014501	transcription, DNA-templated	biological_process
AAEL013571	vesicle-mediated transport	biological_process
AAEL009237	carbohydrate metabolic process	biological_process
AAEL004256	transmembrane transport	biological_process
AAEL007327	transport	biological_process
AAEL004973	Golgi vesicle transport	biological_process
AAEL013788	cell communication	biological_process
AAEL003799	autophagy	biological_process
AAEL007589	small GTPase mediated signal transduction	biological_process
AAEL000147	DNA replication	biological_process
AAEL012014	carbohydrate metabolic process	biological_process
AAEL012014	carboxylic acid metabolic process	biological_process
AAEL012502	oxidation-reduction process	biological_process
AAEL010360	iron-sulfur cluster assembly	biological_process
AAEL013369	transport	biological_process
AAEL001014	vesicle docking involved in exocytosis	biological_process
AAEL008879	NAD metabolic process	biological_process
AAEL008879	quinolinate biosynthetic process	biological_process
AAEL008879	'de novo' NAD biosynthetic process from tryptophan	biological_process
AAEL008879	tryptophan catabolic process	biological_process
AAEL008879	anthranilate metabolic process	biological_process
AAEL008879	oxidation-reduction process	biological_process
AAEL004240	glutathione metabolic process	biological_process
AAEL010427	autophagy	biological_process
AAEL015461	ER to Golgi vesicle-mediated transport	biological_process
AAEL015461	endoplasmic reticulum-Golgi intermediate compartment organization	biological_process
AAEL015461	autophagosome maturation	biological_process
AAEL010697	metabolic process	biological_process
AAEL014961	GDP-mannose metabolic process	biological_process
AAEL009968	nucleotide catabolic process	biological_process
AAEL011496	chitin catabolic process	biological_process
AAEL011496	carbohydrate metabolic process	biological_process
AAEL015594	ATP hydrolysis coupled proton transport	biological_process
AAEL003277	regulation of transcription, DNA-templated	biological_process
AAEL014921	lipid catabolic process	biological_process
AAEL012272	protein folding	biological_process
AAEL002903	phosphatidylinositol phosphorylation	biological_process
AAEL002903	phosphatidylinositol-mediated signaling	biological_process
AAEL011202	regulation of transcription, DNA-templated	biological_process
AAEL012421	homophilic cell adhesion via plasma membrane adhesion molecules	biological_process
AAEL011750	Arp2/3 complex-mediated actin nucleation	biological_process
AAEL011337	chitin metabolic process	biological_process
AAEL002261	tetrahydrofolate biosynthetic process	biological_process
AAEL000955	protein transport	biological_process
AAEL000955	autophagy	biological_process
AAEL009872	biosynthetic process	biological_process
AAEL001613	ion transport	biological_process
AAEL014177	small GTPase mediated signal transduction	biological_process
AAEL014847	ion transport	biological_process
AAEL001567	regulation of transcription, DNA-templated	biological_process
AAEL001567	transcription, DNA-templated	biological_process
AAEL015271	small GTPase mediated signal transduction	biological_process
AAEL013143	intracellular signal transduction	biological_process
AAEL009574	fatty acid biosynthetic process	biological_process
AAEL008390	intracellular signal transduction	biological_process
AAEL012318	biosynthetic process	biological_process
AAEL012318	threonine catabolic process	biological_process
AAEL010979	signal transduction	biological_process
AAEL002842	fatty acid metabolic process	biological_process
AAEL004853	carbohydrate metabolic process	biological_process
AAEL004853	glycerol-3-phosphate metabolic process	biological_process
AAEL005706	lipid catabolic process	biological_process
AAEL005706	cholesterol metabolic process	biological_process
AAEL011520	transmembrane transport	biological_process
AAEL002939	double-strand break repair	biological_process
AAEL005173	ATP hydrolysis coupled proton transport	biological_process
AAEL002487	regulation of response to reactive oxygen species	biological_process
AAEL010936	glutathione metabolic process	biological_process
AAEL013123	G-protein coupled receptor signaling pathway	biological_process
AAEL008351	transmembrane transport	biological_process
AAEL000321	acetyl-CoA biosynthetic process from acetate	biological_process
AAEL008247	DNA replication initiation	biological_process
AAEL001047	transmembrane transport	biological_process
AAEL011276	transmembrane transport	biological_process
AAEL001480	carbohydrate metabolic process	biological_process
AAEL009235	regulation of transcription, DNA-templated	biological_process
AAEL002389	protein processing	biological_process
AAEL002389	positive regulation of catalytic activity	biological_process
AAEL014895	vacuolar transport	biological_process
AAEL015043	transcription, DNA-templated	biological_process
AAEL005863	regulation of cell cycle	biological_process
AAEL010488	negative regulation of transcription from RNA polymerase II promoter	biological_process
AAEL010488	cell fate determination	biological_process
AAEL010488	negative regulation of cell differentiation	biological_process
AAEL013812	chitin metabolic process	biological_process
AAEL012545	DNA replication	biological_process
AAEL012545	regulation of DNA replication	biological_process
AAEL003643	metabolic process	biological_process
AAEL010819	ATP hydrolysis coupled proton transport	biological_process
AAEL001544	actin filament organization	biological_process
AAEL009527	chitin metabolic process	biological_process
AAEL008144	metabolic process	biological_process
AAEL010124	lipid catabolic process	biological_process
AAEL010124	intracellular signal transduction	biological_process
AAEL012400	metabolic process	biological_process
AAEL000214	vesicle docking involved in exocytosis	biological_process
AAEL013262	chitin catabolic process	biological_process
AAEL013262	cell wall macromolecule catabolic process	biological_process
AAEL001334	protein geranylgeranylation	biological_process
AAEL005201	isoprenoid biosynthetic process	biological_process
AAEL008006	fatty acid metabolic process	biological_process
AAEL003503	small GTPase mediated signal transduction	biological_process
AAEL015162	nitrogen compound metabolic process	biological_process
AAEL006446	trehalose biosynthetic process	biological_process
AAEL011237	ER to Golgi vesicle-mediated transport	biological_process
AAEL011953	lipid transport	biological_process
AAEL012340	lipid catabolic process	biological_process
AAEL002121	mRNA export from nucleus	biological_process
AAEL002121	proteasome assembly	biological_process
AAEL001627	metabolic process	biological_process
AAEL008054	negative regulation of signal transduction	biological_process
AAEL000127	metabolic process	biological_process
AAEL001144	intracellular protein transport	biological_process
AAEL001144	vesicle-mediated transport	biological_process
AAEL001144	vacuole fusion	biological_process
AAEL006516	ATP hydrolysis coupled proton transport	biological_process
AAEL002901	metabolic process	biological_process
AAEL003777	autophagy	biological_process
AAEL012674	D-amino acid metabolic process	biological_process
AAEL007880	polyamine biosynthetic process	biological_process
AAEL011834	intracellular protein transport	biological_process
AAEL011834	vesicle-mediated transport	biological_process
AAEL011834	membrane fusion	biological_process
AAEL013089	ubiquitin-dependent protein catabolic process	biological_process
AAEL008022	regulation of transcription, DNA-templated	biological_process
AAEL008022	multicellular organismal development	biological_process
AAEL002748	aspartyl-tRNA aminoacylation	biological_process
AAEL011781	peroxisome organization	biological_process
AAEL013125	G-protein coupled receptor signaling pathway	biological_process
AAEL010991	metabolic process	biological_process
AAEL012122	regulation of protein catabolic process	biological_process
AAEL004884	biosynthetic process	biological_process
AAEL006976	transcription, DNA-templated	biological_process
AAEL006976	negative regulation of transcription from RNA polymerase III promoter	biological_process
AAEL013576	carbohydrate metabolic process	biological_process
AAEL013576	defense response	biological_process
AAEL003887	intracellular protein transport	biological_process
AAEL003887	vesicle-mediated transport	biological_process
AAEL000618	multicellular organismal development	biological_process
AAEL000618	Wnt signaling pathway	biological_process
AAEL013845	cell redox homeostasis	biological_process
AAEL008004	fatty acid biosynthetic process	biological_process
AAEL009623	RNA processing	biological_process
AAEL014101	proline biosynthetic process	biological_process
AAEL009041	Arp2/3 complex-mediated actin nucleation	biological_process
AAEL009041	actin filament polymerization	biological_process
AAEL004278	lipid metabolic process	biological_process
AAEL015020	carbohydrate metabolic process	biological_process
AAEL002158	cellular iron ion homeostasis	biological_process
AAEL002158	iron ion transport	biological_process
AAEL006307	fatty acid biosynthetic process	biological_process
AAEL015484	transport	biological_process
AAEL014753	transmembrane transport	biological_process
AAEL000339	cell-matrix adhesion	biological_process
AAEL000700	homophilic cell adhesion via plasma membrane adhesion molecules	biological_process
AAEL015247	proteolysis	biological_process
AAEL011865	peptidyl-diphthamide biosynthetic process from peptidyl-histidine	biological_process
AAEL000143	nitrogen compound metabolic process	biological_process
AAEL004900	isoprenoid biosynthetic process	biological_process
AAEL000263	regulation of transcription, DNA-templated	biological_process
AAEL000263	transcription, DNA-templated	biological_process
AAEL000263	chromatin modification	biological_process
AAEL001112	ubiquitin-dependent protein catabolic process	biological_process
AAEL001112	protein deubiquitination	biological_process
AAEL004460	glycosaminoglycan metabolic process	biological_process
AAEL005861	transport	biological_process
AAEL005188	carbohydrate metabolic process	biological_process
AAEL002623	chitin metabolic process	biological_process
AAEL005276	intracellular protein transport	biological_process
AAEL005749	mannose metabolic process	biological_process
AAEL009524	carbohydrate metabolic process	biological_process
AAEL000735	fatty acid beta-oxidation	biological_process
AAEL011810	negative regulation of transcription, DNA-templated	biological_process
AAEL011810	negative regulation of circadian rhythm	biological_process
AAEL011334	chitin metabolic process	biological_process
AAEL010449	endocytosis	biological_process
AAEL012629	dUTP metabolic process	biological_process
AAEL013995	autophagosome assembly	biological_process
AAEL005726	intracellular signal transduction	biological_process
AAEL005726	regulation of Rho protein signal transduction	biological_process
AAEL012085	transport	biological_process
AAEL008671	mitochondrial fission	biological_process
AAEL002680	metabolic process	biological_process
AAEL009183	protein insertion into membrane	biological_process
AAEL014541	carbohydrate metabolic process	biological_process
AAEL014519	cell surface receptor signaling pathway	biological_process
AAEL014519	regulation of signaling	biological_process
AAEL002887	cell adhesion	biological_process
AAEL002887	Wnt signaling pathway	biological_process
AAEL002887	adherens junction assembly	biological_process
AAEL002887	neuroblast fate commitment	biological_process
AAEL002887	segment polarity determination	biological_process
AAEL001876	growth	biological_process
AAEL011164	homophilic cell adhesion via plasma membrane adhesion molecules	biological_process
AAEL002335	regulation of transcription, DNA-templated	biological_process
AAEL012402	fatty acid biosynthetic process	biological_process
AAEL007498	attachment of GPI anchor to protein	biological_process
AAEL007546	Arp2/3 complex-mediated actin nucleation	biological_process
AAEL007282	vesicle docking involved in exocytosis	biological_process
AAEL008733	deadenylation-dependent decapping of nuclear-transcribed mRNA	biological_process
AAEL000654	protein glycosylation	biological_process
AAEL013095	proteasome assembly	biological_process
AAEL005384	'de novo' IMP biosynthetic process	biological_process
AAEL009294	phosphatidylinositol phosphorylation	biological_process
AAEL009294	phosphatidylinositol-mediated signaling	biological_process
AAEL004905	transmembrane transport	biological_process
AAEL007080	cellular lipid metabolic process	biological_process
AAEL007731	vesicle-mediated transport	biological_process
AAEL008696	transcription, DNA-templated	biological_process
AAEL008696	transforming growth factor beta receptor signaling pathway	biological_process
AAEL003439	apoptotic process	biological_process
AAEL003439	larval midgut histolysis	biological_process
AAEL012439	metabolic process	biological_process
AAEL001519	regulation of Rho protein signal transduction	biological_process
AAEL002469	endocytosis	biological_process
AAEL010596	protein glycosylation	biological_process
AAEL011918	lipid metabolic process	biological_process
AAEL010065	cell redox homeostasis	biological_process
AAEL000186	glutathione biosynthetic process	biological_process
AAEL008096	transport	biological_process
AAEL000647	carbohydrate metabolic process	biological_process
AAEL004805	transmembrane transport	biological_process
AAEL000150	nitrogen compound metabolic process	biological_process
AAEL007691	ion transport	biological_process
AAEL009398	intracellular protein transport	biological_process
AAEL009398	vesicle-mediated transport	biological_process
AAEL009398	membrane fusion	biological_process
AAEL009387	glycolytic process	biological_process
AAEL009387	cellular glucose homeostasis	biological_process
AAEL003709	metabolic process	biological_process
AAEL012807	ubiquitin-dependent protein catabolic process	biological_process
AAEL000415	metabolic process	biological_process
AAEL013139	small GTPase mediated signal transduction	biological_process
AAEL003015	signal transduction	biological_process
AAEL000386	phosphatidylinositol phosphorylation	biological_process
AAEL000386	phosphatidylinositol-mediated signaling	biological_process
AAEL007613	signal transduction	biological_process
AAEL013712	digestion	biological_process
AAEL013828	L-methionine biosynthetic process from methylthioadenosine	biological_process
AAEL013828	L-methionine biosynthetic process from S-adenosylmethionine	biological_process
AAEL015561	glutathione metabolic process	biological_process
AAEL013768	negative regulation of Arp2/3 complex-mediated actin nucleation	biological_process
AAEL011729	Mo-molybdopterin cofactor biosynthetic process	biological_process
AAEL011729	molybdopterin cofactor metabolic process	biological_process
AAEL001492	signal transduction	biological_process
AAEL004319	transmembrane receptor protein tyrosine kinase signaling pathway	biological_process
AAEL013821	carbohydrate metabolic process	biological_process
AAEL007033	L-proline biosynthetic process	biological_process
AAEL003742	carbohydrate metabolic process	biological_process
AAEL003742	sphingolipid metabolic process	biological_process
AAEL001586	metabolic process	biological_process
AAEL005797	vacuolar transport	biological_process
AAEL006642	microtubule-based process	biological_process
AAEL008454	metabolic process	biological_process
AAEL009588	transcription, DNA-templated	biological_process
AAEL013808	actin filament organization	biological_process
AAEL011841	phospholipid biosynthetic process	biological_process
AAEL009702	ubiquitin-dependent protein catabolic process	biological_process
AAEL009702	protein deubiquitination	biological_process
AAEL002781	galactose metabolic process	biological_process
AAEL004141	transport	biological_process
AAEL004665	cell adhesion	biological_process
AAEL004665	tissue regeneration	biological_process
AAEL004475	Arp2/3 complex-mediated actin nucleation	biological_process
AAEL000176	cobalamin transport	biological_process
AAEL015524	fatty acid beta-oxidation	biological_process
AAEL012943	protein catabolic process	biological_process
AAEL008105	glutathione biosynthetic process	biological_process
AAEL007332	transport	biological_process
AAEL003960	metabolic process	biological_process
AAEL014658	apoptotic process	biological_process
AAEL004565	small GTPase mediated signal transduction	biological_process
AAEL005415	heme biosynthetic process	biological_process
AAEL010371	vacuolar transport	biological_process
AAEL010772	cilium morphogenesis	biological_process
AAEL014964	RNA processing	biological_process
AAEL009246	carbohydrate metabolic process	biological_process
AAEL004931	carbohydrate metabolic process	biological_process
AAEL005694	polyamine biosynthetic process	biological_process
AAEL003434	carbohydrate metabolic process	biological_process
AAEL013710	peptidoglycan catabolic process	biological_process
AAEL003229	double-strand break repair via homologous recombination	biological_process
AAEL003229	cytokinesis	biological_process
AAEL006321	metabolic process	biological_process
AAEL002416	metabolic process	biological_process
AAEL002467	chitin metabolic process	biological_process
AAEL008468	cysteine biosynthetic process via cystathionine	biological_process
AAEL008468	cysteine biosynthetic process from serine	biological_process
AAEL007184	proton transport	biological_process
AAEL002311	small GTPase mediated signal transduction	biological_process
AAEL002663	Notch signaling pathway	biological_process
AAEL002663	membrane protein ectodomain proteolysis	biological_process
AAEL002687	metabolic process	biological_process
AAEL015653	metabolic process	biological_process
AAEL015038	protein depalmitoylation	biological_process
AAEL007385	cellular iron ion homeostasis	biological_process
AAEL007385	iron ion transport	biological_process
AAEL014636	small GTPase mediated signal transduction	biological_process
AAEL005847	signal transduction	biological_process
AAEL013915	transmembrane transport	biological_process
AAEL006794	RNA processing	biological_process
AAEL006619	regulation of phosphorylation	biological_process
AAEL004697	ER-associated ubiquitin-dependent protein catabolic process	biological_process
AAEL001030	formaldehyde catabolic process	biological_process
AAEL010777	cell redox homeostasis	biological_process
AAEL010777	glycerol ether metabolic process	biological_process
AAEL009173	cell adhesion	biological_process
AAEL010678	lipid metabolic process	biological_process
AAEL005092	N-terminal protein myristoylation	biological_process
AAEL006441	proteolysis involved in cellular protein catabolic process	biological_process
AAEL009732	small GTPase mediated signal transduction	biological_process
AAEL010921	ion transport	biological_process
AAEL012857	small GTPase mediated signal transduction	biological_process
AAEL011192	protein transport	biological_process
AAEL013709	nucleosome assembly	biological_process
AAEL013709	DNA-templated transcription, initiation	biological_process
AAEL011995	cell redox homeostasis	biological_process
AAEL002206	regulation of small GTPase mediated signal transduction	biological_process
AAEL007060	lipid metabolic process	biological_process
AAEL007686	transcription, DNA-templated	biological_process
AAEL012166	protein transport	biological_process
AAEL012166	multicellular organismal development	biological_process
AAEL007988	ER to Golgi vesicle-mediated transport	biological_process
AAEL006786	small GTPase mediated signal transduction	biological_process
AAEL008387	intracellular signal transduction	biological_process
AAEL006412	perineurial glial growth	biological_process
AAEL006412	transmission of nerve impulse	biological_process
AAEL010510	neuron projection development	biological_process
AAEL002401	proteolysis involved in cellular protein catabolic process	biological_process
AAEL003365	metabolic process	biological_process
AAEL010568	microtubule-based movement	biological_process
AAEL010184	ubiquitin-dependent protein catabolic process	biological_process
AAEL010184	protein deubiquitination	biological_process
AAEL009436	oxidation-reduction process	biological_process
AAEL009436	superoxide metabolic process	biological_process
AAEL007881	cellular protein modification process	biological_process
AAEL002848	microtubule-based process	biological_process
AAEL006174	proteolysis involved in cellular protein catabolic process	biological_process
AAEL012007	peptidoglycan catabolic process	biological_process
AAEL013124	G-protein coupled receptor signaling pathway	biological_process
AAEL001548	metabolic process	biological_process
AAEL003893	nucleotide-excision repair	biological_process
AAEL005419	negative regulation of actin filament polymerization	biological_process
AAEL013049	nitrogen compound metabolic process	biological_process
AAEL001157	intracellular protein transport	biological_process
AAEL001157	vesicle-mediated transport	biological_process
AAEL014910	transmembrane transport	biological_process
AAEL013811	phosphatidylcholine metabolic process	biological_process
AAEL014846	ion transport	biological_process
AAEL005460	carbohydrate metabolic process	biological_process
AAEL005424	protein ubiquitination	biological_process
AAEL011518	aspartyl-tRNA aminoacylation	biological_process
AAEL006061	ubiquitin-dependent protein catabolic process	biological_process
AAEL002588	chitin metabolic process	biological_process
AAEL012578	L-serine biosynthetic process	biological_process
AAEL003762	porphyrin-containing compound biosynthetic process	biological_process
AAEL007845	small GTPase mediated signal transduction	biological_process
AAEL004173	ubiquitin-dependent protein catabolic process	biological_process
AAEL005949	oligosaccharide biosynthetic process	biological_process
AAEL001845	tetrahydrobiopterin biosynthetic process	biological_process
AAEL000080	gluconeogenesis	biological_process
AAEL010688	small GTPase mediated signal transduction	biological_process
AAEL001904	Arp2/3 complex-mediated actin nucleation	biological_process
AAEL009614	ubiquitin-dependent protein catabolic process	biological_process
AAEL009614	multicellular organismal development	biological_process
AAEL004633	protein processing	biological_process
AAEL014190	fatty acid biosynthetic process	biological_process
AAEL012801	sphingolipid biosynthetic process	biological_process
AAEL006036	mRNA processing	biological_process
AAEL006667	phospholipid biosynthetic process	biological_process
AAEL013723	mRNA processing	biological_process
AAEL010836	carbohydrate metabolic process	biological_process
AAEL011336	chitin metabolic process	biological_process
AAEL005040	ubiquitin-dependent protein catabolic process	biological_process
AAEL005040	multicellular organismal development	biological_process
AAEL013389	porphyrin-containing compound biosynthetic process	biological_process
AAEL011912	biosynthetic process	biological_process
AAEL010442	aromatic amino acid family metabolic process	biological_process
AAEL002481	chitin metabolic process	biological_process
AAEL011650	intracellular protein transport	biological_process
AAEL011650	vesicle-mediated transport	biological_process
AAEL008467	cysteine biosynthetic process via cystathionine	biological_process
AAEL008467	cysteine biosynthetic process from serine	biological_process
AAEL002039	superoxide anion generation	biological_process
AAEL014958	galactose metabolic process	biological_process
AAEL012430	metabolic process	biological_process
AAEL006792	negative regulation of TOR signaling	biological_process
AAEL006792	neurotrophin TRK receptor signaling pathway	biological_process
AAEL002789	proteolysis	biological_process
AAEL014920	lipid catabolic process	biological_process
AAEL005204	transmembrane transport	biological_process
AAEL013717	sphingomyelin catabolic process	biological_process
AAEL004066	regulation of Rho protein signal transduction	biological_process
AAEL015161	nitrogen compound metabolic process	biological_process
AAEL000146	nitrogen compound metabolic process	biological_process
AAEL014335	signal transduction	biological_process
AAEL000642	carbohydrate metabolic process	biological_process
AAEL002406	oxidation-reduction process	biological_process
AAEL013401	microtubule-based movement	biological_process
AAEL002841	fatty acid metabolic process	biological_process
AAEL012313	vacuolar transport	biological_process
AAEL005177	intracellular signal transduction	biological_process
AAEL012417	metabolic process	biological_process
AAEL002464	ATP hydrolysis coupled proton transport	biological_process
AAEL012554	carbohydrate metabolic process	biological_process
AAEL000208	transport	biological_process
AAEL001448	metabolic process	biological_process
AAEL013892	actin filament organization	biological_process
AAEL013892	endocytosis	biological_process
AAEL013892	positive regulation of Arp2/3 complex-mediated actin nucleation	biological_process
AAEL010925	regulation of transcription, DNA-templated	biological_process
AAEL010925	transcription, DNA-templated	biological_process
AAEL014381	Mo-molybdopterin cofactor biosynthetic process	biological_process
AAEL014381	molybdopterin cofactor metabolic process	biological_process
AAEL012781	proteolysis	biological_process
AAEL003499	homophilic cell adhesion via plasma membrane adhesion molecules	biological_process
AAEL012234	microtubule-based movement	biological_process
AAEL001100	L-serine biosynthetic process	biological_process
AAEL012113	ATP hydrolysis coupled proton transport	biological_process
AAEL013873	homophilic cell adhesion via plasma membrane adhesion molecules	biological_process
AAEL002155	small GTPase mediated signal transduction	biological_process
AAEL008574	fatty acid beta-oxidation	biological_process
AAEL009389	carbohydrate metabolic process	biological_process
AAEL009389	pentose-phosphate shunt	biological_process
AAEL006002	transmembrane transport	biological_process
AAEL008143	iron-sulfur cluster assembly	biological_process
AAEL006711	positive regulation of apoptotic process	biological_process
AAEL000223	carbohydrate metabolic process	biological_process
AAEL002628	regulation of transcription, DNA-templated	biological_process
AAEL011239	metabolic process	biological_process
AAEL007088	carbohydrate metabolic process	biological_process
AAEL006381	sphingomyelin catabolic process	biological_process
AAEL006868	signal transduction	biological_process
AAEL014395	phospholipid biosynthetic process	biological_process
AAEL002738	transmembrane transport	biological_process
AAEL001582	plus-end-directed vesicle transport along microtubule	biological_process
AAEL014154	iron-sulfur cluster assembly	biological_process
AAEL011906	nucleosome assembly	biological_process
AAEL010321	tetrapyrrole biosynthetic process	biological_process
AAEL010321	peptidyl-pyrromethane cofactor linkage	biological_process
AAEL013074	actin filament organization	biological_process
AAEL013074	cell morphogenesis	biological_process
AAEL005667	regulation of cell-matrix adhesion	biological_process
AAEL011823	glutathione metabolic process	biological_process
AAEL014500	transmembrane transport	biological_process
AAEL014500	ion transport	biological_process
AAEL012297	fatty acid biosynthetic process	biological_process
AAEL000213	D-amino acid metabolic process	biological_process
AAEL005605	sulfate assimilation	biological_process
AAEL012535	lipid metabolic process	biological_process
AAEL008211	transport	biological_process
AAEL002987	microtubule-based movement	biological_process
AAEL010430	small GTPase mediated signal transduction	biological_process
AAEL015021	carbohydrate metabolic process	biological_process
AAEL008303	actomyosin structure organization	biological_process
AAEL003066	chitin catabolic process	biological_process
AAEL003066	carbohydrate metabolic process	biological_process
AAEL012043	signal transduction	biological_process
AAEL005826	ubiquitin-dependent protein catabolic process	biological_process
AAEL005826	multicellular organismal development	biological_process
AAEL006458	ethanol oxidation	biological_process
AAEL001887	glutamine biosynthetic process	biological_process
AAEL004509	tryptophan catabolic process to kynurenine	biological_process
AAEL011536	carbohydrate metabolic process	biological_process
AAEL012819	proton transport	biological_process
AAEL011341	nucleotide catabolic process	biological_process
AAEL003497	isoprenoid biosynthetic process	biological_process
AAEL013630	transport	biological_process
AAEL015573	carbohydrate metabolic process	biological_process
AAEL010047	fatty acid transmembrane transport	biological_process
AAEL011396	multicellular organismal development	biological_process
AAEL011396	Notch signaling pathway	biological_process
AAEL003656	pathogenesis	biological_process
AAEL000575	nucleotide catabolic process	biological_process
AAEL012832	oxidation-reduction process	biological_process
AAEL012162	cellular aldehyde metabolic process	biological_process
AAEL007250	axon guidance	biological_process
AAEL010146	fatty acid beta-oxidation	biological_process
AAEL013280	regulation of Rho protein signal transduction	biological_process
AAEL004448	chaperone mediated protein folding requiring cofactor	biological_process
AAEL005069	small GTPase mediated signal transduction	biological_process
AAEL002906	regulation of protein catabolic process	biological_process
AAEL003056	chitin catabolic process	biological_process
AAEL003056	carbohydrate metabolic process	biological_process
AAEL001167	regulation of calcium ion-dependent exocytosis	biological_process
AAEL001167	regulation of insulin secretion	biological_process
AAEL000093	intracellular signal transduction	biological_process
AAEL000651	carbohydrate metabolic process	biological_process
AAEL006029	mitotic nuclear division	biological_process
AAEL006029	microtubule-based process	biological_process
AAEL006029	cell proliferation	biological_process
AAEL007950	endocytosis	biological_process
AAEL008512	D-amino acid metabolic process	biological_process
AAEL002645	metabolic process	biological_process
AAEL005763	mannose metabolic process	biological_process
AAEL005915	transmembrane transport	biological_process
AAEL002413	sphingomyelin catabolic process	biological_process
AAEL004237	intracellular protein transport	biological_process
AAEL004237	vesicle-mediated transport	biological_process
AAEL000822	microtubule-based movement	biological_process
AAEL008749	metabolic process	biological_process
AAEL006701	chitin metabolic process	biological_process
AAEL012097	protein neddylation	biological_process
AAEL013867	carbohydrate metabolic process	biological_process
AAEL009814	autophagy	biological_process
AAEL007692	DNA replication	biological_process
AAEL000673	nicotinamide nucleotide metabolic process	biological_process
AAEL013461	cell adhesion	biological_process
AAEL013461	actin cytoskeleton reorganization	biological_process
AAEL003743	ATP hydrolysis coupled proton transport	biological_process
AAEL008543	small GTPase mediated signal transduction	biological_process
AAEL008543	multicellular organismal development	biological_process
AAEL008543	positive regulation of protein kinase activity	biological_process
AAEL008543	maintenance of protein location	biological_process
AAEL002660	small GTPase mediated signal transduction	biological_process
AAEL007390	galactose metabolic process	biological_process
AAEL007777	ATP hydrolysis coupled proton transport	biological_process
AAEL005354	microtubule-based movement	biological_process
AAEL001190	magnesium ion transport	biological_process
AAEL008179	small GTPase mediated signal transduction	biological_process
AAEL004589	transmembrane transport	biological_process
AAEL013676	protein catabolic process	biological_process
AAEL000278	NAD metabolic process	biological_process
AAEL000278	NADP biosynthetic process	biological_process
AAEL006834	proline biosynthetic process	biological_process
AAEL007146	protein homooligomerization	biological_process
AAEL008291	cell redox homeostasis	biological_process
AAEL008291	glycerol ether metabolic process	biological_process
AAEL009377	small GTPase mediated signal transduction	biological_process
AAEL009111	sphingomyelin catabolic process	biological_process
AAEL007334	negative regulation of Arp2/3 complex-mediated actin nucleation	biological_process
AAEL005432	cell-matrix adhesion	biological_process
AAEL014218	lipid metabolic process	biological_process
AAEL001331	biosynthetic process	biological_process
AAEL003736	vesicle docking involved in exocytosis	biological_process
AAEL004050	isopentenyl diphosphate biosynthetic process, mevalonate pathway	biological_process
AAEL003587	small GTPase mediated signal transduction	biological_process
AAEL000746	tricarboxylic acid cycle	biological_process
AAEL000746	isocitrate metabolic process	biological_process
AAEL002194	urate catabolic process	biological_process
AAEL002194	purine nucleobase metabolic process	biological_process
AAEL012572	transmembrane transport	biological_process
AAEL001699	transmembrane transport	biological_process
AAEL003431	proteolysis involved in cellular protein catabolic process	biological_process
AAEL004071	iron-sulfur cluster assembly	biological_process
AAEL008036	microtubule-based movement	biological_process
AAEL011677	metabolic process	biological_process
AAEL011897	chitin metabolic process	biological_process
AAEL000629	ADP biosynthetic process	biological_process
AAEL000629	AMP metabolic process	biological_process
AAEL000629	GTP metabolic process	biological_process
AAEL000629	ITP metabolic process	biological_process
AAEL009867	peptidyl-tyrosine sulfation	biological_process
AAEL015606	chitin metabolic process	biological_process
AAEL012160	protein transport	biological_process
AAEL012160	multicellular organismal development	biological_process
AAEL015341	metabolic process	biological_process
AAEL011158	cell redox homeostasis	biological_process
AAEL008471	protein import	biological_process
AAEL004474	intracellular signal transduction	biological_process
AAEL000393	epidermal growth factor receptor signaling pathway	biological_process
AAEL000393	JAK-STAT cascade	biological_process
AAEL000393	positive regulation of proteasomal ubiquitin-dependent protein catabolic process	biological_process
AAEL002774	protein targeting to Golgi	biological_process
AAEL012366	intracellular protein transport	biological_process
AAEL011811	DNA replication initiation	biological_process
AAEL013020	protein folding	biological_process
AAEL006708	multicellular organismal development	biological_process
AAEL006708	cell-cell signaling	biological_process
AAEL006708	intein-mediated protein splicing	biological_process
AAEL010644	DNA replication	biological_process
AAEL009611	cell division	biological_process
AAEL009611	chromosome segregation	biological_process
AAEL014933	protein folding	biological_process
AAEL002269	nucleoside metabolic process	biological_process
AAEL002184	actin cytoskeleton organization	biological_process
AAEL002184	barbed-end actin filament capping	biological_process
AAEL013969	axon guidance	biological_process
AAEL012960	protein import into nucleus	biological_process
AAEL015598	metabolic process	biological_process
AAEL010399	metabolic process	biological_process
AAEL011564	biosynthetic process	biological_process
AAEL014555	proteasome assembly	biological_process
AAEL010289	cell adhesion	biological_process
AAEL010289	integrin-mediated signaling pathway	biological_process
AAEL004235	microtubule-based movement	biological_process
AAEL011193	metabolic process	biological_process
AAEL013661	actin filament organization	biological_process
AAEL005383	protein adenylylation	biological_process
AAEL005903	metabolic process	biological_process
AAEL000678	carbohydrate metabolic process	biological_process
AAEL003136	metal ion transport	biological_process
AAEL003098	metabolic process	biological_process
AAEL012730	intracellular signal transduction	biological_process
AAEL012730	regulation of Rho protein signal transduction	biological_process
AAEL013147	cytoskeletal anchoring at plasma membrane	biological_process
AAEL006023	nitrogen compound metabolic process	biological_process
AAEL010206	carbohydrate metabolic process	biological_process
AAEL013980	cell redox homeostasis	biological_process
AAEL003754	cell adhesion	biological_process
AAEL002658	metabolic process	biological_process
AAEL004492	cell cycle	biological_process
AAEL004492	cell division	biological_process
AAEL006899	protein folding	biological_process
AAEL002681	nitrogen compound metabolic process	biological_process
AAEL007370	nucleotide biosynthetic process	biological_process
AAEL007370	glycine biosynthetic process	biological_process
AAEL012274	transmembrane transport	biological_process
AAEL003416	mitotic nuclear division	biological_process
AAEL003416	intracellular protein transport	biological_process
AAEL003416	phagosome-lysosome fusion involved in apoptotic cell clearance	biological_process
AAEL012827	response to stress	biological_process
AAEL012827	protein folding	biological_process
AAEL006322	oxidation-reduction process	biological_process
AAEL009664	cellular aldehyde metabolic process	biological_process
AAEL013047	sphingolipid biosynthetic process	biological_process
AAEL009507	glucose metabolic process	biological_process
AAEL009507	pentose-phosphate shunt	biological_process
AAEL004369	carbohydrate metabolic process	biological_process
AAEL008452	carbohydrate metabolic process	biological_process
AAEL007209	small GTPase mediated signal transduction	biological_process
AAEL005009	regulation of transcription, DNA-templated	biological_process
AAEL014217	NAD biosynthetic process	biological_process
AAEL014217	nicotinate nucleotide salvage	biological_process
AAEL014204	carbohydrate metabolic process	biological_process
AAEL014204	pentose-phosphate shunt	biological_process
AAEL006145	microtubule-based transport	biological_process
AAEL006945	protein transport	biological_process
AAEL006945	ER to Golgi vesicle-mediated transport	biological_process
AAEL004443	nitrogen compound metabolic process	biological_process
AAEL014600	aromatic amino acid family metabolic process	biological_process
AAEL003345	arginine biosynthetic process via ornithine	biological_process
AAEL001607	galactose metabolic process	biological_process
AAEL009219	chitin metabolic process	biological_process
AAEL001232	immune response	biological_process
AAEL004835	regulation of Wnt signaling pathway	biological_process
AAEL004835	Rho protein signal transduction	biological_process
AAEL005651	biosynthetic process	biological_process
AAEL013877	N-acetylglucosamine metabolic process	biological_process
AAEL013877	carbohydrate metabolic process	biological_process
AAEL013877	generation of precursor metabolites and energy	biological_process
AAEL013877	glucosamine catabolic process	biological_process
AAEL012825	purine nucleotide biosynthetic process	biological_process
AAEL017159	ubiquitin-dependent protein catabolic process	biological_process
AAEL017159	protein deubiquitination	biological_process
AAEL017443	metabolic process	biological_process
AAEL017291	lipid metabolic process	biological_process
AAEL017538	chitin metabolic process	biological_process
AAEL017457	proteolysis	biological_process
AAEL017172	D-ribose metabolic process	biological_process
AAEL007397	transcription, DNA-templated	biological_process
AAEL007202	transcription, DNA-templated	biological_process
AAEL007202	steroid hormone mediated signaling pathway	biological_process
AAEL000395	transcription, DNA-templated	biological_process
AAEL005850	transcription, DNA-templated	biological_process
AAEL005850	steroid hormone mediated signaling pathway	biological_process
AAEL011562	apoptotic process	biological_process
AAEL014348	apoptotic process	biological_process
AAEL003444	apoptotic process	biological_process
AAEL003444	larval midgut histolysis	biological_process
AAEL013407	response to oxidative stress	biological_process
AAEL013407	hydrogen peroxide catabolic process	biological_process
AAEL003889	carbohydrate metabolic process	biological_process
AAEL009176	carbohydrate metabolic process	biological_process
AAEL009178	carbohydrate metabolic process	biological_process
AAEL010171	peptidoglycan catabolic process	biological_process
AAEL010171	innate immune response	biological_process
AAEL014640	peptidoglycan catabolic process	biological_process
AAEL009474	peptidoglycan catabolic process	biological_process
AAEL009474	innate immune response	biological_process
AAEL017056	peptidoglycan catabolic process	biological_process
AAEL017056	innate immune response	biological_process
AAEL007039	peptidoglycan catabolic process	biological_process
AAEL007039	innate immune response	biological_process
AAEL013441	signal transduction	biological_process
AAEL017085	metabolic process	biological_process
AAEL000611	defense response to bacterium	biological_process
AAEL000611	innate immune response	biological_process
AAEL015515	defense response to bacterium	biological_process
AAEL015515	innate immune response	biological_process
AAEL000621	defense response to bacterium	biological_process
AAEL000621	innate immune response	biological_process
AAEL003832	defense response to bacterium	biological_process
AAEL003832	innate immune response	biological_process
AAEL003857	defense response	biological_process
AAEL010083	signal transduction	biological_process
AAEL007696	regulation of transcription from RNA polymerase II promoter	biological_process
AAEL007696	activation of innate immune response	biological_process
AAEL012069	response to oxidative stress	biological_process
AAEL013171	response to oxidative stress	biological_process
AAEL009615	visual perception	biological_process
AAEL009615	phototransduction	biological_process
AAEL010982	response to stress	biological_process
AAEL010982	cell surface receptor signaling pathway	biological_process
AAEL010980	response to stress	biological_process
AAEL010980	cell surface receptor signaling pathway	biological_process
AAEL009337	nucleobase-containing compound metabolic process	biological_process
AAEL017371	intracellular protein transport	biological_process
AAEL017371	vesicle-mediated transport	biological_process
AAEL017371	membrane fusion	biological_process
AAEL013252	small GTPase mediated signal transduction	biological_process
AAEL013252	Golgi to endosome transport	biological_process
AAEL013252	endocytic recycling	biological_process
AAEL013252	defense response to bacterium	biological_process
AAEL013252	phagosome maturation	biological_process
AAEL013253	protein deubiquitination	biological_process
AAEL005347	small GTPase mediated signal transduction	biological_process
AAEL007187	ubiquitin-dependent protein catabolic process	biological_process
AAEL001336	vacuolar transport	biological_process
AAEL005963	apoptotic process	biological_process
AAEL000044	polyamine biosynthetic process	biological_process
AAEL004580	carbohydrate metabolic process	biological_process
AAEL004579	metabolic process	biological_process
AAEL012268	chitin catabolic process	biological_process
AAEL012268	carbohydrate metabolic process	biological_process
AAEL005955	apoptotic process	biological_process
AAEL000090	protein transport	biological_process
AAEL010589	intracellular protein transport	biological_process
AAEL001656	transmembrane transport	biological_process
AAEL005956	apoptotic process	biological_process
AAEL007351	proteasome assembly	biological_process
AAEL006239	carbohydrate metabolic process	biological_process
AAEL006239	glycerol-3-phosphate metabolic process	biological_process
AAEL012071	small GTPase mediated signal transduction	biological_process
AAEL017498	apoptotic process	biological_process
AAEL014408	mitotic M phase	biological_process
AAEL014408	protein dephosphorylation	biological_process
AAEL006953	chitin metabolic process	biological_process
AAEL000015	cell differentiation	biological_process
AAEL012261	iron-sulfur cluster assembly	biological_process
AAEL006291	ubiquitin-dependent protein catabolic process	biological_process
AAEL010284	nitrogen compound metabolic process	biological_process
AAEL012481	response to oxidative stress	biological_process
AAEL007900	spermatogenesis	biological_process
AAEL000006	gluconeogenesis	biological_process
AAEL012095	protein catabolic process	biological_process
AAEL010691	deoxyribonucleoside diphosphate metabolic process	biological_process
AAEL004575	carbohydrate metabolic process	biological_process
AAEL009832	exocytosis	biological_process
AAEL000271	glutamine metabolic process	biological_process
AAEL015010	acetyl-CoA biosynthetic process from acetate	biological_process
AAEL000334	cytoskeleton organization	biological_process
AAEL014375	intracellular protein transport	biological_process
AAEL014375	vesicle-mediated transport	biological_process
AAEL005626	heparan sulfate proteoglycan biosynthetic process	biological_process
AAEL005626	glycosaminoglycan biosynthetic process	biological_process
AAEL004868	biosynthetic process	biological_process
AAEL004329	small GTPase mediated signal transduction	biological_process
AAEL003708	cell adhesion	biological_process
AAEL003708	tissue regeneration	biological_process
AAEL006231	protein targeting to Golgi	biological_process
AAEL007063	lipid metabolic process	biological_process
AAEL002502	cell redox homeostasis	biological_process
AAEL006910	ubiquitin-dependent protein catabolic process	biological_process
AAEL004582	carbohydrate metabolic process	biological_process
AAEL009875	biosynthetic process	biological_process
AAEL006362	transmembrane transport	biological_process
AAEL011681	tubulin complex assembly	biological_process
AAEL011681	post-chaperonin tubulin folding pathway	biological_process
AAEL010640	'de novo' IMP biosynthetic process	biological_process
AAEL010640	purine nucleobase biosynthetic process	biological_process
AAEL008306	protein phosphorylation	biological_process
AAEL006375	sphingomyelin catabolic process	biological_process
AAEL014510	regulation of signal transduction	biological_process
AAEL014510	multicellular organismal development	biological_process
AAEL001034	cAMP biosynthetic process	biological_process
AAEL001034	cyclic nucleotide biosynthetic process	biological_process
AAEL001034	intracellular signal transduction	biological_process
AAEL001575	transmembrane transport	biological_process
AAEL004211	intracellular signal transduction	biological_process
AAEL000101	metabolic process	biological_process
AAEL000389	chitin catabolic process	biological_process
AAEL000389	carbohydrate metabolic process	biological_process
AAEL009734	transcription, DNA-templated	biological_process
AAEL012466	cell adhesion	biological_process
AAEL012466	integrin-mediated signaling pathway	biological_process
AAEL003548	sulfate transport	biological_process
AAEL003548	transmembrane transport	biological_process
AAEL013236	proteolysis involved in cellular protein catabolic process	biological_process
AAEL004755	metabolic process	biological_process
AAEL013611	metabolic process	biological_process
AAEL001478	sphingolipid metabolic process	biological_process
AAEL003402	sphingomyelin catabolic process	biological_process
AAEL007637	mitotic nuclear division	biological_process
AAEL007637	cell division	biological_process
AAEL007637	microtubule severing	biological_process
AAEL004308	ubiquitin-dependent protein catabolic process	biological_process
AAEL003883	signal transduction	biological_process
AAEL000692	DNA replication	biological_process
AAEL014749	small GTPase mediated signal transduction	biological_process
AAEL006182	microtubule severing	biological_process
AAEL013381	cell adhesion	biological_process
AAEL013381	integrin-mediated signaling pathway	biological_process
AAEL008373	proteolysis	biological_process
AAEL017515	regulation of transcription from RNA polymerase II promoter	biological_process
AAEL001329	transport	biological_process
AAEL003336	tRNA splicing, via endonucleolytic cleavage and ligation	biological_process
AAEL004485	regulation of pH	biological_process
AAEL001629	signal transduction	biological_process
AAEL003037	peptidoglycan catabolic process	biological_process
AAEL017029	L-phenylalanine catabolic process	biological_process
AAEL001697	transmembrane transport	biological_process
AAEL005798	ATP hydrolysis coupled proton transport	biological_process
AAEL005798	ATP metabolic process	biological_process
AAEL001556	tRNA splicing, via endonucleolytic cleavage and ligation	biological_process
AAEL002385	metabolic process	biological_process
AAEL007495	glycolytic process	biological_process
AAEL003808	transmembrane transport	biological_process
AAEL006374	protein homooligomerization	biological_process
AAEL007526	oxidation-reduction process	biological_process
AAEL014321	carbohydrate metabolic process	biological_process
AAEL014321	sphingolipid metabolic process	biological_process
AAEL000427	metabolic process	biological_process
AAEL011343	homophilic cell adhesion via plasma membrane adhesion molecules	biological_process
AAEL013778	barbed-end actin filament capping	biological_process
AAEL009195	transmembrane transport	biological_process
AAEL011965	outer dynein arm assembly	biological_process
AAEL005885	protein arginylation	biological_process
AAEL012310	Arp2/3 complex-mediated actin nucleation	biological_process
AAEL005552	metabolic process	biological_process
AAEL002703	pyridoxine biosynthetic process	biological_process
AAEL007638	cellular protein modification process	biological_process
AAEL008770	proteolysis involved in cellular protein catabolic process	biological_process
AAEL004784	metabolic process	biological_process
AAEL007383	cellular iron ion homeostasis	biological_process
AAEL007383	iron ion transport	biological_process
AAEL001501	apoptotic process	biological_process
AAEL001501	iron-sulfur cluster assembly	biological_process
AAEL001501	negative regulation of apoptotic process	biological_process
AAEL000343	protein phosphorylation	biological_process
AAEL003492	rRNA transcription	biological_process
AAEL010854	protein deubiquitination	biological_process
AAEL010854	ubiquitin-dependent protein catabolic process	biological_process
AAEL002779	D-ribose catabolic process	biological_process
AAEL009625	metabolic process	biological_process
AAEL001698	vacuolar transport	biological_process
AAEL004251	dephosphorylation	biological_process
AAEL004251	protein dephosphorylation	biological_process
AAEL013279	protein peptidyl-prolyl isomerization	biological_process
AAEL013279	protein folding	biological_process
AAEL009855	sodium ion transport	biological_process
AAEL009855	transmembrane transport	biological_process
AAEL007611	chitin metabolic process	biological_process
AAEL008347	transmembrane transport	biological_process
AAEL004814	transmembrane transport	biological_process
AAEL009668	regulation of GTPase activity	biological_process
AAEL017395	transport	biological_process
AAEL003824	intracellular signal transduction	biological_process
AAEL007297	protein catabolic process	biological_process
AAEL001813	transmembrane transport	biological_process
AAEL000128	regulation of cell cycle	biological_process
AAEL000128	regulation of transcription from RNA polymerase II promoter	biological_process
AAEL000128	cell cycle	biological_process
AAEL000128	transcription, DNA-templated	biological_process
AAEL009236	carbohydrate metabolic process	biological_process
AAEL009085	signal transduction	biological_process
AAEL008953	regulation of transcription from RNA polymerase II promoter	biological_process
AAEL003318	oligopeptide transport	biological_process
AAEL000719	regulation of Rho protein signal transduction	biological_process
AAEL009205	transmembrane transport	biological_process
AAEL005998	regulation of small GTPase mediated signal transduction	biological_process
AAEL004313	protein folding	biological_process
AAEL010342	intracellular signal transduction	biological_process
AAEL010516	protein transport	biological_process
AAEL010516	autophagy	biological_process
AAEL000291	ATP hydrolysis coupled proton transport	biological_process
AAEL002296	metabolic process	biological_process
AAEL008673	small GTPase mediated signal transduction	biological_process
AAEL012325	proteasome assembly	biological_process
AAEL009868	peptidyl-tyrosine sulfation	biological_process
AAEL006693	protoporphyrinogen IX biosynthetic process	biological_process
AAEL003462	cellular amino acid metabolic process	biological_process
AAEL003968	ATP-dependent chromatin remodeling	biological_process
AAEL004469	intracellular protein transport	biological_process
AAEL004469	vesicle-mediated transport	biological_process
AAEL013649	fatty acid biosynthetic process	biological_process
AAEL009198	transmembrane transport	biological_process
AAEL014699	transport	biological_process
AAEL004124	transmembrane transport	biological_process
AAEL011776	intracellular protein transport	biological_process
AAEL005991	transport	biological_process
AAEL001986	microtubule-based movement	biological_process
AAEL004213	transmembrane transport	biological_process
AAEL012647	chitin metabolic process	biological_process
AAEL001133	positive regulation of autophagy	biological_process
AAEL000687	metabolic process	biological_process
AAEL012035	ATP hydrolysis coupled proton transport	biological_process
AAEL000845	dephosphorylation	biological_process
AAEL000845	protein dephosphorylation	biological_process
AAEL008751	metabolic process	biological_process
AAEL002412	transmembrane transport	biological_process
AAEL017319	negative regulation of cysteine-type endopeptidase activity involved in apoptotic process	biological_process
AAEL017319	viral genome replication	biological_process
AAEL001509	regulation of Rho protein signal transduction	biological_process
AAEL014507	glycoprotein catabolic process	biological_process
AAEL003203	fatty acid biosynthetic process	biological_process
AAEL010559	intracellular protein transport	biological_process
AAEL010559	vacuole organization	biological_process
AAEL001427	metabolic process	biological_process
AAEL002501	cell redox homeostasis	biological_process
AAEL010234	dephosphorylation	biological_process
AAEL010234	protein dephosphorylation	biological_process
AAEL009172	protein catabolic process	biological_process
AAEL000164	D-amino acid metabolic process	biological_process
AAEL010087	ubiquitin-dependent protein catabolic process	biological_process
AAEL009262	positive regulation of autophagy	biological_process
AAEL001691	transmembrane transport	biological_process
AAEL009831	L-proline biosynthetic process	biological_process
AAEL007509	vacuolar transport	biological_process
AAEL011206	cellular amino acid metabolic process	biological_process
AAEL010590	carbohydrate metabolic process	biological_process
AAEL014187	regulation of signal transduction	biological_process
AAEL017067	chitin metabolic process	biological_process
AAEL012650	chitin metabolic process	biological_process
AAEL000471	transmembrane transport	biological_process
AAEL013229	microtubule-based process	biological_process
AAEL004277	ER to Golgi vesicle-mediated transport	biological_process
AAEL006244	protein folding	biological_process
AAEL002810	DNA replication initiation	biological_process
AAEL010496	protein deubiquitination	biological_process
AAEL010496	ubiquitin-dependent protein catabolic process	biological_process
AAEL017338	protein phosphorylation	biological_process
AAEL010368	protein import into peroxisome matrix, docking	biological_process
AAEL012782	proteolysis	biological_process
AAEL009708	cell redox homeostasis	biological_process
AAEL009708	glycerol ether metabolic process	biological_process
AAEL000258	lipid metabolic process	biological_process
AAEL000258	nucleotide metabolic process	biological_process
AAEL014931	signal transduction	biological_process
AAEL017226	carbohydrate metabolic process	biological_process
AAEL006262	transport	biological_process
AAEL009243	carbohydrate metabolic process	biological_process
AAEL005819	cellular amino acid metabolic process	biological_process
AAEL013215	transmembrane transport	biological_process
AAEL013215	transport	biological_process
AAEL011389	regulation of lipid kinase activity	biological_process
AAEL001396	cellular amino acid catabolic process	biological_process
AAEL014723	protein catabolic process	biological_process
AAEL004858	regulation of Wnt signaling pathway	biological_process
AAEL004858	Rho protein signal transduction	biological_process
AAEL001565	peptide metabolic process	biological_process
AAEL002964	chitin catabolic process	biological_process
AAEL002964	carbohydrate metabolic process	biological_process
AAEL011822	glutathione metabolic process	biological_process
AAEL010650	transmembrane transport	biological_process
AAEL008527	proteolysis	biological_process
AAEL011898	phospholipid biosynthetic process	biological_process
AAEL001005	protein folding	biological_process
AAEL013530	ubiquitin-dependent protein catabolic process	biological_process
AAEL003143	signal transduction	biological_process
AAEL003143	phosphatidylinositol dephosphorylation	biological_process
AAEL001165	small GTPase mediated signal transduction	biological_process
AAEL001165	regulation of Rho protein signal transduction	biological_process
AAEL005931	pentose-phosphate shunt	biological_process
AAEL014238	cellular amino acid metabolic process	biological_process
AAEL010917	ion transport	biological_process
AAEL010524	immune response	biological_process
AAEL015438	carbohydrate metabolic process	biological_process
AAEL015438	GDP-mannose biosynthetic process	biological_process
AAEL007228	protein transport	biological_process
AAEL007228	autophagy	biological_process
AAEL017334	chitin metabolic process	biological_process
AAEL000934	intracellular protein transport	biological_process
AAEL000934	vesicle-mediated transport	biological_process
AAEL003746	acetyl-CoA metabolic process	biological_process
AAEL003871	ubiquitin-dependent protein catabolic process	biological_process
AAEL012368	oxidation-reduction process	biological_process
AAEL012368	metal ion transport	biological_process
AAEL012368	superoxide metabolic process	biological_process
AAEL003281	small GTPase mediated signal transduction	biological_process
AAEL010223	phospholipid biosynthetic process	biological_process
AAEL002420	Toll signaling pathway	biological_process
AAEL003645	fatty acid biosynthetic process	biological_process
AAEL013052	ubiquitin-dependent protein catabolic process	biological_process
AAEL004916	glycosaminoglycan biosynthetic process	biological_process
AAEL010170	small GTPase mediated signal transduction	biological_process
AAEL008302	NAD biosynthetic process	biological_process
AAEL001385	protein transport	biological_process
AAEL009601	pyridoxal 5'-phosphate salvage	biological_process
AAEL006139	transmembrane transport	biological_process
AAEL014665	metabolic process	biological_process
AAEL008330	ubiquinone biosynthetic process	biological_process
AAEL000119	metabolic process	biological_process
AAEL006091	small GTPase mediated signal transduction	biological_process
AAEL003188	carboxylic acid metabolic process	biological_process
AAEL009782	chitin catabolic process	biological_process
AAEL009782	carbohydrate metabolic process	biological_process
AAEL009100	transport	biological_process
AAEL008944	regulation of cytokinesis	biological_process
AAEL008944	centriole replication	biological_process
AAEL012644	chitin metabolic process	biological_process
AAEL006730	protein phosphorylation	biological_process
AAEL003086	metabolic process	biological_process
AAEL003419	carbohydrate metabolic process	biological_process
AAEL003419	chitin metabolic process	biological_process
AAEL002482	chitin metabolic process	biological_process
AAEL005077	transcription, DNA-templated	biological_process
AAEL006928	cell redox homeostasis	biological_process
AAEL012904	small GTPase mediated signal transduction	biological_process
AAEL012904	protein transport	biological_process
AAEL011019	microtubule-based movement	biological_process
AAEL007162	autophagy	biological_process
AAEL000450	signal transduction	biological_process
AAEL000450	negative regulation of Ras protein signal transduction	biological_process
AAEL004902	small GTPase mediated signal transduction	biological_process
AAEL009317	small GTPase mediated signal transduction	biological_process
AAEL005830	ubiquitin-dependent protein catabolic process	biological_process
AAEL014721	metabolic process	biological_process
AAEL008216	metabolic process	biological_process
AAEL015064	protein sumoylation	biological_process
AAEL009898	ubiquitin-dependent protein catabolic process	biological_process
AAEL010852	G-protein coupled receptor signaling pathway	biological_process
AAEL010852	response to pheromone	biological_process
AAEL011134	retrograde transport, endosome to Golgi	biological_process
AAEL003105	cytoskeleton organization	biological_process
AAEL012341	lipid metabolic process	biological_process
AAEL012522	transmembrane transport	biological_process
AAEL001497	retrograde transport, endosome to Golgi	biological_process
AAEL010803	microtubule-based movement	biological_process
AAEL003433	metal ion transport	biological_process
AAEL003433	cation transport	biological_process
AAEL009571	fatty acid biosynthetic process	biological_process
AAEL001818	intracellular signal transduction	biological_process
AAEL007047	transmembrane transport	biological_process
AAEL011957	fatty acid biosynthetic process	biological_process
AAEL003957	actin filament depolymerization	biological_process
AAEL002240	intracellular protein transport	biological_process
AAEL001194	biosynthetic process	biological_process
AAEL011551	peptidoglycan catabolic process	biological_process
AAEL006390	ATP hydrolysis coupled proton transport	biological_process
AAEL006315	regulation of protein catabolic process	biological_process
AAEL002430	carbohydrate metabolic process	biological_process
AAEL002430	N-acetylglucosamine metabolic process	biological_process
AAEL013092	transmembrane transport	biological_process
AAEL013092	ion transport	biological_process
AAEL009749	transmembrane transport	biological_process
AAEL010893	one-carbon metabolic process	biological_process
AAEL006034	nitrogen compound metabolic process	biological_process
AAEL007828	protein depalmitoylation	biological_process
AAEL009042	ubiquitin-dependent protein catabolic process	biological_process
AAEL002668	metabolic process	biological_process
AAEL015007	ubiquitin-dependent protein catabolic process	biological_process
AAEL014598	endocytosis	biological_process
AAEL005977	carbohydrate biosynthetic process	biological_process
AAEL008136	heme oxidation	biological_process
AAEL009463	vesicle-mediated transport	biological_process
AAEL004393	signal transduction	biological_process
AAEL002913	peroxisomal long-chain fatty acid import	biological_process
AAEL001152	protein glycosylation	biological_process
AAEL003130	intracellular protein transport	biological_process
AAEL012447	proteolysis	biological_process
AAEL000605	protein geranylgeranylation	biological_process
AAEL003831	fatty acid biosynthetic process	biological_process
AAEL003666	leukotriene biosynthetic process	biological_process
AAEL000568	ubiquitin-dependent protein catabolic process	biological_process
AAEL003193	phosphate-containing compound metabolic process	biological_process
AAEL006823	metabolic process	biological_process
AAEL009824	ubiquitin-dependent protein catabolic process	biological_process
AAEL009824	protein deubiquitination	biological_process
AAEL012515	protein transport	biological_process
AAEL012515	cellular protein modification process	biological_process
AAEL005513	transcription, DNA-templated	biological_process
AAEL005513	transforming growth factor beta receptor signaling pathway	biological_process
AAEL010653	fucose metabolic process	biological_process
AAEL009059	Arp2/3 complex-mediated actin nucleation	biological_process
AAEL010684	trehalose biosynthetic process	biological_process
AAEL007787	protoporphyrinogen IX biosynthetic process	biological_process
AAEL003046	sphingolipid metabolic process	biological_process
AAEL005795	transmembrane transport	biological_process
AAEL005795	intracellular signal transduction	biological_process
AAEL006196	biosynthetic process	biological_process
AAEL007842	Wnt signaling pathway	biological_process
AAEL011937	metabolic process	biological_process
AAEL011216	phosphatidylinositol dephosphorylation	biological_process
AAEL012187	regulation of transcription, DNA-templated	biological_process
AAEL005339	intracellular protein transport	biological_process
AAEL015041	transport	biological_process
AAEL009232	metabolic process	biological_process
AAEL003064	transmembrane transport	biological_process
AAEL004661	carbohydrate metabolic process	biological_process
AAEL010513	regulation of transcription, DNA-templated	biological_process
AAEL010513	transcription, DNA-templated	biological_process
AAEL006880	small GTPase mediated signal transduction	biological_process
AAEL005303	tubulin complex assembly	biological_process
AAEL005303	post-chaperonin tubulin folding pathway	biological_process
AAEL000840	phosphatidylinositol dephosphorylation	biological_process
AAEL009302	mRNA 3'-end processing	biological_process
AAEL002800	DNA repair	biological_process
AAEL002800	DNA replication	biological_process
AAEL015022	carbohydrate metabolic process	biological_process
AAEL010610	biosynthetic process	biological_process
AAEL001687	transmembrane transport	biological_process
AAEL007235	mitochondrial transport	biological_process
AAEL005353	carbohydrate transport	biological_process
AAEL014633	meiotic chromosome segregation	biological_process
AAEL003907	ubiquitin-dependent protein catabolic process	biological_process
AAEL000264	phosphatidic acid biosynthetic process	biological_process
AAEL000264	regulation of cell migration	biological_process
AAEL000264	inositol lipid-mediated signaling	biological_process
AAEL000264	regulation of phagocytosis	biological_process
AAEL013203	ubiquitin-dependent protein catabolic process	biological_process
AAEL013203	protein deubiquitination	biological_process
AAEL008393	phosphatidylserine biosynthetic process	biological_process
AAEL000759	glutathione biosynthetic process	biological_process
AAEL006074	metabolic process	biological_process
AAEL011755	transport	biological_process
AAEL002304	porphyrin-containing compound biosynthetic process	biological_process
AAEL002886	cell redox homeostasis	biological_process
AAEL013834	transmembrane transport	biological_process
AAEL013834	transport	biological_process
AAEL004563	protein catabolic process	biological_process
AAEL015445	L-cysteine metabolic process	biological_process
AAEL015445	oxidation-reduction process	biological_process
AAEL017462	transmembrane transport	biological_process
AAEL002492	chitin metabolic process	biological_process
AAEL001533	metabolic process	biological_process
AAEL000572	metabolic process	biological_process
AAEL007878	polyamine biosynthetic process	biological_process
AAEL012646	chitin metabolic process	biological_process
AAEL007049	proteolysis involved in cellular protein catabolic process	biological_process
AAEL006949	intracellular signal transduction	biological_process
AAEL000569	protein targeting to Golgi	biological_process
AAEL000562	endosome localization	biological_process
AAEL000562	regulation of receptor recycling	biological_process
AAEL000562	cellular response to amino acid stimulus	biological_process
AAEL000562	lysosome organization	biological_process
AAEL000562	positive regulation of MAPK cascade	biological_process
AAEL000562	cholesterol homeostasis	biological_process
AAEL000562	positive regulation of TOR signaling	biological_process
AAEL005187	system development	biological_process
AAEL005187	basement membrane assembly	biological_process
AAEL005330	cyclic nucleotide biosynthetic process	biological_process
AAEL005330	intracellular signal transduction	biological_process
AAEL005330	protein phosphorylation	biological_process
AAEL018110	fatty acid biosynthetic process	biological_process
AAEL018140	homophilic cell adhesion via plasma membrane adhesion molecules	biological_process
AAEL018150	transmembrane transport	biological_process
AAEL018186	phosphatidylinositol phosphorylation	biological_process
AAEL018186	phosphatidylinositol-mediated signaling	biological_process
AAEL018259	nucleotide-excision repair	biological_process
AAEL018267	transmembrane transport	biological_process
AAEL018267	transport	biological_process
AAEL018269	establishment or maintenance of actin cytoskeleton polarity	biological_process
AAEL018269	establishment of planar polarity of embryonic epithelium	biological_process
AAEL018269	protein localization involved in establishment of planar polarity	biological_process
AAEL018273	lipid metabolic process	biological_process
AAEL018321	intracellular signal transduction	biological_process
AAEL018321	signal transduction	biological_process
AAEL018349	defense response to bacterium	biological_process
AAEL018349	innate immune response	biological_process
AAEL018350	signal transduction	biological_process
AAEL018354	lipid transport	biological_process
AAEL000623	regulation of transcription, DNA-templated	biological_process
AAEL011462	regulation of transcription, DNA-templated	biological_process
AAEL011462	transcription initiation from RNA polymerase II promoter	biological_process
AAEL001816	metabolic process	biological_process
AAEL015663	oxidation-reduction process	biological_process
AAEL014829	oxidation-reduction process	biological_process
AAEL004947	fatty acid biosynthetic process	biological_process
AAEL005790	malate metabolic process	biological_process
AAEL005790	oxidation-reduction process	biological_process
AAEL013936	protein neddylation	biological_process
AAEL012143	apoptotic process	biological_process
AAEL006995	transmembrane transport	biological_process
AAEL000194	phosphatidylinositol phosphorylation	biological_process
AAEL000194	phosphatidylinositol-mediated signaling	biological_process
AAEL008841	fatty acid beta-oxidation	biological_process
AAEL014273	transport	biological_process
AAEL015485	protein ubiquitination	biological_process
AAEL015485	multicellular organismal development	biological_process
AAEL015485	ubiquitin-dependent protein catabolic process	biological_process
AAEL009657	cellular protein modification process	biological_process
AAEL009657	lipoate biosynthetic process	biological_process
AAEL000585	chitin metabolic process	biological_process
AAEL018038	response to oxidative stress	biological_process
AAEL018038	protein repair	biological_process
AAEL018038	oxidation-reduction process	biological_process
AAEL009650	nucleobase-containing compound metabolic process	biological_process
AAEL006056	ubiquitin-dependent protein catabolic process	biological_process
AAEL018023	glycosaminoglycan biosynthetic process	biological_process
AAEL018023	heparan sulfate proteoglycan biosynthetic process	biological_process
AAEL018037	small GTPase mediated signal transduction	biological_process
AAEL018022	small GTPase mediated signal transduction	biological_process
AAEL004942	regulation of transcription, DNA-templated	biological_process
AAEL004942	ATP-dependent chromatin remodeling	biological_process
AAEL017061	tRNA modification	biological_process
AAEL017061	queuosine biosynthetic process	biological_process
AAEL004967	phosphatidylinositol phosphorylation	biological_process
AAEL001768	metabolic process	biological_process
AAEL004335	cellular iron ion homeostasis	biological_process
AAEL004335	iron ion transport	biological_process
AAEL005684	chitin catabolic process	biological_process
AAEL005684	carbohydrate metabolic process	biological_process
AAEL004513	peptide cross-linking	biological_process
AAEL009510	carbohydrate metabolic process	biological_process
AAEL009510	carbohydrate derivative biosynthetic process	biological_process
AAEL002051	regulation of pH	biological_process
AAEL002508	protein catabolic process	biological_process
AAEL003306	protein transport	biological_process
AAEL003306	small GTPase mediated signal transduction	biological_process
AAEL003306	signal transduction	biological_process
AAEL012614	isocitrate metabolic process	biological_process
AAEL009371	actin cytoskeleton organization	biological_process
AAEL009371	cellular component organization	biological_process
AAEL009371	actin nucleation	biological_process
AAEL012616	proton transport	biological_process
AAEL012619	regulation of transcription, DNA-templated	biological_process
AAEL012619	transcription initiation from RNA polymerase II promoter	biological_process
AAEL011747	vacuolar transport	biological_process
AAEL002646	regulation of ARF protein signal transduction	biological_process
AAEL018695	regulation of transcription, DNA-templated	biological_process
AAEL018696	mitotic nuclear division	biological_process
AAEL018700	signal transduction	biological_process
AAEL002294	sulfate transport	biological_process
AAEL002294	transmembrane transport	biological_process
AAEL011166	cell adhesion	biological_process
AAEL011166	homophilic cell adhesion via plasma membrane adhesion molecules	biological_process
AAEL003237	cytoplasm	cellular_component
AAEL013119	intracellular	cellular_component
AAEL015283	integral component of membrane	cellular_component
AAEL007213	integral component of membrane	cellular_component
AAEL008787	proton-transporting V-type ATPase, V1 domain	cellular_component
AAEL001146	integral component of membrane	cellular_component
AAEL001146	Golgi membrane	cellular_component
AAEL011500	intracellular	cellular_component
AAEL005948	nucleus	cellular_component
AAEL002134	integral component of membrane	cellular_component
AAEL003076	integral component of membrane	cellular_component
AAEL003817	intracellular	cellular_component
AAEL003817	membrane	cellular_component
AAEL004812	microtubule	cellular_component
AAEL004812	cytoplasm	cellular_component
AAEL004812	microtubule associated complex	cellular_component
AAEL008629	integral component of membrane	cellular_component
AAEL001711	integral component of membrane	cellular_component
AAEL000993	plasma membrane	cellular_component
AAEL000993	proteinaceous extracellular matrix	cellular_component
AAEL000993	anchored component of membrane	cellular_component
AAEL005411	integral component of membrane	cellular_component
AAEL004913	intracellular	cellular_component
AAEL010005	intracellular	cellular_component
AAEL001389	integral component of membrane	cellular_component
AAEL011025	proton-transporting V-type ATPase, V0 domain	cellular_component
AAEL014501	mediator complex	cellular_component
AAEL013571	integral component of membrane	cellular_component
AAEL009482	integral component of membrane	cellular_component
AAEL010724	integral component of membrane	cellular_component
AAEL001557	integral component of membrane	cellular_component
AAEL011140	integral component of membrane	cellular_component
AAEL004256	integral component of membrane	cellular_component
AAEL007327	integral component of membrane	cellular_component
AAEL006611	integral component of membrane	cellular_component
AAEL004973	intracellular	cellular_component
AAEL013788	integral component of membrane	cellular_component
AAEL007589	intracellular	cellular_component
AAEL001060	integral component of membrane	cellular_component
AAEL012014	cytoplasm	cellular_component
AAEL004553	cytoplasm	cellular_component
AAEL012502	integral component of membrane	cellular_component
AAEL010360	cytosol	cellular_component
AAEL013369	TRAPP complex	cellular_component
AAEL006862	integral component of membrane	cellular_component
AAEL008879	integral component of membrane	cellular_component
AAEL008879	mitochondrial outer membrane	cellular_component
AAEL003903	integral component of membrane	cellular_component
AAEL015461	cytoplasm	cellular_component
AAEL015461	membrane	cellular_component
AAEL007333	integral component of membrane	cellular_component
AAEL006432	integral component of membrane	cellular_component
AAEL015594	proton-transporting V-type ATPase, V1 domain	cellular_component
AAEL003277	nucleus	cellular_component
AAEL012272	integral component of membrane	cellular_component
AAEL015146	integral component of membrane	cellular_component
AAEL011668	integral component of membrane	cellular_component
AAEL002903	intracellular	cellular_component
AAEL006676	integral component of membrane	cellular_component
AAEL001343	integral component of membrane	cellular_component
AAEL013335	integral component of membrane	cellular_component
AAEL012421	integral component of membrane	cellular_component
AAEL012421	plasma membrane	cellular_component
AAEL003048	extracellular region	cellular_component
AAEL013682	nucleus	cellular_component
AAEL010584	integral component of membrane	cellular_component
AAEL011750	Arp2/3 protein complex	cellular_component
AAEL008470	integral component of membrane	cellular_component
AAEL000657	integral component of membrane	cellular_component
AAEL011337	extracellular region	cellular_component
AAEL002261	cytoplasm	cellular_component
AAEL000955	cytoplasm	cellular_component
AAEL003776	integral component of membrane	cellular_component
AAEL001613	integral component of membrane	cellular_component
AAEL001613	plasma membrane	cellular_component
AAEL014177	intracellular	cellular_component
AAEL014847	integral component of membrane	cellular_component
AAEL014847	plasma membrane	cellular_component
AAEL014847	gap junction	cellular_component
AAEL001567	nucleus	cellular_component
AAEL015271	intracellular	cellular_component
AAEL013143	intracellular	cellular_component
AAEL009574	integral component of membrane	cellular_component
AAEL003845	nucleus	cellular_component
AAEL008390	intracellular	cellular_component
AAEL008390	integral component of membrane	cellular_component
AAEL003877	cytoplasm	cellular_component
AAEL009857	integral component of membrane	cellular_component
AAEL011520	integral component of membrane	cellular_component
AAEL003884	integral component of membrane	cellular_component
AAEL002939	nucleus	cellular_component
AAEL005173	proton-transporting V-type ATPase, V1 domain	cellular_component
AAEL002487	nucleus	cellular_component
AAEL010936	integral component of membrane	cellular_component
AAEL008351	integral component of membrane	cellular_component
AAEL012411	integral component of membrane	cellular_component
AAEL012532	integral component of membrane	cellular_component
AAEL001914	integral component of membrane	cellular_component
AAEL008039	integral component of membrane	cellular_component
AAEL002701	membrane	cellular_component
AAEL005615	integral component of membrane	cellular_component
AAEL001047	integral component of membrane	cellular_component
AAEL011276	integral component of membrane	cellular_component
AAEL007331	integral component of membrane	cellular_component
AAEL006275	integral component of membrane	cellular_component
AAEL004070	integral component of membrane	cellular_component
AAEL007015	integral component of membrane	cellular_component
AAEL013304	integral component of membrane	cellular_component
AAEL002389	integral component of membrane	cellular_component
AAEL001447	integral component of membrane	cellular_component
AAEL014895	intracellular	cellular_component
AAEL015043	nucleus	cellular_component
AAEL006736	integral component of membrane	cellular_component
AAEL011641	integral component of membrane	cellular_component
AAEL003705	integral component of membrane	cellular_component
AAEL013490	integral component of membrane	cellular_component
AAEL010488	nucleus	cellular_component
AAEL013812	extracellular region	cellular_component
AAEL012545	nucleus	cellular_component
AAEL003518	integral component of membrane	cellular_component
AAEL003643	integral component of membrane	cellular_component
AAEL010819	integral component of membrane	cellular_component
AAEL010819	proton-transporting V-type ATPase, V0 domain	cellular_component
AAEL001544	SCAR complex	cellular_component
AAEL009527	extracellular region	cellular_component
AAEL003781	integral component of membrane	cellular_component
AAEL010124	intracellular	cellular_component
AAEL002816	nucleus	cellular_component
AAEL014756	nucleus	cellular_component
AAEL003951	intracellular	cellular_component
AAEL011051	integral component of membrane	cellular_component
AAEL005500	integral component of membrane	cellular_component
AAEL014415	integral component of membrane	cellular_component
AAEL007687	integral component of membrane	cellular_component
AAEL003652	integral component of membrane	cellular_component
AAEL008878	integral component of membrane	cellular_component
AAEL002957	integral component of membrane	cellular_component
AAEL003503	intracellular	cellular_component
AAEL011237	cytoplasm	cellular_component
AAEL008064	integral component of membrane	cellular_component
AAEL005666	extracellular matrix	cellular_component
AAEL007051	extracellular region	cellular_component
AAEL005045	integral component of membrane	cellular_component
AAEL002121	proteasome regulatory particle, lid subcomplex	cellular_component
AAEL006233	integral component of membrane	cellular_component
AAEL008054	cytoplasm	cellular_component
AAEL015657	integral component of membrane	cellular_component
AAEL011588	integral component of membrane	cellular_component
AAEL001144	intracellular	cellular_component
AAEL001144	HOPS complex	cellular_component
AAEL006516	vacuolar proton-transporting V-type ATPase, V1 domain	cellular_component
AAEL005808	integral component of membrane	cellular_component
AAEL014272	integral component of membrane	cellular_component
AAEL003484	nucleus	cellular_component
AAEL011834	integral component of membrane	cellular_component
AAEL011834	SNARE complex	cellular_component
AAEL013089	cytoplasm	cellular_component
AAEL013089	nucleus	cellular_component
AAEL013089	proteasome core complex, alpha-subunit complex	cellular_component
AAEL008022	nucleus	cellular_component
AAEL009532	integral component of membrane	cellular_component
AAEL002748	cytoplasm	cellular_component
AAEL011781	integral component of peroxisomal membrane	cellular_component
AAEL010991	integral component of membrane	cellular_component
AAEL010221	nucleus	cellular_component
AAEL012122	proteasome complex	cellular_component
AAEL006976	nucleus	cellular_component
AAEL003887	intracellular	cellular_component
AAEL000618	proteinaceous extracellular matrix	cellular_component
AAEL013223	integral component of membrane	cellular_component
AAEL008110	microtubule organizing center	cellular_component
AAEL008384	integral component of membrane	cellular_component
AAEL013255	integral component of membrane	cellular_component
AAEL002298	nucleus	cellular_component
AAEL013845	cell	cellular_component
AAEL015639	extracellular region	cellular_component
AAEL008004	integral component of endoplasmic reticulum membrane	cellular_component
AAEL007751	integral component of membrane	cellular_component
AAEL006169	lysosome	cellular_component
AAEL000459	integral component of membrane	cellular_component
AAEL000459	Golgi membrane	cellular_component
AAEL011748	integral component of membrane	cellular_component
AAEL013277	voltage-gated sodium channel complex	cellular_component
AAEL005874	integral component of membrane	cellular_component
AAEL009041	cytoplasm	cellular_component
AAEL009041	Arp2/3 protein complex	cellular_component
AAEL004278	integral component of membrane	cellular_component
AAEL002158	cell	cellular_component
AAEL012291	integral component of membrane	cellular_component
AAEL006835	integral component of membrane	cellular_component
AAEL009531	integral component of membrane	cellular_component
AAEL003592	integral component of membrane	cellular_component
AAEL015484	integral component of membrane	cellular_component
AAEL006580	integral component of membrane	cellular_component
AAEL014753	integral component of membrane	cellular_component
AAEL014753	mitochondrial inner membrane	cellular_component
AAEL000339	cytoskeleton	cellular_component
AAEL005185	integral component of membrane	cellular_component
AAEL000700	integral component of membrane	cellular_component
AAEL000700	plasma membrane	cellular_component
AAEL003651	integral component of membrane	cellular_component
AAEL000263	nucleus	cellular_component
AAEL001065	integral component of membrane	cellular_component
AAEL004273	integral component of membrane	cellular_component
AAEL005861	integral component of membrane	cellular_component
AAEL005861	Golgi apparatus	cellular_component
AAEL002623	extracellular region	cellular_component
AAEL005254	dynactin complex	cellular_component
AAEL003524	integral component of plasma membrane	cellular_component
AAEL009048	WASH complex	cellular_component
AAEL002346	integral component of membrane	cellular_component
AAEL005276	intracellular	cellular_component
AAEL000735	peroxisome	cellular_component
AAEL015304	nucleus	cellular_component
AAEL011334	extracellular region	cellular_component
AAEL010094	nucleus	cellular_component
AAEL007610	integral component of membrane	cellular_component
AAEL007610	cytoplasm	cellular_component
AAEL006829	integral component of membrane	cellular_component
AAEL013995	pre-autophagosomal structure	cellular_component
AAEL006277	integral component of membrane	cellular_component
AAEL007481	integral component of membrane	cellular_component
AAEL005726	intracellular	cellular_component
AAEL012085	integral component of membrane	cellular_component
AAEL008913	integral component of membrane	cellular_component
AAEL008671	integral component of membrane	cellular_component
AAEL009536	integral component of membrane	cellular_component
AAEL009183	integral component of membrane	cellular_component
AAEL010905	integral component of membrane	cellular_component
AAEL012931	integral component of membrane	cellular_component
AAEL013859	intracellular	cellular_component
AAEL014519	nucleus	cellular_component
AAEL002887	plasma membrane	cellular_component
AAEL002887	cytoplasm	cellular_component
AAEL002887	adherens junction	cellular_component
AAEL001876	extracellular region	cellular_component
AAEL004450	integral component of membrane	cellular_component
AAEL015014	integral component of membrane	cellular_component
AAEL008134	integral component of membrane	cellular_component
AAEL011164	integral component of membrane	cellular_component
AAEL011164	plasma membrane	cellular_component
AAEL002335	nucleus	cellular_component
AAEL012402	integral component of membrane	cellular_component
AAEL014069	extracellular region	cellular_component
AAEL007498	GPI-anchor transamidase complex	cellular_component
AAEL005193	integral component of membrane	cellular_component
AAEL014325	proteasome complex	cellular_component
AAEL007546	Arp2/3 protein complex	cellular_component
AAEL000654	integral component of membrane	cellular_component
AAEL000654	Golgi membrane	cellular_component
AAEL004496	integral component of membrane	cellular_component
AAEL003521	integral component of membrane	cellular_component
AAEL009294	intracellular	cellular_component
AAEL004905	integral component of membrane	cellular_component
AAEL014892	integral component of membrane	cellular_component
AAEL007731	integral component of membrane	cellular_component
AAEL008696	cytoplasm	cellular_component
AAEL008696	nucleus	cellular_component
AAEL008696	transcription factor complex	cellular_component
AAEL011342	integral component of membrane	cellular_component
AAEL002469	cytoplasm	cellular_component
AAEL010596	integral component of membrane	cellular_component
AAEL010596	Golgi membrane	cellular_component
AAEL010065	cell	cellular_component
AAEL008096	integral component of membrane	cellular_component
AAEL008024	integral component of membrane	cellular_component
AAEL000647	integral component of membrane	cellular_component
AAEL004805	integral component of membrane	cellular_component
AAEL007691	integral component of membrane	cellular_component
AAEL007691	plasma membrane	cellular_component
AAEL003720	integral component of membrane	cellular_component
AAEL009398	intracellular	cellular_component
AAEL009398	integral component of membrane	cellular_component
AAEL009387	cell	cellular_component
AAEL011863	integral component of membrane	cellular_component
AAEL003709	integral component of membrane	cellular_component
AAEL012807	intracellular	cellular_component
AAEL013139	intracellular	cellular_component
AAEL003974	intracellular	cellular_component
AAEL003015	protein phosphatase type 2A complex	cellular_component
AAEL007220	integral component of membrane	cellular_component
AAEL012561	integral component of membrane	cellular_component
AAEL000386	intracellular	cellular_component
AAEL008622	intracellular	cellular_component
AAEL007613	integral component of membrane	cellular_component
AAEL013712	extracellular space	cellular_component
AAEL013828	cytoplasm	cellular_component
AAEL013828	nucleus	cellular_component
AAEL015561	integral component of membrane	cellular_component
AAEL013768	intracellular	cellular_component
AAEL010345	integral component of membrane	cellular_component
AAEL002811	integral component of membrane	cellular_component
AAEL008406	integral component of membrane	cellular_component
AAEL004319	integral component of membrane	cellular_component
AAEL001586	integral component of membrane	cellular_component
AAEL005797	intracellular	cellular_component
AAEL006642	microtubule	cellular_component
AAEL006642	cytoplasm	cellular_component
AAEL013108	WASH complex	cellular_component
AAEL012701	integral component of membrane	cellular_component
AAEL012130	integral component of membrane	cellular_component
AAEL012130	endoplasmic reticulum membrane	cellular_component
AAEL009588	nucleus	cellular_component
AAEL013808	cytoplasm	cellular_component
AAEL013808	cytoskeleton	cellular_component
AAEL005868	integral component of membrane	cellular_component
AAEL012737	integral component of membrane	cellular_component
AAEL011841	integral component of membrane	cellular_component
AAEL002781	cytoplasm	cellular_component
AAEL008425	integral component of membrane	cellular_component
AAEL008425	endoplasmic reticulum membrane	cellular_component
AAEL004141	intracellular	cellular_component
AAEL006158	nucleus	cellular_component
AAEL006158	nucleosome	cellular_component
AAEL004665	integral component of membrane	cellular_component
AAEL004475	cytoplasm	cellular_component
AAEL004475	Arp2/3 protein complex	cellular_component
AAEL010337	intracellular	cellular_component
AAEL005560	integral component of membrane	cellular_component
AAEL000985	integral component of membrane	cellular_component
AAEL015524	mitochondrial fatty acid beta-oxidation multienzyme complex	cellular_component
AAEL012943	cytoplasm	cellular_component
AAEL007332	integral component of membrane	cellular_component
AAEL007693	integral component of membrane	cellular_component
AAEL005536	integral component of membrane	cellular_component
AAEL004565	intracellular	cellular_component
AAEL010371	intracellular	cellular_component
AAEL010772	axoneme	cellular_component
AAEL012493	integral component of membrane	cellular_component
AAEL014964	nucleus	cellular_component
AAEL014964	intracellular ribonucleoprotein complex	cellular_component
AAEL002293	integral component of membrane	cellular_component
AAEL002857	integral component of membrane	cellular_component
AAEL012443	integral component of membrane	cellular_component
AAEL012727	integral component of membrane	cellular_component
AAEL014484	integral component of membrane	cellular_component
AAEL000488	integral component of membrane	cellular_component
AAEL013710	integral component of membrane	cellular_component
AAEL015457	integral component of membrane	cellular_component
AAEL009529	integral component of membrane	cellular_component
AAEL014059	integral component of membrane	cellular_component
AAEL006321	integral component of membrane	cellular_component
AAEL003024	extracellular region	cellular_component
AAEL002467	extracellular region	cellular_component
AAEL008723	integral component of membrane	cellular_component
AAEL008468	cytoplasm	cellular_component
AAEL007184	vacuolar proton-transporting V-type ATPase complex	cellular_component
AAEL011234	integral component of membrane	cellular_component
AAEL002311	intracellular	cellular_component
AAEL002663	integral component of membrane	cellular_component
AAEL008139	integral component of membrane	cellular_component
AAEL014160	integral component of membrane	cellular_component
AAEL005237	integral component of membrane	cellular_component
AAEL012161	integral component of membrane	cellular_component
AAEL008763	nucleus	cellular_component
AAEL007385	cell	cellular_component
AAEL014636	intracellular	cellular_component
AAEL015644	integral component of membrane	cellular_component
AAEL007746	membrane	cellular_component
AAEL013915	integral component of membrane	cellular_component
AAEL006181	integral component of membrane	cellular_component
AAEL007136	integral component of membrane	cellular_component
AAEL006619	cytoplasm	cellular_component
AAEL003859	integral component of membrane	cellular_component
AAEL008067	integral component of membrane	cellular_component
AAEL003641	integral component of membrane	cellular_component
AAEL002787	nucleus	cellular_component
AAEL004697	integral component of membrane	cellular_component
AAEL004697	Hrd1p ubiquitin ligase complex	cellular_component
AAEL001030	cytoplasm	cellular_component
AAEL010777	cell	cellular_component
AAEL007131	integral component of membrane	cellular_component
AAEL009173	integral component of membrane	cellular_component
AAEL005458	integral component of membrane	cellular_component
AAEL006441	cytoplasm	cellular_component
AAEL006441	nucleus	cellular_component
AAEL006441	proteasome core complex	cellular_component
AAEL009732	intracellular	cellular_component
AAEL010921	integral component of membrane	cellular_component
AAEL010921	plasma membrane	cellular_component
AAEL012857	intracellular	cellular_component
AAEL012857	membrane	cellular_component
AAEL001505	integral component of membrane	cellular_component
AAEL013709	nucleus	cellular_component
AAEL013709	nucleosome	cellular_component
AAEL002869	integral component of membrane	cellular_component
AAEL011995	integral component of membrane	cellular_component
AAEL011995	cell	cellular_component
AAEL007060	extracellular region	cellular_component
AAEL012528	integral component of membrane	cellular_component
AAEL005699	integral component of membrane	cellular_component
AAEL008473	extracellular region	cellular_component
AAEL007686	nucleus	cellular_component
AAEL003502	integral component of membrane	cellular_component
AAEL007988	cytoplasm	cellular_component
AAEL008385	nucleus	cellular_component
AAEL008385	nucleosome	cellular_component
AAEL006786	intracellular	cellular_component
AAEL005256	integral component of membrane	cellular_component
AAEL008387	intracellular	cellular_component
AAEL008387	integral component of membrane	cellular_component
AAEL006412	integral component of membrane	cellular_component
AAEL000399	integral component of membrane	cellular_component
AAEL000438	integral component of membrane	cellular_component
AAEL015577	integral component of membrane	cellular_component
AAEL002401	cytoplasm	cellular_component
AAEL002401	nucleus	cellular_component
AAEL002401	proteasome core complex	cellular_component
AAEL001808	integral component of membrane	cellular_component
AAEL013484	integral component of membrane	cellular_component
AAEL002848	microtubule	cellular_component
AAEL006174	cytoplasm	cellular_component
AAEL006174	nucleus	cellular_component
AAEL006174	proteasome core complex	cellular_component
AAEL001048	integral component of membrane	cellular_component
AAEL006342	integral component of membrane	cellular_component
AAEL014657	integral component of membrane	cellular_component
AAEL002292	integral component of membrane	cellular_component
AAEL006274	integral component of membrane	cellular_component
AAEL000196	integral component of membrane	cellular_component
AAEL001548	integral component of membrane	cellular_component
AAEL000666	integral component of membrane	cellular_component
AAEL003893	nucleus	cellular_component
AAEL005419	cytoskeleton	cellular_component
AAEL005419	cell cortex	cellular_component
AAEL001157	intracellular	cellular_component
AAEL001580	integral component of membrane	cellular_component
AAEL014910	integral component of membrane	cellular_component
AAEL007763	integral component of membrane	cellular_component
AAEL014846	integral component of membrane	cellular_component
AAEL014846	gap junction	cellular_component
AAEL005424	Cul3-RING ubiquitin ligase complex	cellular_component
AAEL000767	integral component of membrane	cellular_component
AAEL011518	cytoplasm	cellular_component
AAEL003347	intracellular	cellular_component
AAEL006061	cytoplasm	cellular_component
AAEL006061	nucleus	cellular_component
AAEL006061	proteasome core complex, alpha-subunit complex	cellular_component
AAEL005896	integral component of membrane	cellular_component
AAEL014094	integral component of membrane	cellular_component
AAEL003236	integral component of membrane	cellular_component
AAEL002588	extracellular region	cellular_component
AAEL007845	intracellular	cellular_component
AAEL003383	dynactin complex	cellular_component
AAEL004173	proteasome regulatory particle, base subcomplex	cellular_component
AAEL001930	integral component of membrane	cellular_component
AAEL006563	extracellular region	cellular_component
AAEL012941	integral component of membrane	cellular_component
AAEL013163	integral component of membrane	cellular_component
AAEL005949	integral component of membrane	cellular_component
AAEL005949	Golgi stack	cellular_component
AAEL010688	intracellular	cellular_component
AAEL010688	membrane	cellular_component
AAEL001904	Arp2/3 protein complex	cellular_component
AAEL015357	integral component of membrane	cellular_component
AAEL009614	nucleus	cellular_component
AAEL005734	integral component of membrane	cellular_component
AAEL006982	extracellular region	cellular_component
AAEL000948	integral component of membrane	cellular_component
AAEL004633	integral component of membrane	cellular_component
AAEL003597	integral component of membrane	cellular_component
AAEL014190	integral component of membrane	cellular_component
AAEL012801	integral component of membrane	cellular_component
AAEL006036	nucleus	cellular_component
AAEL006667	integral component of membrane	cellular_component
AAEL000461	integral component of membrane	cellular_component
AAEL013723	nucleus	cellular_component
AAEL001227	integral component of membrane	cellular_component
AAEL011336	extracellular region	cellular_component
AAEL005040	nucleus	cellular_component
AAEL013389	integral component of membrane	cellular_component
AAEL007062	integral component of membrane	cellular_component
AAEL002481	extracellular region	cellular_component
AAEL011650	clathrin adaptor complex	cellular_component
AAEL008467	cytoplasm	cellular_component
AAEL013450	cytoplasm	cellular_component
AAEL013450	nucleus	cellular_component
AAEL002039	integral component of membrane	cellular_component
AAEL014958	cytoplasm	cellular_component
AAEL012430	integral component of membrane	cellular_component
AAEL007825	mediator complex	cellular_component
AAEL002789	proteasome regulatory particle	cellular_component
AAEL005204	integral component of membrane	cellular_component
AAEL013393	integral component of membrane	cellular_component
AAEL003227	integral component of membrane	cellular_component
AAEL001626	integral component of membrane	cellular_component
AAEL005363	membrane	cellular_component
AAEL000634	integral component of membrane	cellular_component
AAEL010479	integral component of membrane	cellular_component
AAEL002406	integral component of membrane	cellular_component
AAEL012449	myosin complex	cellular_component
AAEL010794	integral component of membrane	cellular_component
AAEL013401	microtubule	cellular_component
AAEL000433	plasma membrane	cellular_component
AAEL000433	proteinaceous extracellular matrix	cellular_component
AAEL000433	anchored component of membrane	cellular_component
AAEL012313	intracellular	cellular_component
AAEL005177	intracellular	cellular_component
AAEL005177	integral component of membrane	cellular_component
AAEL005177	plasma membrane	cellular_component
AAEL012417	integral component of membrane	cellular_component
AAEL002464	proton-transporting V-type ATPase, V1 domain	cellular_component
AAEL000208	integral component of membrane	cellular_component
AAEL001013	integral component of membrane	cellular_component
AAEL002937	integral component of membrane	cellular_component
AAEL003667	integral component of membrane	cellular_component
AAEL012631	myosin complex	cellular_component
AAEL001448	integral component of membrane	cellular_component
AAEL010925	nucleus	cellular_component
AAEL002328	integral component of membrane	cellular_component
AAEL012781	integral component of membrane	cellular_component
AAEL003499	integral component of membrane	cellular_component
AAEL009991	myosin complex	cellular_component
AAEL012234	cytoplasmic dynein complex	cellular_component
AAEL003952	intracellular	cellular_component
AAEL005258	integral component of membrane	cellular_component
AAEL004733	proteasome complex	cellular_component
AAEL000281	integral component of membrane	cellular_component
AAEL006961	extracellular region	cellular_component
AAEL007543	integral component of membrane	cellular_component
AAEL003764	integral component of membrane	cellular_component
AAEL012113	integral component of membrane	cellular_component
AAEL012113	proton-transporting V-type ATPase, V0 domain	cellular_component
AAEL001649	cytoplasm	cellular_component
AAEL013873	integral component of membrane	cellular_component
AAEL013873	plasma membrane	cellular_component
AAEL012133	integral component of membrane	cellular_component
AAEL005545	integral component of membrane	cellular_component
AAEL004300	integral component of membrane	cellular_component
AAEL002155	intracellular	cellular_component
AAEL008574	peroxisome	cellular_component
AAEL009389	cytoplasm	cellular_component
AAEL012705	integral component of membrane	cellular_component
AAEL006002	integral component of membrane	cellular_component
AAEL008143	cytoplasm	cellular_component
AAEL001236	integral component of membrane	cellular_component
AAEL014717	integral component of membrane	cellular_component
AAEL006711	integral component of membrane	cellular_component
AAEL006711	mitochondrial envelope	cellular_component
AAEL002628	nucleus	cellular_component
AAEL010379	integral component of membrane	cellular_component
AAEL004421	integral component of membrane	cellular_component
AAEL008343	integral component of membrane	cellular_component
AAEL014395	integral component of membrane	cellular_component
AAEL002738	integral component of membrane	cellular_component
AAEL001582	cell	cellular_component
AAEL014154	cytoplasm	cellular_component
AAEL011906	nucleus	cellular_component
AAEL011906	nucleosome	cellular_component
AAEL011972	integral component of membrane	cellular_component
AAEL005667	actin cytoskeleton	cellular_component
AAEL004479	integral component of membrane	cellular_component
AAEL014500	integral component of membrane	cellular_component
AAEL012297	integral component of membrane	cellular_component
AAEL002350	integral component of membrane	cellular_component
AAEL008211	integral component of membrane	cellular_component
AAEL010430	intracellular	cellular_component
AAEL000540	integral component of membrane	cellular_component
AAEL008408	integral component of membrane	cellular_component
AAEL003066	extracellular region	cellular_component
AAEL012043	proteinaceous extracellular matrix	cellular_component
AAEL003190	integral component of membrane	cellular_component
AAEL005826	nucleus	cellular_component
AAEL002516	integral component of membrane	cellular_component
AAEL007059	integral component of membrane	cellular_component
AAEL003338	nucleus	cellular_component
AAEL012302	cytoplasm	cellular_component
AAEL009148	integral component of membrane	cellular_component
AAEL001328	integral component of membrane	cellular_component
AAEL012819	vacuolar proton-transporting V-type ATPase complex	cellular_component
AAEL003618	integral component of membrane	cellular_component
AAEL009957	integral component of membrane	cellular_component
AAEL000298	integral component of membrane	cellular_component
AAEL005000	nucleus	cellular_component
AAEL007433	integral component of membrane	cellular_component
AAEL005561	integral component of membrane	cellular_component
AAEL013630	integral component of membrane	cellular_component
AAEL012655	integral component of membrane	cellular_component
AAEL010047	integral component of peroxisomal membrane	cellular_component
AAEL011396	integral component of membrane	cellular_component
AAEL008275	intracellular	cellular_component
AAEL006113	integral component of membrane	cellular_component
AAEL004547	extracellular region	cellular_component
AAEL012832	integral component of membrane	cellular_component
AAEL010765	integral component of membrane	cellular_component
AAEL005499	integral component of membrane	cellular_component
AAEL010167	integral component of membrane	cellular_component
AAEL007250	integral component of membrane	cellular_component
AAEL010146	mitochondrial fatty acid beta-oxidation multienzyme complex	cellular_component
AAEL005030	integral component of membrane	cellular_component
AAEL004448	endoplasmic reticulum	cellular_component
AAEL007532	integral component of membrane	cellular_component
AAEL005069	intracellular	cellular_component
AAEL002906	proteasome complex	cellular_component
AAEL005543	integral component of membrane	cellular_component
AAEL001167	integral component of membrane	cellular_component
AAEL000045	integral component of membrane	cellular_component
AAEL000093	intracellular	cellular_component
AAEL008097	integral component of membrane	cellular_component
AAEL002568	integral component of membrane	cellular_component
AAEL006029	microtubule	cellular_component
AAEL006029	cytoplasm	cellular_component
AAEL006029	dynactin complex	cellular_component
AAEL006029	membrane	cellular_component
AAEL006029	dynein complex	cellular_component
AAEL006029	vesicle	cellular_component
AAEL002645	membrane	cellular_component
AAEL005147	nucleus	cellular_component
AAEL005915	integral component of membrane	cellular_component
AAEL012742	integral component of membrane	cellular_component
AAEL004237	intracellular	cellular_component
AAEL001779	integral component of membrane	cellular_component
AAEL003874	integral component of membrane	cellular_component
AAEL015217	integral component of membrane	cellular_component
AAEL015217	cytoplasm	cellular_component
AAEL008379	intracellular	cellular_component
AAEL012444	integral component of membrane	cellular_component
AAEL000822	microtubule	cellular_component
AAEL008749	integral component of membrane	cellular_component
AAEL006701	extracellular region	cellular_component
AAEL000800	anchored component of membrane	cellular_component
AAEL007944	integral component of membrane	cellular_component
AAEL009721	membrane	cellular_component
AAEL001996	nucleus	cellular_component
AAEL009814	cytoplasm	cellular_component
AAEL007692	nucleus	cellular_component
AAEL009363	integral component of membrane	cellular_component
AAEL009363	endoplasmic reticulum membrane	cellular_component
AAEL005048	integral component of membrane	cellular_component
AAEL003743	integral component of membrane	cellular_component
AAEL003743	vacuolar proton-transporting V-type ATPase, V0 domain	cellular_component
AAEL013004	integral component of membrane	cellular_component
AAEL008543	intracellular	cellular_component
AAEL008543	plasma membrane	cellular_component
AAEL008543	adherens junction	cellular_component
AAEL002660	intracellular	cellular_component
AAEL002660	membrane	cellular_component
AAEL006570	integral component of membrane	cellular_component
AAEL004682	cytoplasm	cellular_component
AAEL009479	integral component of membrane	cellular_component
AAEL007777	integral component of membrane	cellular_component
AAEL007777	proton-transporting V-type ATPase, V1 domain	cellular_component
AAEL005354	cytoplasmic dynein complex	cellular_component
AAEL001190	integral component of membrane	cellular_component
AAEL008179	intracellular	cellular_component
AAEL008179	membrane	cellular_component
AAEL015483	extracellular region	cellular_component
AAEL004589	integral component of membrane	cellular_component
AAEL013676	cytoplasm	cellular_component
AAEL013263	integral component of membrane	cellular_component
AAEL006834	cytoplasm	cellular_component
AAEL007146	voltage-gated potassium channel complex	cellular_component
AAEL009233	integral component of membrane	cellular_component
AAEL010681	integral component of membrane	cellular_component
AAEL008281	intracellular	cellular_component
AAEL008291	cell	cellular_component
AAEL009377	intracellular	cellular_component
AAEL009377	membrane	cellular_component
AAEL003192	integral component of membrane	cellular_component
AAEL014605	integral component of membrane	cellular_component
AAEL004046	integral component of membrane	cellular_component
AAEL011017	integral component of membrane	cellular_component
AAEL007334	intracellular	cellular_component
AAEL005432	integral component of membrane	cellular_component
AAEL013184	integral component of membrane	cellular_component
AAEL002388	nucleus	cellular_component
AAEL007770	integral component of membrane	cellular_component
AAEL005653	integral component of membrane	cellular_component
AAEL003736	exocyst	cellular_component
AAEL013875	integral component of membrane	cellular_component
AAEL004050	cytosol	cellular_component
AAEL010123	integral component of membrane	cellular_component
AAEL014573	integral component of membrane	cellular_component
AAEL003587	intracellular	cellular_component
AAEL002194	peroxisome	cellular_component
AAEL013309	integral component of membrane	cellular_component
AAEL012572	integral component of membrane	cellular_component
AAEL001413	integral component of membrane	cellular_component
AAEL007778	integral component of membrane	cellular_component
AAEL005939	integral component of membrane	cellular_component
AAEL001699	integral component of membrane	cellular_component
AAEL003431	cytoplasm	cellular_component
AAEL003431	nucleus	cellular_component
AAEL003431	proteasome core complex	cellular_component
AAEL008036	dynein complex	cellular_component
AAEL013040	integral component of membrane	cellular_component
AAEL011897	extracellular region	cellular_component
AAEL000629	mitochondrial matrix	cellular_component
AAEL012957	integral component of membrane	cellular_component
AAEL010695	integral component of membrane	cellular_component
AAEL005026	integral component of membrane	cellular_component
AAEL015606	extracellular region	cellular_component
AAEL011158	cell	cellular_component
AAEL008471	membrane	cellular_component
AAEL008497	integral component of membrane	cellular_component
AAEL004474	intracellular	cellular_component
AAEL000393	intracellular	cellular_component
AAEL002774	intracellular	cellular_component
AAEL010485	integral component of membrane	cellular_component
AAEL012366	intracellular	cellular_component
AAEL011811	nucleus	cellular_component
AAEL011811	MCM complex	cellular_component
AAEL000957	integral component of membrane	cellular_component
AAEL006708	extracellular space	cellular_component
AAEL006708	plasma membrane	cellular_component
AAEL008672	integral component of membrane	cellular_component
AAEL009075	integral component of membrane	cellular_component
AAEL002102	integral component of membrane	cellular_component
AAEL002102	endoplasmic reticulum	cellular_component
AAEL007547	integral component of membrane	cellular_component
AAEL002299	integral component of membrane	cellular_component
AAEL002184	cytoplasm	cellular_component
AAEL002184	F-actin capping protein complex	cellular_component
AAEL013969	integral component of membrane	cellular_component
AAEL012960	cytoplasm	cellular_component
AAEL012960	nucleus	cellular_component
AAEL010399	integral component of membrane	cellular_component
AAEL002426	integral component of membrane	cellular_component
AAEL010289	integral component of membrane	cellular_component
AAEL007070	extracellular region	cellular_component
AAEL004235	microtubule	cellular_component
AAEL015298	integral component of membrane	cellular_component
AAEL008232	integral component of membrane	cellular_component
AAEL005383	integral component of membrane	cellular_component
AAEL014637	integral component of membrane	cellular_component
AAEL014637	endoplasmic reticulum	cellular_component
AAEL004502	integral component of membrane	cellular_component
AAEL006433	integral component of membrane	cellular_component
AAEL005903	integral component of membrane	cellular_component
AAEL006622	integral component of membrane	cellular_component
AAEL002280	integral component of membrane	cellular_component
AAEL003098	integral component of membrane	cellular_component
AAEL012730	intracellular	cellular_component
AAEL013147	integral component of membrane	cellular_component
AAEL013147	dystrophin-associated glycoprotein complex	cellular_component
AAEL005965	integral component of membrane	cellular_component
AAEL000612	integral component of membrane	cellular_component
AAEL013980	cell	cellular_component
AAEL003754	actin cytoskeleton	cellular_component
AAEL002658	integral component of membrane	cellular_component
AAEL005343	cytoplasm	cellular_component
AAEL003900	integral component of membrane	cellular_component
AAEL004451	integral component of membrane	cellular_component
AAEL006493	integral component of membrane	cellular_component
AAEL012390	integral component of membrane	cellular_component
AAEL008405	integral component of membrane	cellular_component
AAEL009713	integral component of membrane	cellular_component
AAEL004486	integral component of membrane	cellular_component
AAEL005088	integral component of membrane	cellular_component
AAEL012274	integral component of membrane	cellular_component
AAEL003416	phagocytic vesicle	cellular_component
AAEL006322	integral component of membrane	cellular_component
AAEL009664	integral component of membrane	cellular_component
AAEL008198	integral component of membrane	cellular_component
AAEL013047	integral component of membrane	cellular_component
AAEL014130	cytoplasm	cellular_component
AAEL007209	intracellular	cellular_component
AAEL012700	integral component of membrane	cellular_component
AAEL005009	nucleus	cellular_component
AAEL014762	integral component of membrane	cellular_component
AAEL005618	integral component of membrane	cellular_component
[truncated: 4,095 more rows]

## Sheet: PM 2dpf>Sugar
Gene stable ID	GO term name	GO domain
AAEL011704	response to stress	biological_process
AAEL011704	protein folding	biological_process
AAEL003769	protein initiator methionine removal	biological_process
AAEL002625	chitin metabolic process	biological_process
AAEL004083	regulation of microtubule nucleation	biological_process
AAEL004083	negative regulation of microtubule polymerization	biological_process
AAEL013119	vacuolar transport	biological_process
AAEL010966	ubiquitin-dependent protein catabolic process	biological_process
AAEL010966	protein deubiquitination	biological_process
AAEL006024	nitrogen compound metabolic process	biological_process
AAEL014740	regulation of transcription, DNA-templated	biological_process
AAEL014740	transcription, DNA-templated	biological_process
AAEL009637	regulation of catalytic activity	biological_process
AAEL011376	mitotic nuclear division	biological_process
AAEL010743	[2Fe-2S] cluster assembly	biological_process
AAEL007213	fatty acid biosynthetic process	biological_process
AAEL006978	peptide cross-linking	biological_process
AAEL009773	regulation of DNA replication	biological_process
AAEL014774	double-strand break repair via homologous recombination	biological_process
AAEL004263	RNA processing	biological_process
AAEL002338	RNA processing	biological_process
AAEL001146	protein glycosylation	biological_process
AAEL008418	L-proline biosynthetic process	biological_process
AAEL011500	small GTPase mediated signal transduction	biological_process
AAEL014535	intracellular signal transduction	biological_process
AAEL009281	protein methylation	biological_process
AAEL003076	metabolic process	biological_process
AAEL003397	translation	biological_process
AAEL003817	small GTPase mediated signal transduction	biological_process
AAEL004812	vesicle transport along microtubule	biological_process
AAEL004812	synaptic vesicle transport	biological_process
AAEL001642	tetrahydrobiopterin biosynthetic process	biological_process
AAEL008462	intracellular protein transport	biological_process
AAEL008462	vesicle-mediated transport	biological_process
AAEL010450	protein import into mitochondrial inner membrane	biological_process
AAEL013617	regulation of small GTPase mediated signal transduction	biological_process
AAEL013617	intracellular signal transduction	biological_process
AAEL006956	regulation of transcription from RNA polymerase II promoter	biological_process
AAEL006956	nucleobase-containing compound metabolic process	biological_process
AAEL006956	regulation of DNA-templated transcription, elongation	biological_process
AAEL000993	Wnt signaling pathway	biological_process
AAEL000993	decapentaplegic signaling pathway	biological_process
AAEL004039	DNA repair	biological_process
AAEL004039	DNA recombination	biological_process
AAEL004039	DNA replication	biological_process
AAEL002119	small GTPase mediated signal transduction	biological_process
AAEL004913	small GTPase mediated signal transduction	biological_process
AAEL009287	small GTPase mediated signal transduction	biological_process
AAEL009287	intracellular protein transport	biological_process
AAEL009287	nucleocytoplasmic transport	biological_process
AAEL010005	Golgi organization	biological_process
AAEL010005	Golgi to plasma membrane protein transport	biological_process
AAEL014203	negative regulation of transcription, DNA-templated	biological_process
AAEL015337	carbohydrate metabolic process	biological_process
AAEL014868	actin filament organization	biological_process
AAEL014868	cell cycle	biological_process
AAEL000483	glycosaminoglycan biosynthetic process	biological_process
AAEL000483	heparan sulfate proteoglycan biosynthetic process	biological_process
AAEL015583	Mo-molybdopterin cofactor biosynthetic process	biological_process
AAEL014501	transcription, DNA-templated	biological_process
AAEL013571	vesicle-mediated transport	biological_process
AAEL004439	DNA replication	biological_process
AAEL006685	G-protein coupled receptor signaling pathway	biological_process
AAEL011655	asparaginyl-tRNA aminoacylation	biological_process
AAEL011749	DNA repair	biological_process
AAEL005022	transcription, DNA-templated	biological_process
AAEL002148	iron-sulfur cluster assembly	biological_process
AAEL004256	transmembrane transport	biological_process
AAEL010873	cilium assembly	biological_process
AAEL010873	microtubule anchoring at centrosome	biological_process
AAEL010873	protein localization to centrosome	biological_process
AAEL012409	coenzyme A biosynthetic process	biological_process
AAEL009023	RNA processing	biological_process
AAEL012877	regulation of transcription, DNA-templated	biological_process
AAEL004172	microtubule-based process	biological_process
AAEL004973	Golgi vesicle transport	biological_process
AAEL013788	cell communication	biological_process
AAEL003799	autophagy	biological_process
AAEL007589	small GTPase mediated signal transduction	biological_process
AAEL000147	DNA replication	biological_process
AAEL004345	cysteinyl-tRNA aminoacylation	biological_process
AAEL003661	ribosomal large subunit biogenesis	biological_process
AAEL003661	mature ribosome assembly	biological_process
AAEL000448	protein deubiquitination	biological_process
AAEL010816	prolyl-tRNA aminoacylation	biological_process
AAEL003581	'de novo' IMP biosynthetic process	biological_process
AAEL003581	purine nucleobase biosynthetic process	biological_process
AAEL010355	poly(A)+ mRNA export from nucleus	biological_process
AAEL011061	regulation of Rho protein signal transduction	biological_process
AAEL010599	carbohydrate metabolic process	biological_process
AAEL001398	regulation of Rho protein signal transduction	biological_process
AAEL010360	iron-sulfur cluster assembly	biological_process
AAEL013369	transport	biological_process
AAEL001014	vesicle docking involved in exocytosis	biological_process
AAEL007759	regulation of ARF protein signal transduction	biological_process
AAEL004497	retrograde vesicle-mediated transport, Golgi to ER	biological_process
AAEL009090	RNA splicing	biological_process
AAEL009090	mRNA processing	biological_process
AAEL009090	U6 snRNA 3'-end processing	biological_process
AAEL012809	protein folding	biological_process
AAEL010427	autophagy	biological_process
AAEL015461	ER to Golgi vesicle-mediated transport	biological_process
AAEL015461	endoplasmic reticulum-Golgi intermediate compartment organization	biological_process
AAEL015461	autophagosome maturation	biological_process
AAEL010697	metabolic process	biological_process
AAEL001732	isoprenoid biosynthetic process	biological_process
AAEL014961	GDP-mannose metabolic process	biological_process
AAEL006124	protein transport	biological_process
AAEL008789	lipid transport	biological_process
AAEL007640	Mo-molybdopterin cofactor biosynthetic process	biological_process
AAEL004297	lipid metabolic process	biological_process
AAEL004297	acetyl-CoA biosynthetic process	biological_process
AAEL004297	citrate metabolic process	biological_process
AAEL014921	lipid catabolic process	biological_process
AAEL011581	protein folding	biological_process
AAEL012272	protein folding	biological_process
AAEL006356	nucleotide-excision repair	biological_process
AAEL012681	ribosome biogenesis	biological_process
AAEL011352	DNA repair	biological_process
AAEL011352	DNA replication	biological_process
AAEL004482	rRNA processing	biological_process
AAEL003704	translation	biological_process
AAEL002903	phosphatidylinositol phosphorylation	biological_process
AAEL002903	phosphatidylinositol-mediated signaling	biological_process
AAEL005484	signal transduction	biological_process
AAEL010900	protein import into nucleus	biological_process
AAEL011202	regulation of transcription, DNA-templated	biological_process
AAEL008592	RNA processing	biological_process
AAEL008592	rRNA catabolic process	biological_process
AAEL012421	homophilic cell adhesion via plasma membrane adhesion molecules	biological_process
AAEL006887	ribosome biogenesis	biological_process
AAEL012284	transcription, DNA-templated	biological_process
AAEL010565	transcription, DNA-templated	biological_process
AAEL012840	regulation of microtubule polymerization or depolymerization	biological_process
AAEL009731	carnitine biosynthetic process	biological_process
AAEL011750	Arp2/3 complex-mediated actin nucleation	biological_process
AAEL002772	regulation of transcription, DNA-templated	biological_process
AAEL002772	chromatin modification	biological_process
AAEL000787	ubiquitin-dependent protein catabolic process	biological_process
AAEL000787	chromatin silencing	biological_process
AAEL000787	monoubiquitinated histone H2A deubiquitination	biological_process
AAEL003573	intracellular protein transport	biological_process
AAEL000955	protein transport	biological_process
AAEL000955	autophagy	biological_process
AAEL001304	transcription, DNA-templated	biological_process
AAEL014045	allantoin catabolic process	biological_process
AAEL011283	tRNA wobble uridine modification	biological_process
AAEL011283	protein urmylation	biological_process
AAEL011283	tRNA thio-modification	biological_process
AAEL013294	intraciliary transport	biological_process
AAEL013294	protein polyglutamylation	biological_process
AAEL009630	signal transduction	biological_process
AAEL014177	small GTPase mediated signal transduction	biological_process
AAEL001567	regulation of transcription, DNA-templated	biological_process
AAEL001567	transcription, DNA-templated	biological_process
AAEL008703	RNA processing	biological_process
AAEL013143	intracellular signal transduction	biological_process
AAEL009574	fatty acid biosynthetic process	biological_process
AAEL004866	regulation of cell proliferation	biological_process
AAEL004866	protein farnesylation	biological_process
AAEL008390	intracellular signal transduction	biological_process
AAEL011395	glutaminyl-tRNA aminoacylation	biological_process
AAEL010979	signal transduction	biological_process
AAEL000677	transcription, DNA-templated	biological_process
AAEL002842	fatty acid metabolic process	biological_process
AAEL004853	carbohydrate metabolic process	biological_process
AAEL004853	glycerol-3-phosphate metabolic process	biological_process
AAEL001524	small GTPase mediated signal transduction	biological_process
AAEL001838	protein folding	biological_process
AAEL005706	lipid catabolic process	biological_process
AAEL005706	cholesterol metabolic process	biological_process
AAEL011520	transmembrane transport	biological_process
AAEL012330	DNA-templated transcription, initiation	biological_process
AAEL011978	mannose metabolic process	biological_process
AAEL007267	transcription from RNA polymerase II promoter	biological_process
AAEL006209	DNA repair	biological_process
AAEL002939	double-strand break repair	biological_process
AAEL005165	protein folding	biological_process
AAEL005165	response to heat	biological_process
AAEL002487	regulation of response to reactive oxygen species	biological_process
AAEL000670	response to oxidative stress	biological_process
AAEL000670	protein repair	biological_process
AAEL012991	transcription initiation from RNA polymerase II promoter	biological_process
AAEL012991	nucleotide-excision repair	biological_process
AAEL010936	glutathione metabolic process	biological_process
AAEL013123	G-protein coupled receptor signaling pathway	biological_process
AAEL003026	intracellular signal transduction	biological_process
AAEL003026	G-protein coupled receptor signaling pathway	biological_process
AAEL014709	methionyl-tRNA aminoacylation	biological_process
AAEL000938	tRNA wobble uridine modification	biological_process
AAEL009304	intracellular protein transport	biological_process
AAEL009304	vesicle-mediated transport	biological_process
AAEL009304	membrane fusion	biological_process
AAEL009304	regulation of exocytosis	biological_process
AAEL000321	acetyl-CoA biosynthetic process from acetate	biological_process
AAEL013458	glutamine biosynthetic process	biological_process
AAEL008509	alanyl-tRNA aminoacylation	biological_process
AAEL001047	transmembrane transport	biological_process
AAEL011751	regulation of transcription, DNA-templated	biological_process
AAEL013997	signal transduction	biological_process
AAEL011190	GPI anchor biosynthetic process	biological_process
AAEL008719	mRNA splicing, via spliceosome	biological_process
AAEL005413	translation	biological_process
AAEL006117	translation	biological_process
AAEL001480	carbohydrate metabolic process	biological_process
AAEL011682	transport	biological_process
AAEL009235	regulation of transcription, DNA-templated	biological_process
AAEL002389	protein processing	biological_process
AAEL002389	positive regulation of catalytic activity	biological_process
AAEL014895	vacuolar transport	biological_process
AAEL013904	valine catabolic process	biological_process
AAEL013134	transcription, DNA-templated	biological_process
AAEL011360	regulation of translational fidelity	biological_process
AAEL011360	mitochondrial translation	biological_process
AAEL011360	glutaminyl-tRNAGln biosynthesis via transamidation	biological_process
AAEL005863	regulation of cell cycle	biological_process
AAEL006948	vesicle-mediated transport	biological_process
AAEL006934	transcription, DNA-templated	biological_process
AAEL010488	negative regulation of transcription from RNA polymerase II promoter	biological_process
AAEL010488	cell fate determination	biological_process
AAEL010488	negative regulation of cell differentiation	biological_process
AAEL013812	chitin metabolic process	biological_process
AAEL010002	intracellular protein transport	biological_process
AAEL012545	DNA replication	biological_process
AAEL012545	regulation of DNA replication	biological_process
AAEL005423	protein homooligomerization	biological_process
AAEL002808	peptidyl-diphthamide biosynthetic process from peptidyl-histidine	biological_process
AAEL013173	intracellular signal transduction	biological_process
AAEL003244	negative regulation of protein secretion	biological_process
AAEL006129	peptidyl-lysine modification to peptidyl-hypusine	biological_process
AAEL001544	actin filament organization	biological_process
AAEL009527	chitin metabolic process	biological_process
AAEL008144	metabolic process	biological_process
AAEL003654	tRNA methylation	biological_process
AAEL010124	lipid catabolic process	biological_process
AAEL010124	intracellular signal transduction	biological_process
AAEL000467	translation	biological_process
AAEL013392	CDP-diacylglycerol biosynthetic process	biological_process
AAEL013392	cardiolipin biosynthetic process	biological_process
AAEL002912	iron-sulfur cluster assembly	biological_process
AAEL000214	vesicle docking involved in exocytosis	biological_process
AAEL012246	nucleoside metabolic process	biological_process
AAEL013262	chitin catabolic process	biological_process
AAEL013262	cell wall macromolecule catabolic process	biological_process
AAEL001334	protein geranylgeranylation	biological_process
AAEL014663	metabolic process	biological_process
AAEL007067	regulation of transcription, DNA-templated	biological_process
AAEL003770	coenzyme A biosynthetic process	biological_process
AAEL002733	neuropeptide signaling pathway	biological_process
AAEL002733	digestion	biological_process
AAEL012746	protein folding	biological_process
AAEL008402	regulation of nitric-oxide synthase activity	biological_process
AAEL005201	isoprenoid biosynthetic process	biological_process
AAEL001439	translation	biological_process
AAEL008006	fatty acid metabolic process	biological_process
AAEL007029	pointed-end actin filament capping	biological_process
AAEL003503	small GTPase mediated signal transduction	biological_process
AAEL003142	translation	biological_process
AAEL015162	nitrogen compound metabolic process	biological_process
AAEL004427	protein folding	biological_process
AAEL002179	regulation of transcription, DNA-templated	biological_process
AAEL006446	trehalose biosynthetic process	biological_process
AAEL014989	peptidoglycan catabolic process	biological_process
AAEL011237	ER to Golgi vesicle-mediated transport	biological_process
AAEL014843	response to stress	biological_process
AAEL014843	protein folding	biological_process
AAEL011953	lipid transport	biological_process
AAEL007061	protein folding	biological_process
AAEL012340	lipid catabolic process	biological_process
AAEL003552	transcription, DNA-templated	biological_process
AAEL009099	UMP salvage	biological_process
AAEL009099	CMP salvage	biological_process
AAEL002121	mRNA export from nucleus	biological_process
AAEL002121	proteasome assembly	biological_process
AAEL011657	protein import into nucleus	biological_process
AAEL008042	GPI anchor biosynthetic process	biological_process
AAEL013613	acetyl-CoA biosynthetic process from pyruvate	biological_process
AAEL008054	negative regulation of signal transduction	biological_process
AAEL015592	chromosome organization	biological_process
AAEL009617	regulation of translational initiation	biological_process
AAEL009617	formation of translation preinitiation complex	biological_process
AAEL000127	metabolic process	biological_process
AAEL000798	SREBP signaling pathway	biological_process
AAEL000798	cholesterol metabolic process	biological_process
AAEL001472	phospholipid biosynthetic process	biological_process
AAEL011435	RNA modification	biological_process
AAEL009742	regulation of transcription, DNA-templated	biological_process
AAEL009742	anterior/posterior pattern specification	biological_process
AAEL001144	intracellular protein transport	biological_process
AAEL001144	vesicle-mediated transport	biological_process
AAEL001144	vacuole fusion	biological_process
AAEL003882	protein import into nucleus	biological_process
AAEL000550	DNA repair	biological_process
AAEL000550	DNA recombination	biological_process
AAEL000550	DNA replication	biological_process
AAEL007130	leucyl-tRNA aminoacylation	biological_process
AAEL011814	translation	biological_process
AAEL003777	autophagy	biological_process
AAEL012674	D-amino acid metabolic process	biological_process
AAEL011049	mitotic chromosome condensation	biological_process
AAEL005635	intracellular transport	biological_process
AAEL006010	vesicle-mediated transport	biological_process
AAEL007880	polyamine biosynthetic process	biological_process
AAEL004279	chitin metabolic process	biological_process
AAEL011834	intracellular protein transport	biological_process
AAEL011834	vesicle-mediated transport	biological_process
AAEL011834	membrane fusion	biological_process
AAEL013089	ubiquitin-dependent protein catabolic process	biological_process
AAEL003528	transcription elongation from RNA polymerase II promoter	biological_process
AAEL003528	histone modification	biological_process
AAEL002748	aspartyl-tRNA aminoacylation	biological_process
AAEL011781	peroxisome organization	biological_process
AAEL012278	proteolysis	biological_process
AAEL013125	G-protein coupled receptor signaling pathway	biological_process
AAEL011303	RNA methylation	biological_process
AAEL004433	translation	biological_process
AAEL010991	metabolic process	biological_process
AAEL013302	proton transport	biological_process
AAEL012122	regulation of protein catabolic process	biological_process
AAEL014845	response to stress	biological_process
AAEL014845	protein folding	biological_process
AAEL006976	transcription, DNA-templated	biological_process
AAEL006976	negative regulation of transcription from RNA polymerase III promoter	biological_process
AAEL013576	carbohydrate metabolic process	biological_process
AAEL013576	defense response	biological_process
AAEL003887	intracellular protein transport	biological_process
AAEL003887	vesicle-mediated transport	biological_process
AAEL009926	Golgi to plasma membrane transport	biological_process
AAEL010612	mRNA splice site selection	biological_process
AAEL000618	multicellular organismal development	biological_process
AAEL000618	Wnt signaling pathway	biological_process
AAEL015107	GPI anchor biosynthetic process	biological_process
AAEL013845	cell redox homeostasis	biological_process
AAEL008776	cell redox homeostasis	biological_process
AAEL007277	RNA processing	biological_process
AAEL008850	cell cycle	biological_process
AAEL001909	translation	biological_process
AAEL009623	RNA processing	biological_process
AAEL012348	mRNA splicing, via spliceosome	biological_process
AAEL009486	metabolic process	biological_process
AAEL009486	positive regulation of blood coagulation	biological_process
AAEL014711	regulation of transcription, DNA-templated	biological_process
AAEL009442	regulation of transcription from RNA polymerase II promoter	biological_process
AAEL007496	transcription, DNA-templated	biological_process
AAEL009041	Arp2/3 complex-mediated actin nucleation	biological_process
AAEL009041	actin filament polymerization	biological_process
AAEL004278	lipid metabolic process	biological_process
AAEL000452	regulation of transcription, DNA-templated	biological_process
AAEL002158	cellular iron ion homeostasis	biological_process
AAEL002158	iron ion transport	biological_process
AAEL004977	intracellular protein transport	biological_process
AAEL004977	ER to Golgi vesicle-mediated transport	biological_process
AAEL005355	RNA processing	biological_process
AAEL003873	glycerol-3-phosphate metabolic process	biological_process
AAEL006307	fatty acid biosynthetic process	biological_process
AAEL001615	translation	biological_process
AAEL011117	regulation of transcription, DNA-templated	biological_process
AAEL011117	transcription, DNA-templated	biological_process
AAEL015484	transport	biological_process
AAEL007854	nuclear-transcribed mRNA catabolic process, no-go decay	biological_process
AAEL007854	nuclear-transcribed mRNA catabolic process, non-stop decay	biological_process
AAEL007854	RNA surveillance	biological_process
AAEL001198	transmembrane transport	biological_process
AAEL014753	transmembrane transport	biological_process
AAEL013026	intracellular signal transduction	biological_process
AAEL000339	cell-matrix adhesion	biological_process
AAEL000425	DNA repair	biological_process
AAEL011975	ubiquitin-dependent protein catabolic process	biological_process
AAEL011975	protein deubiquitination	biological_process
AAEL002016	cell redox homeostasis	biological_process
AAEL011865	peptidyl-diphthamide biosynthetic process from peptidyl-histidine	biological_process
AAEL010328	small GTPase mediated signal transduction	biological_process
AAEL000143	nitrogen compound metabolic process	biological_process
AAEL010543	regulation of cyclin-dependent protein serine/threonine kinase activity	biological_process
AAEL004900	isoprenoid biosynthetic process	biological_process
AAEL007065	small GTPase mediated signal transduction	biological_process
AAEL000263	regulation of transcription, DNA-templated	biological_process
AAEL000263	transcription, DNA-templated	biological_process
AAEL000263	chromatin modification	biological_process
AAEL007089	mitochondrion organization	biological_process
AAEL001112	ubiquitin-dependent protein catabolic process	biological_process
AAEL001112	protein deubiquitination	biological_process
AAEL007871	mitotic nuclear division	biological_process
AAEL007871	cell division	biological_process
AAEL007871	anaphase-promoting complex-dependent proteasomal ubiquitin-dependent protein catabolic process	biological_process
AAEL007871	regulation of mitotic metaphase/anaphase transition	biological_process
AAEL001089	tRNA processing	biological_process
AAEL003855	actin cytoskeleton organization	biological_process
AAEL003855	actin filament severing	biological_process
AAEL004460	glycosaminoglycan metabolic process	biological_process
AAEL002623	chitin metabolic process	biological_process
AAEL005740	metabolic process	biological_process
AAEL002796	cellular amino acid metabolic process	biological_process
AAEL006445	GPI anchor biosynthetic process	biological_process
AAEL007216	fatty acid biosynthetic process	biological_process
AAEL003344	protein targeting to mitochondrion	biological_process
AAEL000720	transcription, DNA-templated	biological_process
AAEL003071	pseudouridine synthesis	biological_process
AAEL005276	intracellular protein transport	biological_process
AAEL009431	ribosome biogenesis	biological_process
AAEL005749	mannose metabolic process	biological_process
AAEL000758	cellular protein modification process	biological_process
AAEL012552	ATP synthesis coupled electron transport	biological_process
AAEL006191	signal transduction	biological_process
AAEL011810	negative regulation of transcription, DNA-templated	biological_process
AAEL011810	negative regulation of circadian rhythm	biological_process
AAEL004035	intracellular protein transport	biological_process
AAEL007256	DNA recombination	biological_process
AAEL011334	chitin metabolic process	biological_process
AAEL006051	muscle organ development	biological_process
AAEL013817	small GTPase mediated signal transduction	biological_process
AAEL010449	endocytosis	biological_process
AAEL001024	transport	biological_process
AAEL009380	lipid catabolic process	biological_process
AAEL009380	intracellular signal transduction	biological_process
AAEL013995	autophagosome assembly	biological_process
AAEL005726	intracellular signal transduction	biological_process
AAEL005726	regulation of Rho protein signal transduction	biological_process
AAEL001080	ribosome biogenesis	biological_process
AAEL001080	RNA processing	biological_process
AAEL001869	GMP biosynthetic process	biological_process
AAEL012202	transcription initiation from RNA polymerase II promoter	biological_process
AAEL001280	translation	biological_process
AAEL005879	cell adhesion	biological_process
AAEL006144	isoprenoid biosynthetic process	biological_process
AAEL012085	transport	biological_process
AAEL010014	homophilic cell adhesion via plasma membrane adhesion molecules	biological_process
AAEL008755	transcription, DNA-templated	biological_process
AAEL008671	mitochondrial fission	biological_process
AAEL002680	metabolic process	biological_process
AAEL014529	intracellular transport	biological_process
AAEL009183	protein insertion into membrane	biological_process
AAEL015177	intracellular signal transduction	biological_process
AAEL014541	carbohydrate metabolic process	biological_process
AAEL014519	cell surface receptor signaling pathway	biological_process
AAEL014519	regulation of signaling	biological_process
AAEL006782	regulation of transcription, DNA-templated	biological_process
AAEL006782	transcription, DNA-templated	biological_process
AAEL006782	chromatin remodeling	biological_process
AAEL006782	peptidyl-arginine methylation, to asymmetrical-dimethyl arginine	biological_process
AAEL006782	histone arginine methylation	biological_process
AAEL002887	cell adhesion	biological_process
AAEL002887	Wnt signaling pathway	biological_process
AAEL002887	adherens junction assembly	biological_process
AAEL002887	neuroblast fate commitment	biological_process
AAEL002887	segment polarity determination	biological_process
AAEL006172	transcription elongation from RNA polymerase II promoter	biological_process
AAEL006172	histone modification	biological_process
AAEL015060	DNA repair	biological_process
AAEL001876	growth	biological_process
AAEL006222	cell adhesion	biological_process
AAEL006222	cytoskeletal anchoring at plasma membrane	biological_process
AAEL015160	mRNA processing	biological_process
AAEL003715	chitin metabolic process	biological_process
AAEL013150	protein initiator methionine removal	biological_process
AAEL002002	translation	biological_process
AAEL011391	translation	biological_process
AAEL002486	protein transport	biological_process
AAEL003152	DNA repair	biological_process
AAEL003152	DNA recombination	biological_process
AAEL003152	DNA replication	biological_process
AAEL009202	regulation of transcription from RNA polymerase III promoter	biological_process
AAEL001400	transcription, DNA-templated	biological_process
AAEL000574	cell redox homeostasis	biological_process
AAEL011164	homophilic cell adhesion via plasma membrane adhesion molecules	biological_process
AAEL008475	intracellular protein transport	biological_process
AAEL008475	vesicle-mediated transport	biological_process
AAEL002335	regulation of transcription, DNA-templated	biological_process
AAEL006177	chromatin silencing at telomere	biological_process
AAEL012402	fatty acid biosynthetic process	biological_process
AAEL007498	attachment of GPI anchor to protein	biological_process
AAEL012519	actin cytoskeleton organization	biological_process
AAEL010831	mitochondrion organization	biological_process
AAEL007466	chromatin remodeling	biological_process
AAEL007078	regulation of translational initiation	biological_process
AAEL007078	formation of translation preinitiation complex	biological_process
AAEL007546	Arp2/3 complex-mediated actin nucleation	biological_process
AAEL007282	vesicle docking involved in exocytosis	biological_process
AAEL013615	rRNA processing	biological_process
AAEL008733	deadenylation-dependent decapping of nuclear-transcribed mRNA	biological_process
AAEL000654	protein glycosylation	biological_process
AAEL006048	immune response	biological_process
AAEL015297	transcription, DNA-templated	biological_process
AAEL013095	proteasome assembly	biological_process
AAEL005384	'de novo' IMP biosynthetic process	biological_process
AAEL004663	tRNA processing	biological_process
AAEL004663	pseudouridine synthesis	biological_process
AAEL004905	transmembrane transport	biological_process
AAEL006409	transmembrane transport	biological_process
AAEL007080	cellular lipid metabolic process	biological_process
AAEL005600	lipid metabolic process	biological_process
AAEL007731	vesicle-mediated transport	biological_process
AAEL001039	protein targeting to mitochondrion	biological_process
AAEL006436	glycogen metabolic process	biological_process
AAEL008696	transcription, DNA-templated	biological_process
AAEL008696	transforming growth factor beta receptor signaling pathway	biological_process
AAEL011908	nucleosome assembly	biological_process
AAEL011877	peptidyl-arginine methylation	biological_process
AAEL011087	transcription, DNA-templated	biological_process
AAEL012426	heme a biosynthetic process	biological_process
AAEL009340	cellular protein modification process	biological_process
AAEL008269	actin cytoskeleton organization	biological_process
AAEL012439	metabolic process	biological_process
AAEL001519	regulation of Rho protein signal transduction	biological_process
AAEL002469	endocytosis	biological_process
AAEL013421	carbohydrate metabolic process	biological_process
AAEL001521	regulation of apoptotic process	biological_process
AAEL011918	lipid metabolic process	biological_process
AAEL010065	cell redox homeostasis	biological_process
AAEL000186	glutathione biosynthetic process	biological_process
AAEL011074	small GTPase mediated signal transduction	biological_process
AAEL012929	transport	biological_process
AAEL008096	transport	biological_process
AAEL011773	protein folding	biological_process
AAEL000647	carbohydrate metabolic process	biological_process
AAEL012306	protein neddylation	biological_process
AAEL000150	nitrogen compound metabolic process	biological_process
AAEL013831	glutamate biosynthetic process	biological_process
AAEL013831	proline biosynthetic process	biological_process
AAEL007691	ion transport	biological_process
AAEL012298	fatty acid biosynthetic process	biological_process
AAEL009398	intracellular protein transport	biological_process
AAEL009398	vesicle-mediated transport	biological_process
AAEL009398	membrane fusion	biological_process
AAEL004558	tRNA methylation	biological_process
AAEL004558	RNA (guanine-N7)-methylation	biological_process
AAEL009387	glycolytic process	biological_process
AAEL009387	cellular glucose homeostasis	biological_process
AAEL006095	actin filament severing	biological_process
AAEL006095	barbed-end actin filament capping	biological_process
AAEL006095	actin nucleation	biological_process
AAEL011415	regulation of transcription, DNA-templated	biological_process
AAEL011415	histone H3-K4 demethylation	biological_process
AAEL007668	apoptotic process	biological_process
AAEL006363	nucleotide biosynthetic process	biological_process
AAEL003908	transport	biological_process
AAEL012807	ubiquitin-dependent protein catabolic process	biological_process
AAEL000415	metabolic process	biological_process
AAEL013139	small GTPase mediated signal transduction	biological_process
AAEL012316	transport	biological_process
AAEL012316	protein insertion into ER membrane	biological_process
AAEL015671	DNA replication	biological_process
AAEL003015	signal transduction	biological_process
AAEL011171	small GTPase mediated signal transduction	biological_process
AAEL012980	maturation of 5.8S rRNA from tricistronic rRNA transcript (SSU-rRNA, 5.8S rRNA, LSU-rRNA)	biological_process
AAEL012980	maturation of LSU-rRNA from tricistronic rRNA transcript (SSU-rRNA, 5.8S rRNA, LSU-rRNA)	biological_process
AAEL000386	phosphatidylinositol phosphorylation	biological_process
AAEL000386	phosphatidylinositol-mediated signaling	biological_process
AAEL005205	angiotensin-activated signaling pathway	biological_process
AAEL004361	carbohydrate metabolic process	biological_process
AAEL004465	protein folding	biological_process
AAEL004465	protein oligomerization	biological_process
AAEL007613	signal transduction	biological_process
AAEL013712	digestion	biological_process
AAEL002766	mitochondrial translation	biological_process
AAEL002766	glutaminyl-tRNAGln biosynthesis via transamidation	biological_process
AAEL013828	L-methionine biosynthetic process from methylthioadenosine	biological_process
AAEL013828	L-methionine biosynthetic process from S-adenosylmethionine	biological_process
AAEL015561	glutathione metabolic process	biological_process
AAEL001210	oxidation-reduction process	biological_process
AAEL001394	peptide metabolic process	biological_process
AAEL013768	negative regulation of Arp2/3 complex-mediated actin nucleation	biological_process
AAEL013469	valyl-tRNA aminoacylation	biological_process
AAEL006566	transcription, DNA-templated	biological_process
AAEL006566	positive regulation of DNA-templated transcription, elongation	biological_process
AAEL003099	metabolic process	biological_process
AAEL011729	Mo-molybdopterin cofactor biosynthetic process	biological_process
AAEL011729	molybdopterin cofactor metabolic process	biological_process
AAEL001492	signal transduction	biological_process
AAEL004319	transmembrane receptor protein tyrosine kinase signaling pathway	biological_process
AAEL008128	protein transport	biological_process
AAEL003935	DNA replication	biological_process
AAEL013821	carbohydrate metabolic process	biological_process
AAEL005146	cell cycle	biological_process
AAEL008680	tRNA wobble uridine modification	biological_process
AAEL008680	protein urmylation	biological_process
AAEL008680	tRNA thio-modification	biological_process
AAEL003742	carbohydrate metabolic process	biological_process
AAEL003742	sphingolipid metabolic process	biological_process
AAEL001586	metabolic process	biological_process
AAEL003466	ubiquitin-dependent protein catabolic process	biological_process
AAEL010008	valine catabolic process	biological_process
AAEL006972	maturation of SSU-rRNA from tricistronic rRNA transcript (SSU-rRNA, 5.8S rRNA, LSU-rRNA)	biological_process
AAEL005797	vacuolar transport	biological_process
AAEL006587	thiamine diphosphate biosynthetic process	biological_process
AAEL006587	thiamine metabolic process	biological_process
AAEL006642	microtubule-based process	biological_process
AAEL013808	actin filament organization	biological_process
AAEL001484	intracellular protein transport	biological_process
AAEL008175	RNA processing	biological_process
AAEL014865	acetyl-CoA biosynthetic process from pyruvate	biological_process
AAEL011095	protein glycosylation	biological_process
AAEL010027	transport	biological_process
AAEL007649	DNA repair	biological_process
AAEL007649	cell cycle	biological_process
AAEL001593	carbohydrate metabolic process	biological_process
AAEL001593	glycerol-3-phosphate catabolic process	biological_process
AAEL011841	phospholipid biosynthetic process	biological_process
AAEL013170	lipid metabolic process	biological_process
AAEL009702	ubiquitin-dependent protein catabolic process	biological_process
AAEL009702	protein deubiquitination	biological_process
AAEL002781	galactose metabolic process	biological_process
AAEL004141	transport	biological_process
AAEL014295	mRNA splicing, via spliceosome	biological_process
AAEL009218	transmembrane transport	biological_process
AAEL006082	regulation of transcription, DNA-templated	biological_process
AAEL006082	DNA-templated transcription, initiation	biological_process
AAEL006564	transport	biological_process
AAEL004665	cell adhesion	biological_process
AAEL004665	tissue regeneration	biological_process
AAEL004475	Arp2/3 complex-mediated actin nucleation	biological_process
AAEL013896	transcription, DNA-templated	biological_process
AAEL013896	transforming growth factor beta receptor signaling pathway	biological_process
AAEL009475	cellular amino acid metabolic process	biological_process
AAEL009475	'de novo' pyrimidine nucleobase biosynthetic process	biological_process
AAEL014072	regulation of transcription, DNA-templated	biological_process
AAEL008700	mRNA processing	biological_process
AAEL009851	DNA replication	biological_process
AAEL009851	translesion synthesis	biological_process
AAEL004097	regulation of transcription, DNA-templated	biological_process
AAEL004097	transcription, DNA-templated	biological_process
AAEL010762	regulation of transcription, DNA-templated	biological_process
AAEL010762	DNA repair	biological_process
AAEL010762	DNA recombination	biological_process
AAEL010762	transcription, DNA-templated	biological_process
AAEL010762	chromatin remodeling	biological_process
AAEL012654	lipid metabolic process	biological_process
AAEL015524	fatty acid beta-oxidation	biological_process
AAEL010797	regulation of transcription, DNA-templated	biological_process
AAEL010797	transcription, DNA-templated	biological_process
AAEL000578	cellular protein modification process	biological_process
AAEL012943	protein catabolic process	biological_process
AAEL008105	glutathione biosynthetic process	biological_process
AAEL004180	ubiquinone biosynthetic process	biological_process
AAEL007332	transport	biological_process
AAEL003960	metabolic process	biological_process
AAEL010486	cell redox homeostasis	biological_process
AAEL011055	protein folding	biological_process
AAEL011055	response to heat	biological_process
AAEL014658	apoptotic process	biological_process
AAEL012004	signal transduction	biological_process
AAEL006707	cell adhesion	biological_process
AAEL003303	protein folding	biological_process
AAEL000381	synapse organization	biological_process
AAEL003897	nucleotide-excision repair	biological_process
AAEL004565	small GTPase mediated signal transduction	biological_process
AAEL005415	heme biosynthetic process	biological_process
AAEL001859	vesicle docking involved in exocytosis	biological_process
AAEL010641	protein sumoylation	biological_process
AAEL014912	regulation of transcription, DNA-templated	biological_process
AAEL014912	transcription initiation from mitochondrial promoter	biological_process
AAEL011673	cullin deneddylation	biological_process
AAEL011673	COP9 signalosome assembly	biological_process
AAEL000013	protein folding	biological_process
AAEL010371	vacuolar transport	biological_process
AAEL004168	intracellular protein transport	biological_process
AAEL004168	membrane fusion	biological_process
AAEL004168	Golgi vesicle transport	biological_process
AAEL006661	transcription, DNA-templated	biological_process
AAEL014964	RNA processing	biological_process
AAEL004566	phosphatidylinositol phosphorylation	biological_process
AAEL015125	transmembrane receptor protein serine/threonine kinase signaling pathway	biological_process
AAEL006789	DNA-templated transcription, initiation	biological_process
AAEL005694	polyamine biosynthetic process	biological_process
AAEL011137	ketone body catabolic process	biological_process
AAEL003434	carbohydrate metabolic process	biological_process
AAEL007307	intracellular protein transport	biological_process
AAEL013710	peptidoglycan catabolic process	biological_process
AAEL008255	ER to Golgi vesicle-mediated transport	biological_process
AAEL009542	RNA processing	biological_process
AAEL002791	metabolic process	biological_process
AAEL003229	double-strand break repair via homologous recombination	biological_process
AAEL003229	cytokinesis	biological_process
AAEL006321	metabolic process	biological_process
AAEL002416	metabolic process	biological_process
AAEL002467	chitin metabolic process	biological_process
AAEL006532	regulation of transcription, DNA-templated	biological_process
AAEL006532	transcription, DNA-templated	biological_process
AAEL006532	chromatin modification	biological_process
AAEL011245	peptidyl-lysine modification to peptidyl-hypusine	biological_process
AAEL001670	ER to Golgi vesicle-mediated transport	biological_process
AAEL008468	cysteine biosynthetic process via cystathionine	biological_process
AAEL008468	cysteine biosynthetic process from serine	biological_process
AAEL007184	proton transport	biological_process
AAEL002427	regulation of transcription, DNA-templated	biological_process
AAEL002427	transcription initiation from RNA polymerase III promoter	biological_process
AAEL002663	Notch signaling pathway	biological_process
AAEL002663	membrane protein ectodomain proteolysis	biological_process
AAEL003822	translation	biological_process
AAEL002687	metabolic process	biological_process
AAEL002823	mRNA processing	biological_process
AAEL005364	intracellular protein transport	biological_process
AAEL005364	vesicle-mediated transport	biological_process
AAEL015038	protein depalmitoylation	biological_process
AAEL007385	cellular iron ion homeostasis	biological_process
AAEL007385	iron ion transport	biological_process
AAEL001037	enzyme-directed rRNA 2'-O-methylation	biological_process
AAEL005866	mitochondrial electron transport, succinate to ubiquinone	biological_process
AAEL005866	protein-FAD linkage	biological_process
AAEL010617	transcription, DNA-templated	biological_process
AAEL001220	sensory perception of sound	biological_process
AAEL001220	antennal morphogenesis	biological_process
AAEL001220	chaeta morphogenesis	biological_process
AAEL001220	actin filament-based movement	biological_process
AAEL001220	imaginal disc-derived wing hair organization	biological_process
AAEL001906	transcription, DNA-templated	biological_process
AAEL005847	signal transduction	biological_process
AAEL013915	transmembrane transport	biological_process
AAEL002166	regulation of transcription, DNA-templated	biological_process
AAEL010927	cell adhesion	biological_process
AAEL010927	Rho protein signal transduction	biological_process
AAEL006794	RNA processing	biological_process
AAEL014048	Wnt signaling pathway	biological_process
AAEL014048	neuroblast fate specification	biological_process
AAEL004697	ER-associated ubiquitin-dependent protein catabolic process	biological_process
AAEL012342	lipid catabolic process	biological_process
AAEL008576	tRNA-type intron splice site recognition and cleavage	biological_process
AAEL001030	formaldehyde catabolic process	biological_process
AAEL010777	cell redox homeostasis	biological_process
AAEL010777	glycerol ether metabolic process	biological_process
AAEL002782	single strand break repair	biological_process
AAEL010768	demethylation	biological_process
AAEL009173	cell adhesion	biological_process
AAEL007672	regulation of transcription, DNA-templated	biological_process
AAEL000404	nucleotide-excision repair	biological_process
AAEL010678	lipid metabolic process	biological_process
AAEL005092	N-terminal protein myristoylation	biological_process
AAEL005962	cell division	biological_process
AAEL005962	mitotic chromosome condensation	biological_process
AAEL008292	cell surface receptor signaling pathway	biological_process
AAEL004983	histone acetylation	biological_process
AAEL004983	negative regulation of cell proliferation	biological_process
AAEL006441	proteolysis involved in cellular protein catabolic process	biological_process
AAEL009732	small GTPase mediated signal transduction	biological_process
AAEL012857	small GTPase mediated signal transduction	biological_process
AAEL011192	protein transport	biological_process
AAEL013709	nucleosome assembly	biological_process
AAEL013709	DNA-templated transcription, initiation	biological_process
AAEL008465	microtubule nucleation	biological_process
AAEL011995	cell redox homeostasis	biological_process
AAEL002206	regulation of small GTPase mediated signal transduction	biological_process
AAEL014646	ubiquinone biosynthetic process	biological_process
AAEL002250	DNA repair	biological_process
AAEL007056	transcription, DNA-templated	biological_process
AAEL007056	nucleotide-excision repair	biological_process
AAEL012823	protein glycosylation	biological_process
AAEL001426	mRNA catabolic process	biological_process
AAEL015373	protein folding	biological_process
AAEL011059	proteasome assembly	biological_process
AAEL007060	lipid metabolic process	biological_process
AAEL011480	regulation of transcription, DNA-templated	biological_process
AAEL011480	histone modification	biological_process
AAEL009540	chitin metabolic process	biological_process
AAEL001971	RNA processing	biological_process
AAEL010761	protein targeting to Golgi	biological_process
AAEL007167	protein import into peroxisome matrix	biological_process
AAEL012166	protein transport	biological_process
AAEL012166	multicellular organismal development	biological_process
AAEL002995	metabolic process	biological_process
AAEL007988	ER to Golgi vesicle-mediated transport	biological_process
AAEL009908	mitochondrial translation	biological_process
AAEL009908	glutaminyl-tRNAGln biosynthesis via transamidation	biological_process
AAEL014021	regulation of transcription, DNA-templated	biological_process
AAEL014021	transcription, DNA-templated	biological_process
AAEL015383	regulation of transcription, DNA-templated	biological_process
AAEL015383	transcription, DNA-templated	biological_process
AAEL004886	mRNA processing	biological_process
AAEL007001	transmembrane transport	biological_process
AAEL006786	small GTPase mediated signal transduction	biological_process
AAEL001525	intracellular protein transport	biological_process
AAEL001525	vesicle-mediated transport	biological_process
AAEL011168	adenylate cyclase-modulating G-protein coupled receptor signaling pathway	biological_process
AAEL008341	one-carbon metabolic process	biological_process
AAEL001371	mRNA polyadenylation	biological_process
AAEL009490	'de novo' pyrimidine nucleobase biosynthetic process	biological_process
AAEL009490	glutamine metabolic process	biological_process
AAEL008387	intracellular signal transduction	biological_process
AAEL006412	perineurial glial growth	biological_process
AAEL006412	transmission of nerve impulse	biological_process
AAEL010510	neuron projection development	biological_process
AAEL002401	proteolysis involved in cellular protein catabolic process	biological_process
AAEL014012	bicellular tight junction assembly	biological_process
AAEL014012	establishment of epithelial cell polarity	biological_process
AAEL008794	transcription from RNA polymerase III promoter	biological_process
AAEL010563	tyrosyl-tRNA aminoacylation	biological_process
AAEL012507	protein folding	biological_process
AAEL007008	protein folding	biological_process
AAEL010568	microtubule-based movement	biological_process
AAEL010184	ubiquitin-dependent protein catabolic process	biological_process
AAEL010184	protein deubiquitination	biological_process
AAEL009436	oxidation-reduction process	biological_process
AAEL009436	superoxide metabolic process	biological_process
AAEL007881	cellular protein modification process	biological_process
AAEL002848	microtubule-based process	biological_process
AAEL006174	proteolysis involved in cellular protein catabolic process	biological_process
AAEL005181	peptidyl-amino acid modification	biological_process
AAEL006830	melanin biosynthetic process	biological_process
AAEL006830	male mating behavior	biological_process
AAEL013124	G-protein coupled receptor signaling pathway	biological_process
AAEL010143	tricarboxylic acid cycle	biological_process
AAEL001548	metabolic process	biological_process
AAEL013948	protein folding	biological_process
AAEL005839	nucleotide catabolic process	biological_process
AAEL005839	nucleoside metabolic process	biological_process
AAEL005419	negative regulation of actin filament polymerization	biological_process
AAEL013049	nitrogen compound metabolic process	biological_process
AAEL001157	intracellular protein transport	biological_process
AAEL001157	vesicle-mediated transport	biological_process
AAEL014910	transmembrane transport	biological_process
AAEL004501	one-carbon metabolic process	biological_process
AAEL004501	S-adenosylmethionine biosynthetic process	biological_process
AAEL007505	regulation of transcription, DNA-templated	biological_process
AAEL008044	translation	biological_process
AAEL011640	cilium organization	biological_process
AAEL009225	translation	biological_process
AAEL005934	transcription, DNA-templated	biological_process
AAEL013811	phosphatidylcholine metabolic process	biological_process
AAEL014202	intracellular signal transduction	biological_process
AAEL013600	cell adhesion	biological_process
AAEL013600	integrin-mediated signaling pathway	biological_process
AAEL006140	cell cycle	biological_process
AAEL008401	protein homooligomerization	biological_process
AAEL005460	carbohydrate metabolic process	biological_process
AAEL000262	mRNA processing	biological_process
AAEL000262	nuclear-transcribed mRNA poly(A) tail shortening	biological_process
AAEL000262	positive regulation of cytoplasmic mRNA processing body assembly	biological_process
AAEL005424	protein ubiquitination	biological_process
AAEL003756	DNA repair	biological_process
AAEL003756	intracellular signal transduction	biological_process
AAEL011518	aspartyl-tRNA aminoacylation	biological_process
AAEL009311	isoprenoid biosynthetic process	biological_process
AAEL009311	coenzyme A metabolic process	biological_process
AAEL011590	mitotic nuclear division	biological_process
AAEL011590	microtubule-based process	biological_process
AAEL006061	ubiquitin-dependent protein catabolic process	biological_process
AAEL013825	RNA catabolic process	biological_process
AAEL012220	transcription from RNA polymerase II promoter	biological_process
AAEL012220	transcription initiation from RNA polymerase III promoter	biological_process
AAEL015617	actin filament organization	biological_process
AAEL002588	chitin metabolic process	biological_process
AAEL001805	regulation of transcription, DNA-templated	biological_process
AAEL001805	chromatin remodeling	biological_process
AAEL005975	DNA-templated transcription, initiation	biological_process
AAEL003762	porphyrin-containing compound biosynthetic process	biological_process
AAEL004125	intracellular signal transduction	biological_process
AAEL008081	DNA repair	biological_process
AAEL011819	cell division	biological_process
AAEL011819	maintenance of mitotic sister chromatid cohesion	biological_process
AAEL007845	small GTPase mediated signal transduction	biological_process
AAEL014198	phospholipid biosynthetic process	biological_process
AAEL011282	rRNA processing	biological_process
AAEL004173	ubiquitin-dependent protein catabolic process	biological_process
AAEL003560	regulation of transcription from RNA polymerase II promoter	biological_process
AAEL003560	transcription, DNA-templated	biological_process
AAEL003560	brain development	biological_process
AAEL012180	histone acetylation	biological_process
AAEL008636	regulation of transcription, DNA-templated	biological_process
AAEL007513	neurotransmitter transport	biological_process
AAEL005949	oligosaccharide biosynthetic process	biological_process
AAEL009624	lipid storage	biological_process
AAEL006621	small GTPase mediated signal transduction	biological_process
AAEL001845	tetrahydrobiopterin biosynthetic process	biological_process
AAEL008923	protein import into peroxisome matrix	biological_process
AAEL011103	mitotic nuclear division	biological_process
AAEL000080	gluconeogenesis	biological_process
AAEL015315	glyoxylate cycle	biological_process
AAEL001397	nuclear-transcribed mRNA catabolic process, exonucleolytic, 3'-5'	biological_process
AAEL001397	miRNA catabolic process	biological_process
AAEL001397	polyuridylation-dependent mRNA catabolic process	biological_process
AAEL001904	Arp2/3 complex-mediated actin nucleation	biological_process
AAEL007568	transcription, DNA-templated	biological_process
AAEL014768	glutamate biosynthetic process	biological_process
AAEL010608	tricarboxylic acid cycle	biological_process
AAEL010608	electron transport chain	biological_process
AAEL004808	regulation of cell cycle	biological_process
AAEL004808	regulation of RNA splicing	biological_process
AAEL009614	ubiquitin-dependent protein catabolic process	biological_process
AAEL009614	multicellular organismal development	biological_process
AAEL007393	G-protein coupled receptor signaling pathway	biological_process
AAEL007393	response to pheromone	biological_process
AAEL004633	protein processing	biological_process
AAEL005911	transmembrane transport	biological_process
AAEL005801	glutamyl-tRNA aminoacylation	biological_process
AAEL005801	prolyl-tRNA aminoacylation	biological_process
AAEL012801	sphingolipid biosynthetic process	biological_process
AAEL008706	rRNA processing	biological_process
AAEL007254	proteolysis	biological_process
AAEL001244	regulation of Rho protein signal transduction	biological_process
AAEL014715	regulation of translational initiation	biological_process
AAEL014715	formation of translation preinitiation complex	biological_process
AAEL006036	mRNA processing	biological_process
AAEL011353	attachment of GPI anchor to protein	biological_process
AAEL013723	mRNA processing	biological_process
AAEL008736	regulation of transcription, DNA-templated	biological_process
AAEL010836	carbohydrate metabolic process	biological_process
AAEL011057	nucleotide-excision repair	biological_process
AAEL004294	pyruvate metabolic process	biological_process
AAEL005040	ubiquitin-dependent protein catabolic process	biological_process
AAEL005040	multicellular organismal development	biological_process
AAEL012836	oxidation-reduction process	biological_process
AAEL011912	biosynthetic process	biological_process
AAEL006090	actin filament severing	biological_process
AAEL006090	barbed-end actin filament capping	biological_process
AAEL006090	actin nucleation	biological_process
AAEL013237	mitochondrial DNA replication	biological_process
AAEL011650	intracellular protein transport	biological_process
AAEL011650	vesicle-mediated transport	biological_process
AAEL008467	cysteine biosynthetic process via cystathionine	biological_process
AAEL008467	cysteine biosynthetic process from serine	biological_process
AAEL002039	superoxide anion generation	biological_process
AAEL003683	tRNA processing	biological_process
AAEL003683	pseudouridine synthesis	biological_process
AAEL012430	metabolic process	biological_process
AAEL010366	metabolic process	biological_process
AAEL000674	RNA processing	biological_process
AAEL006792	negative regulation of TOR signaling	biological_process
AAEL006792	neurotrophin TRK receptor signaling pathway	biological_process
AAEL010023	transport	biological_process
AAEL015081	tRNA processing	biological_process
AAEL002789	proteolysis	biological_process
AAEL013230	protein transport	biological_process
AAEL013230	retrograde vesicle-mediated transport, Golgi to ER	biological_process
AAEL002284	transcription, DNA-templated	biological_process
AAEL014920	lipid catabolic process	biological_process
AAEL005204	transmembrane transport	biological_process
AAEL004066	regulation of Rho protein signal transduction	biological_process
AAEL015161	nitrogen compound metabolic process	biological_process
AAEL015575	intracellular protein transport	biological_process
AAEL011780	mismatch repair	biological_process
AAEL000126	Mo-molybdopterin cofactor biosynthetic process	biological_process
AAEL010935	glutathione metabolic process	biological_process
AAEL010505	carbohydrate metabolic process	biological_process
AAEL010505	pentose-phosphate shunt	biological_process
AAEL000146	nitrogen compound metabolic process	biological_process
AAEL014335	signal transduction	biological_process
AAEL000642	carbohydrate metabolic process	biological_process
AAEL008416	RNA splicing	biological_process
AAEL002493	metabolic process	biological_process
AAEL002137	regulation of transcription from RNA polymerase II promoter	biological_process
AAEL002137	histone acetylation	biological_process
AAEL002406	oxidation-reduction process	biological_process
AAEL010611	fatty acid biosynthetic process	biological_process
AAEL002841	fatty acid metabolic process	biological_process
AAEL012990	regulation of transcription, DNA-templated	biological_process
AAEL012313	vacuolar transport	biological_process
AAEL005177	intracellular signal transduction	biological_process
AAEL012417	metabolic process	biological_process
AAEL012554	carbohydrate metabolic process	biological_process
AAEL006033	'de novo' pyrimidine nucleobase biosynthetic process	biological_process
AAEL006033	'de novo' UMP biosynthetic process	biological_process
AAEL000895	protein targeting to peroxisome	biological_process
AAEL009678	regulation of ARF protein signal transduction	biological_process
AAEL005134	metabolic process	biological_process
AAEL001448	metabolic process	biological_process
AAEL013892	actin filament organization	biological_process
AAEL013892	endocytosis	biological_process
AAEL013892	positive regulation of Arp2/3 complex-mediated actin nucleation	biological_process
AAEL010925	regulation of transcription, DNA-templated	biological_process
AAEL010925	transcription, DNA-templated	biological_process
AAEL014381	Mo-molybdopterin cofactor biosynthetic process	biological_process
AAEL014381	molybdopterin cofactor metabolic process	biological_process
AAEL003499	homophilic cell adhesion via plasma membrane adhesion molecules	biological_process
AAEL012234	microtubule-based movement	biological_process
AAEL002843	ribosome biogenesis	biological_process
AAEL002843	pseudouridine synthesis	biological_process
AAEL009282	protein folding	biological_process
AAEL004744	regulation of transcription, DNA-templated	biological_process
AAEL003367	ribosome biogenesis	biological_process
AAEL005870	base-excision repair	biological_process
AAEL005870	DNA replication, removal of RNA primer	biological_process
AAEL013966	protein folding	biological_process
AAEL015601	tryptophanyl-tRNA aminoacylation	biological_process
AAEL006735	spliceosomal snRNP assembly	biological_process
AAEL006735	spliceosomal complex assembly	biological_process
AAEL005149	neuromuscular junction development	biological_process
AAEL010751	folic acid-containing compound biosynthetic process	biological_process
AAEL006193	transcription, DNA-templated	biological_process
AAEL003208	intracellular signal transduction	biological_process
AAEL001341	regulation of mitotic cell cycle spindle assembly checkpoint	biological_process
AAEL002232	tRNA processing	biological_process
AAEL001100	L-serine biosynthetic process	biological_process
AAEL008618	mitotic cytokinesis	biological_process
AAEL008618	establishment of mitotic spindle localization	biological_process
AAEL013873	homophilic cell adhesion via plasma membrane adhesion molecules	biological_process
AAEL010455	Arp2/3 complex-mediated actin nucleation	biological_process
AAEL003090	glyoxylate cycle	biological_process
AAEL013818	RNA processing	biological_process
AAEL010465	attachment of GPI anchor to protein	biological_process
AAEL002948	iron-sulfur cluster assembly	biological_process
AAEL013729	intracellular signal transduction	biological_process
AAEL002337	protein folding	biological_process
AAEL005375	metabolic process	biological_process
AAEL002155	small GTPase mediated signal transduction	biological_process
AAEL008574	fatty acid beta-oxidation	biological_process
AAEL004914	SRP-dependent cotranslational protein targeting to membrane	biological_process
AAEL006002	transmembrane transport	biological_process
AAEL003522	protein methylation	biological_process
AAEL008143	iron-sulfur cluster assembly	biological_process
AAEL012218	protein import into mitochondrial matrix	biological_process
AAEL001832	signal transduction	biological_process
AAEL006711	positive regulation of apoptotic process	biological_process
AAEL002628	regulation of transcription, DNA-templated	biological_process
AAEL011239	metabolic process	biological_process
AAEL001169	maturation of 5.8S rRNA from tricistronic rRNA transcript (SSU-rRNA, 5.8S rRNA, LSU-rRNA)	biological_process
AAEL001169	maturation of LSU-rRNA from tricistronic rRNA transcript (SSU-rRNA, 5.8S rRNA, LSU-rRNA)	biological_process
AAEL007088	carbohydrate metabolic process	biological_process
AAEL011697	carbohydrate metabolic process	biological_process
AAEL006868	signal transduction	biological_process
AAEL014395	phospholipid biosynthetic process	biological_process
AAEL001582	plus-end-directed vesicle transport along microtubule	biological_process
AAEL014154	iron-sulfur cluster assembly	biological_process
AAEL013888	mRNA processing	biological_process
AAEL007485	transmembrane transport	biological_process
AAEL007839	carbohydrate metabolic process	biological_process
AAEL009772	transport	biological_process
AAEL011906	nucleosome assembly	biological_process
AAEL010321	tetrapyrrole biosynthetic process	biological_process
AAEL010321	peptidyl-pyrromethane cofactor linkage	biological_process
AAEL013074	actin filament organization	biological_process
AAEL013074	cell morphogenesis	biological_process
AAEL011879	intracellular signal transduction	biological_process
AAEL005667	regulation of cell-matrix adhesion	biological_process
AAEL013705	protein folding	biological_process
AAEL014500	transmembrane transport	biological_process
AAEL014500	ion transport	biological_process
AAEL012297	fatty acid biosynthetic process	biological_process
AAEL011199	tRNA processing	biological_process
AAEL005605	sulfate assimilation	biological_process
AAEL001733	protein transport	biological_process
AAEL010063	protein folding	biological_process
AAEL005084	microtubule-based process	biological_process
AAEL001242	pseudouridine synthesis	biological_process
AAEL000244	protein glycosylation	biological_process
AAEL002987	microtubule-based movement	biological_process
AAEL010430	small GTPase mediated signal transduction	biological_process
AAEL011627	pentose-phosphate shunt, non-oxidative branch	biological_process
AAEL009382	transcription, DNA-templated	biological_process
AAEL009382	negative regulation of transcription, DNA-templated	biological_process
AAEL009382	histone H3-K4 demethylation	biological_process
AAEL009382	histone H3-K36 demethylation	biological_process
AAEL008303	actomyosin structure organization	biological_process
AAEL004804	ubiquinone biosynthetic process	biological_process
AAEL015673	ribosome biogenesis	biological_process
AAEL003066	chitin catabolic process	biological_process
AAEL003066	carbohydrate metabolic process	biological_process
AAEL010217	regulation of transcription, DNA-templated	biological_process
AAEL010217	transcription, DNA-templated	biological_process
AAEL001787	DNA repair	biological_process
AAEL000656	regulation of transcription from RNA polymerase II promoter	biological_process
AAEL000656	Wnt signaling pathway	biological_process
AAEL012043	signal transduction	biological_process
AAEL008720	regulation of transcription, DNA-templated	biological_process
AAEL008720	transcription, DNA-templated	biological_process
AAEL004586	regulation of transcription, DNA-templated	biological_process
AAEL004586	transcription, DNA-templated	biological_process
AAEL013998	regulation of transcription, DNA-templated	biological_process
AAEL013998	transcription initiation from RNA polymerase II promoter	biological_process
AAEL005046	mRNA processing	biological_process
AAEL012154	nucleotide catabolic process	biological_process
AAEL009080	intracellular protein transport	biological_process
AAEL010759	DNA damage checkpoint	biological_process
AAEL005826	ubiquitin-dependent protein catabolic process	biological_process
AAEL005826	multicellular organismal development	biological_process
AAEL002113	fatty acid biosynthetic process	biological_process
AAEL006458	ethanol oxidation	biological_process
AAEL010341	regulation of transcription, DNA-templated	biological_process
AAEL010341	DNA repair	biological_process
AAEL010341	histone acetylation	biological_process
AAEL010341	transcription, DNA-templated	biological_process
AAEL010341	regulation of cell proliferation	biological_process
AAEL010341	regulation of Wnt signaling pathway	biological_process
AAEL010341	histone exchange	biological_process
AAEL012039	regulation of transcription, DNA-templated	biological_process
AAEL012039	smoothened signaling pathway	biological_process
AAEL008123	double-strand break repair via nonhomologous end joining	biological_process
AAEL014662	metabolic process	biological_process
AAEL001887	glutamine biosynthetic process	biological_process
AAEL004509	tryptophan catabolic process to kynurenine	biological_process
AAEL003977	fatty acid biosynthetic process	biological_process
AAEL003006	metabolic process	biological_process
AAEL009462	methylglyoxal catabolic process to D-lactate via S-lactoyl-glutathione	biological_process
AAEL012503	nuclear-transcribed mRNA catabolic process, nonsense-mediated decay	biological_process
AAEL001151	protein glycosylation	biological_process
AAEL002999	small GTPase mediated signal transduction	biological_process
AAEL010013	RNA splicing	biological_process
AAEL009644	DNA repair	biological_process
AAEL011584	protein refolding	biological_process
AAEL009590	protein import into mitochondrial matrix	biological_process
AAEL004385	translation	biological_process
AAEL004385	selenocysteinyl-tRNA(Sec) biosynthetic process	biological_process
AAEL008027	histone H4-K20 trimethylation	biological_process
AAEL002418	translation	biological_process
AAEL006267	small GTPase mediated signal transduction	biological_process
AAEL013964	translation	biological_process
AAEL013826	mitotic nuclear division	biological_process
AAEL013826	hippo signaling	biological_process
AAEL010047	fatty acid transmembrane transport	biological_process
AAEL011396	multicellular organismal development	biological_process
AAEL011396	Notch signaling pathway	biological_process
AAEL009160	ubiquitin-dependent protein catabolic process	biological_process
AAEL001655	chromosome organization	biological_process
AAEL013128	fatty acid biosynthetic process	biological_process
AAEL000988	cellular protein modification process	biological_process
AAEL000575	nucleotide catabolic process	biological_process
AAEL008679	alpha-tubulin acetylation	biological_process
AAEL008679	neuron development	biological_process
AAEL008679	regulation of microtubule cytoskeleton organization	biological_process
AAEL012832	oxidation-reduction process	biological_process
AAEL014664	metabolic process	biological_process
AAEL012162	cellular aldehyde metabolic process	biological_process
AAEL009718	small GTPase mediated signal transduction	biological_process
AAEL002562	tRNA processing	biological_process
AAEL002844	protein ubiquitination	biological_process
AAEL001074	homophilic cell adhesion via plasma membrane adhesion molecules	biological_process
AAEL006039	protein glycosylation	biological_process
AAEL010146	fatty acid beta-oxidation	biological_process
AAEL009157	small GTPase mediated signal transduction	biological_process
AAEL009839	mRNA transport	biological_process
AAEL009839	gene silencing by RNA	biological_process
AAEL009839	7-methylguanosine mRNA capping	biological_process
AAEL009839	mRNA cis splicing, via spliceosome	biological_process
AAEL004448	chaperone mediated protein folding requiring cofactor	biological_process
AAEL007502	regulation of transcription, DNA-templated	biological_process
AAEL006435	isoprenoid biosynthetic process	biological_process
AAEL005069	small GTPase mediated signal transduction	biological_process
AAEL002906	regulation of protein catabolic process	biological_process
AAEL003056	chitin catabolic process	biological_process
AAEL003056	carbohydrate metabolic process	biological_process
AAEL000093	intracellular signal transduction	biological_process
AAEL000651	carbohydrate metabolic process	biological_process
AAEL004980	ubiquitin-dependent protein catabolic process	biological_process
AAEL004980	histone deubiquitination	biological_process
AAEL006029	mitotic nuclear division	biological_process
AAEL006029	microtubule-based process	biological_process
AAEL006029	cell proliferation	biological_process
AAEL007402	transcription, DNA-templated	biological_process
AAEL007950	endocytosis	biological_process
AAEL011632	protein folding	biological_process
AAEL008512	D-amino acid metabolic process	biological_process
AAEL011320	G-protein coupled receptor signaling pathway	biological_process
AAEL014178	DNA replication	biological_process
AAEL011309	'de novo' pyrimidine nucleobase biosynthetic process	biological_process
AAEL011309	'de novo' UMP biosynthetic process	biological_process
AAEL002645	metabolic process	biological_process
AAEL007410	regulation of signal transduction	biological_process
AAEL007410	regulation of phosphoprotein phosphatase activity	biological_process
AAEL005763	mannose metabolic process	biological_process
AAEL002357	intracellular signal transduction	biological_process
AAEL002357	synaptic transmission	biological_process
AAEL006715	DNA repair	biological_process
AAEL005915	transmembrane transport	biological_process
AAEL007018	galactose metabolic process	biological_process
AAEL007054	electron transport chain	biological_process
AAEL002413	sphingomyelin catabolic process	biological_process
AAEL004237	intracellular protein transport	biological_process
AAEL004237	vesicle-mediated transport	biological_process
AAEL005050	seryl-tRNA aminoacylation	biological_process
AAEL007732	peptide metabolic process	biological_process
AAEL013974	RNA processing	biological_process
AAEL006401	mRNA splicing, via spliceosome	biological_process
AAEL011233	mRNA splicing, via spliceosome	biological_process
AAEL000822	microtubule-based movement	biological_process
AAEL011054	gamma-tubulin complex localization	biological_process
AAEL008749	metabolic process	biological_process
AAEL006701	chitin metabolic process	biological_process
AAEL007853	RNA processing	biological_process
AAEL012097	protein neddylation	biological_process
AAEL012514	cellular metabolic process	biological_process
AAEL006625	mature ribosome assembly	biological_process
AAEL004441	intracellular protein transport	biological_process
AAEL007586	transport	biological_process
AAEL009814	autophagy	biological_process
AAEL007692	DNA replication	biological_process
AAEL000673	nicotinamide nucleotide metabolic process	biological_process
AAEL013461	cell adhesion	biological_process
AAEL013461	actin cytoskeleton reorganization	biological_process
AAEL009465	DNA replication	biological_process
AAEL003743	ATP hydrolysis coupled proton transport	biological_process
AAEL002660	small GTPase mediated signal transduction	biological_process
AAEL011065	intracellular signal transduction	biological_process
AAEL013488	tRNA wobble uridine modification	biological_process
AAEL007390	galactose metabolic process	biological_process
AAEL000215	tRNA 5'-leader removal	biological_process
AAEL000215	mRNA cleavage	biological_process
AAEL000215	rRNA processing	biological_process
AAEL005354	microtubule-based movement	biological_process
AAEL014752	negative regulation of transcription, DNA-templated	biological_process
AAEL011708	response to stress	biological_process
AAEL011708	protein folding	biological_process
AAEL001190	magnesium ion transport	biological_process
AAEL008179	small GTPase mediated signal transduction	biological_process
AAEL013676	protein catabolic process	biological_process
AAEL010491	protein folding	biological_process
AAEL002048	histidyl-tRNA aminoacylation	biological_process
AAEL005162	translation	biological_process
AAEL010742	mitochondrial translational elongation	biological_process
AAEL000278	NAD metabolic process	biological_process
AAEL000278	NADP biosynthetic process	biological_process
AAEL006834	proline biosynthetic process	biological_process
AAEL007146	protein homooligomerization	biological_process
AAEL000999	DNA replication initiation	biological_process
AAEL006133	tubulin complex assembly	biological_process
AAEL006133	post-chaperonin tubulin folding pathway	biological_process
AAEL008291	cell redox homeostasis	biological_process
AAEL008291	glycerol ether metabolic process	biological_process
AAEL009377	small GTPase mediated signal transduction	biological_process
AAEL007360	regulation of transcription, DNA-templated	biological_process
AAEL008120	cytoplasmic translation	biological_process
AAEL008120	tRNA nucleoside ribose methylation	biological_process
AAEL006748	RNA splicing	biological_process
AAEL006748	mRNA transport	biological_process
AAEL006748	mRNA processing	biological_process
AAEL005432	cell-matrix adhesion	biological_process
AAEL003273	regulation of mitotic metaphase/anaphase transition	biological_process
AAEL001331	biosynthetic process	biological_process
AAEL003736	vesicle docking involved in exocytosis	biological_process
AAEL004050	isopentenyl diphosphate biosynthetic process, mevalonate pathway	biological_process
AAEL006571	signal transduction	biological_process
AAEL010619	microtubule-based movement	biological_process
AAEL001260	transcription, DNA-templated	biological_process
AAEL010071	polyamine metabolic process	biological_process
AAEL014539	carbohydrate metabolic process	biological_process
AAEL003151	mitotic DNA replication termination	biological_process
AAEL003587	small GTPase mediated signal transduction	biological_process
AAEL007482	regulation of transcription, DNA-templated	biological_process
AAEL007482	transcription, DNA-templated	biological_process
AAEL006415	leucyl-tRNA aminoacylation	biological_process
AAEL010159	intracellular protein transport	biological_process
AAEL006276	carbohydrate metabolic process	biological_process
AAEL011586	chitin metabolic process	biological_process
AAEL000708	rRNA processing	biological_process
AAEL003161	'de novo' AMP biosynthetic process	biological_process
AAEL006135	gene silencing by RNA	biological_process
AAEL006135	7-methylguanosine mRNA capping	biological_process
AAEL006135	mRNA cis splicing, via spliceosome	biological_process
AAEL006050	mRNA transport	biological_process
AAEL003206	cell redox homeostasis	biological_process
AAEL001699	transmembrane transport	biological_process
AAEL000149	regulation of transcription, DNA-templated	biological_process
AAEL000149	transcription, DNA-templated	biological_process
AAEL003431	proteolysis involved in cellular protein catabolic process	biological_process
AAEL004071	iron-sulfur cluster assembly	biological_process
AAEL008036	microtubule-based movement	biological_process
AAEL008181	protein glycosylation in Golgi	biological_process
AAEL012195	small GTPase mediated signal transduction	biological_process
AAEL005567	nucleosome assembly	biological_process
AAEL010417	tRNA splicing, via endonucleolytic cleavage and ligation	biological_process
AAEL011677	metabolic process	biological_process
AAEL000629	ADP biosynthetic process	biological_process
AAEL000629	AMP metabolic process	biological_process
AAEL000629	GTP metabolic process	biological_process
AAEL000629	ITP metabolic process	biological_process
AAEL009392	intracellular protein transport	biological_process
AAEL001451	DNA repair	biological_process
AAEL009867	peptidyl-tyrosine sulfation	biological_process
AAEL012830	chromatin assembly or disassembly	biological_process
AAEL012160	protein transport	biological_process
AAEL012160	multicellular organismal development	biological_process
AAEL015341	metabolic process	biological_process
AAEL005037	seryl-tRNA aminoacylation	biological_process
AAEL009457	intracellular transport	biological_process
AAEL010814	tricarboxylic acid cycle	biological_process
AAEL004474	intracellular signal transduction	biological_process
AAEL005468	GPI anchor biosynthetic process	biological_process
AAEL000393	epidermal growth factor receptor signaling pathway	biological_process
AAEL000393	JAK-STAT cascade	biological_process
AAEL000393	positive regulation of proteasomal ubiquitin-dependent protein catabolic process	biological_process
AAEL002774	protein targeting to Golgi	biological_process
AAEL006867	mRNA catabolic process	biological_process
AAEL015100	protein folding	biological_process
AAEL012366	intracellular protein transport	biological_process
AAEL010054	regulation of transcription, DNA-templated	biological_process
AAEL010054	chromatin modification	biological_process
AAEL011811	DNA replication initiation	biological_process
AAEL001382	RNA processing	biological_process
AAEL002945	DNA repair	biological_process
AAEL013457	transcription, DNA-templated	biological_process
AAEL005232	cell cycle	biological_process
AAEL005232	cell division	biological_process
AAEL008392	regulation of transcription, DNA-templated	biological_process
AAEL009535	IMP salvage	biological_process
AAEL001041	signal transduction	biological_process
AAEL006708	multicellular organismal development	biological_process
AAEL006708	cell-cell signaling	biological_process
AAEL006708	intein-mediated protein splicing	biological_process
AAEL013700	transcription, DNA-templated	biological_process
AAEL005831	seryl-tRNA aminoacylation	biological_process
AAEL007431	ribosome biogenesis	biological_process
AAEL007431	pseudouridine synthesis	biological_process
AAEL011603	DNA topological change	biological_process
AAEL010644	DNA replication	biological_process
AAEL005690	protein folding	biological_process
AAEL009611	cell division	biological_process
AAEL009611	chromosome segregation	biological_process
AAEL014933	protein folding	biological_process
AAEL002269	nucleoside metabolic process	biological_process
AAEL008758	protein ubiquitination	biological_process
AAEL008758	neuromuscular synaptic transmission	biological_process
AAEL008758	nervous system development	biological_process
AAEL008758	negative regulation of synaptic growth at neuromuscular junction	biological_process
AAEL002184	actin cytoskeleton organization	biological_process
AAEL002184	barbed-end actin filament capping	biological_process
AAEL013969	axon guidance	biological_process
AAEL012960	protein import into nucleus	biological_process
AAEL015598	metabolic process	biological_process
AAEL004219	regulation of small GTPase mediated signal transduction	biological_process
AAEL007237	DNA repair	biological_process
AAEL010399	metabolic process	biological_process
AAEL001500	regulation of transcription, DNA-templated	biological_process
AAEL011564	biosynthetic process	biological_process
AAEL004756	intracellular protein transport	biological_process
AAEL004756	vesicle fusion with Golgi apparatus	biological_process
AAEL014555	proteasome assembly	biological_process
AAEL008058	synapse organization	biological_process
AAEL010289	cell adhesion	biological_process
AAEL010289	integrin-mediated signaling pathway	biological_process
AAEL001052	protein folding	biological_process
AAEL010832	tRNA processing	biological_process
AAEL005150	translation	biological_process
AAEL014524	DNA replication initiation	biological_process
AAEL004235	microtubule-based movement	biological_process
AAEL011193	metabolic process	biological_process
AAEL005383	protein adenylylation	biological_process
AAEL007400	SRP-dependent cotranslational protein targeting to membrane	biological_process
AAEL005903	metabolic process	biological_process
AAEL000678	carbohydrate metabolic process	biological_process
AAEL003801	translation	biological_process
AAEL014389	regulation of transcription, DNA-templated	biological_process
AAEL003136	metal ion transport	biological_process
AAEL012730	intracellular signal transduction	biological_process
AAEL012730	regulation of Rho protein signal transduction	biological_process
AAEL013147	cytoskeletal anchoring at plasma membrane	biological_process
AAEL003684	double-strand break repair via nonhomologous end joining	biological_process
AAEL003684	telomere maintenance	biological_process
AAEL003684	DNA recombination	biological_process
AAEL010861	transcription, DNA-templated	biological_process
AAEL005390	intracellular protein transport	biological_process
AAEL014580	glutathione metabolic process	biological_process
AAEL002822	regulation of transcription, DNA-templated	biological_process
AAEL002822	DNA repair	biological_process
AAEL002822	DNA recombination	biological_process
AAEL002822	transcription, DNA-templated	biological_process
AAEL002822	chromatin remodeling	biological_process
AAEL006023	nitrogen compound metabolic process	biological_process
AAEL008582	translation	biological_process
AAEL010206	carbohydrate metabolic process	biological_process
AAEL009914	RNA splicing	biological_process
AAEL012523	regulation of transcription, DNA-templated	biological_process
AAEL012523	nucleotide-excision repair	biological_process
AAEL003754	cell adhesion	biological_process
AAEL002837	RNA modification	biological_process
AAEL002658	metabolic process	biological_process
AAEL005719	mRNA processing	biological_process
AAEL013467	intracellular signal transduction	biological_process
AAEL006899	protein folding	biological_process
AAEL002681	nitrogen compound metabolic process	biological_process
AAEL002010	cell cycle	biological_process
AAEL008412	protein import into mitochondrial matrix	biological_process
AAEL004062	metabolic process	biological_process
AAEL006299	nucleobase-containing compound metabolic process	biological_process
AAEL013862	arginyl-tRNA aminoacylation	biological_process
AAEL005356	RNA 3'-end processing	biological_process
AAEL005356	RNA polyadenylation	biological_process
AAEL009109	protein folding	biological_process
AAEL011442	biosynthetic process	biological_process
AAEL007370	nucleotide biosynthetic process	biological_process
AAEL007370	glycine biosynthetic process	biological_process
AAEL012274	transmembrane transport	biological_process
AAEL010744	regulation of transcription, DNA-templated	biological_process
AAEL001246	dTDP biosynthetic process	biological_process
AAEL013064	microtubule nucleation	biological_process
AAEL013064	cytoplasmic microtubule organization	biological_process
AAEL003416	mitotic nuclear division	biological_process
AAEL003416	intracellular protein transport	biological_process
AAEL003416	phagosome-lysosome fusion involved in apoptotic cell clearance	biological_process
AAEL011745	mRNA splicing, via spliceosome	biological_process
AAEL012827	response to stress	biological_process
AAEL012827	protein folding	biological_process
AAEL013869	mRNA 3'-end processing	biological_process
AAEL009664	cellular aldehyde metabolic process	biological_process
AAEL011099	metabolic process	biological_process
AAEL004243	nucleobase-containing compound metabolic process	biological_process
AAEL001109	cell redox homeostasis	biological_process
AAEL013047	sphingolipid biosynthetic process	biological_process
AAEL008363	DNA-templated transcription, initiation	biological_process
AAEL007934	tRNA processing	biological_process
AAEL003989	G-protein coupled receptor signaling pathway	biological_process
AAEL010423	small GTPase mediated signal transduction	biological_process
AAEL000706	biosynthetic process	biological_process
AAEL001883	transcription, DNA-templated	biological_process
AAEL005580	cell cycle arrest	biological_process
AAEL014813	cell redox homeostasis	biological_process
AAEL009507	glucose metabolic process	biological_process
AAEL009507	pentose-phosphate shunt	biological_process
AAEL004369	carbohydrate metabolic process	biological_process
AAEL008452	carbohydrate metabolic process	biological_process
AAEL005888	DNA-dependent DNA replication	biological_process
AAEL007209	small GTPase mediated signal transduction	biological_process
AAEL001827	protein deubiquitination	biological_process
AAEL005009	regulation of transcription, DNA-templated	biological_process
AAEL015584	Mo-molybdopterin cofactor biosynthetic process	biological_process
AAEL009947	multicellular organismal development	biological_process
AAEL005041	maturation of 5.8S rRNA from tricistronic rRNA transcript (SSU-rRNA, 5.8S rRNA, LSU-rRNA)	biological_process
AAEL005041	maturation of LSU-rRNA from tricistronic rRNA transcript (SSU-rRNA, 5.8S rRNA, LSU-rRNA)	biological_process
AAEL011249	ubiquinone biosynthetic process	biological_process
AAEL011249	isoprenoid biosynthetic process	biological_process
AAEL011249	transcription from RNA polymerase III promoter	biological_process
AAEL011249	transcription from RNA polymerase I promoter	biological_process
AAEL007643	Mo-molybdopterin cofactor biosynthetic process	biological_process
AAEL009613	translation	biological_process
AAEL014204	carbohydrate metabolic process	biological_process
AAEL014204	pentose-phosphate shunt	biological_process
AAEL005897	cristae formation	biological_process
AAEL001128	metabolic process	biological_process
AAEL006145	microtubule-based transport	biological_process
AAEL002216	signal transduction	biological_process
AAEL002216	regulation of protein kinase activity	biological_process
AAEL009047	regulation of transcription, DNA-templated	biological_process
AAEL006945	protein transport	biological_process
AAEL006945	ER to Golgi vesicle-mediated transport	biological_process
AAEL004443	nitrogen compound metabolic process	biological_process
AAEL003345	arginine biosynthetic process via ornithine	biological_process
AAEL000421	protein prenylation	biological_process
AAEL001607	galactose metabolic process	biological_process
AAEL005944	translation	biological_process
AAEL001232	immune response	biological_process
AAEL004835	regulation of Wnt signaling pathway	biological_process
AAEL004835	Rho protein signal transduction	biological_process
AAEL005163	ribosome assembly	biological_process
AAEL005651	biosynthetic process	biological_process
AAEL007240	signal transduction	biological_process
AAEL001066	translation	biological_process
AAEL003973	regulation of transcription, DNA-templated	biological_process
AAEL010136	regulation of transcription, DNA-templated	biological_process
AAEL006734	protein insertion into membrane	biological_process
AAEL012825	purine nucleotide biosynthetic process	biological_process
AAEL003786	regulation of transcription from RNA polymerase III promoter	biological_process
AAEL011842	transmembrane transport	biological_process
AAEL002450	negative regulation of transcription, DNA-templated	biological_process
AAEL017159	ubiquitin-dependent protein catabolic process	biological_process
AAEL017159	protein deubiquitination	biological_process
AAEL017333	'de novo' IMP biosynthetic process	biological_process
AAEL017333	'de novo' AMP biosynthetic process	biological_process
AAEL016968	'de novo' IMP biosynthetic process	biological_process
AAEL016968	'de novo' AMP biosynthetic process	biological_process
AAEL017280	chromatin remodeling	biological_process
AAEL017134	metabolic process	biological_process
AAEL017213	transcription, DNA-templated	biological_process
AAEL017113	ribosome biogenesis	biological_process
AAEL017113	pseudouridine synthesis	biological_process
AAEL017543	spliceosomal tri-snRNP complex assembly	biological_process
AAEL017291	lipid metabolic process	biological_process
AAEL017363	transcription from RNA polymerase II promoter	biological_process
AAEL016982	regulation of transcription, DNA-templated	biological_process
AAEL017059	metabolic process	biological_process
AAEL017010	transcription, DNA-templated	biological_process
AAEL017538	chitin metabolic process	biological_process
AAEL017562	vesicle-mediated transport	biological_process
AAEL017339	protein homooligomerization	biological_process
AAEL017457	proteolysis	biological_process
AAEL009600	transcription, DNA-templated	biological_process
AAEL007202	transcription, DNA-templated	biological_process
AAEL007202	steroid hormone mediated signaling pathway	biological_process
AAEL011323	transcription, DNA-templated	biological_process
AAEL011323	regulation of transcription, DNA-templated	biological_process
AAEL000395	transcription, DNA-templated	biological_process
AAEL002062	transcription, DNA-templated	biological_process
AAEL005850	transcription, DNA-templated	biological_process
AAEL005850	steroid hormone mediated signaling pathway	biological_process
AAEL014148	apoptotic process	biological_process
AAEL011562	apoptotic process	biological_process
AAEL014348	apoptotic process	biological_process
AAEL003444	apoptotic process	biological_process
AAEL003444	larval midgut histolysis	biological_process
AAEL013407	response to oxidative stress	biological_process
AAEL013407	hydrogen peroxide catabolic process	biological_process
AAEL003889	carbohydrate metabolic process	biological_process
AAEL009176	carbohydrate metabolic process	biological_process
AAEL009178	carbohydrate metabolic process	biological_process
AAEL012446	apoptotic process	biological_process
AAEL012446	regulation of cytokinesis	biological_process
AAEL010171	peptidoglycan catabolic process	biological_process
AAEL010171	innate immune response	biological_process
AAEL017056	peptidoglycan catabolic process	biological_process
AAEL017056	innate immune response	biological_process
AAEL007039	peptidoglycan catabolic process	biological_process
AAEL007039	innate immune response	biological_process
AAEL013441	signal transduction	biological_process
AAEL017085	metabolic process	biological_process
AAEL017211	defense response to bacterium	biological_process
AAEL017211	innate immune response	biological_process
AAEL000621	defense response to bacterium	biological_process
AAEL000621	innate immune response	biological_process
AAEL003849	defense response	biological_process
AAEL010083	signal transduction	biological_process
AAEL001932	signal transduction	biological_process
AAEL009692	transcription, DNA-templated	biological_process
AAEL007768	signal transduction	biological_process
AAEL007696	regulation of transcription from RNA polymerase II promoter	biological_process
AAEL007696	activation of innate immune response	biological_process
AAEL012069	response to oxidative stress	biological_process
AAEL013171	response to oxidative stress	biological_process
AAEL003933	response to oxidative stress	biological_process
AAEL006259	protein-chromophore linkage	biological_process
AAEL006259	visual perception	biological_process
AAEL006259	phototransduction	biological_process
AAEL010043	cell surface receptor signaling pathway	biological_process
AAEL009024	cell surface receptor signaling pathway	biological_process
AAEL010982	response to stress	biological_process
AAEL010982	cell surface receptor signaling pathway	biological_process
AAEL010980	response to stress	biological_process
AAEL010980	cell surface receptor signaling pathway	biological_process
AAEL011526	cell surface receptor signaling pathway	biological_process
AAEL006832	multicellular organismal development	biological_process
AAEL006669	multicellular organismal development	biological_process
AAEL006669	smoothened signaling pathway	biological_process
AAEL007004	visual perception	biological_process
AAEL014183	GPI anchor biosynthetic process	biological_process
AAEL009337	nucleobase-containing compound metabolic process	biological_process
AAEL017371	intracellular protein transport	biological_process
AAEL017371	vesicle-mediated transport	biological_process
AAEL017371	membrane fusion	biological_process
AAEL009342	small GTPase mediated signal transduction	biological_process
AAEL013252	small GTPase mediated signal transduction	biological_process
AAEL013252	Golgi to endosome transport	biological_process
AAEL013252	endocytic recycling	biological_process
AAEL013252	defense response to bacterium	biological_process
AAEL013252	phagosome maturation	biological_process
AAEL013248	transcription, DNA-templated	biological_process
AAEL013253	protein deubiquitination	biological_process
AAEL005368	regulation of transcription, DNA-templated	biological_process
AAEL005368	DNA-templated transcription, initiation	biological_process
AAEL005347	small GTPase mediated signal transduction	biological_process
AAEL005728	glycyl-tRNA aminoacylation	biological_process
AAEL017445	transcription, DNA-templated	biological_process
AAEL006529	regulation of small GTPase mediated signal transduction	biological_process
AAEL007187	ubiquitin-dependent protein catabolic process	biological_process
AAEL003213	guanine catabolic process	biological_process
AAEL000486	protein folding	biological_process
AAEL006462	transcription initiation from RNA polymerase II promoter	biological_process
AAEL001336	vacuolar transport	biological_process
AAEL001324	DNA repair	biological_process
AAEL001324	DNA replication	biological_process
AAEL000044	polyamine biosynthetic process	biological_process
AAEL012146	ubiquitin-dependent protein catabolic process	biological_process
AAEL012146	protein deubiquitination	biological_process
AAEL000906	regulation of ARF protein signal transduction	biological_process
AAEL004580	carbohydrate metabolic process	biological_process
AAEL004579	metabolic process	biological_process
AAEL014836	translation	biological_process
AAEL012268	chitin catabolic process	biological_process
AAEL012268	carbohydrate metabolic process	biological_process
AAEL000090	protein transport	biological_process
AAEL006508	tRNA splicing, via endonucleolytic cleavage and ligation	biological_process
AAEL010589	intracellular protein transport	biological_process
AAEL000088	protein transport	biological_process
AAEL000088	Golgi organization	biological_process
AAEL006463	protein targeting to peroxisome	biological_process
AAEL001746	transcription, DNA-templated	biological_process
AAEL004552	transcription, DNA-templated	biological_process
AAEL004552	cell cycle	biological_process
AAEL012264	translation	biological_process
AAEL007353	ubiquitin-dependent protein catabolic process	biological_process
AAEL007351	proteasome assembly	biological_process
AAEL006239	carbohydrate metabolic process	biological_process
AAEL006239	glycerol-3-phosphate metabolic process	biological_process
AAEL017098	aromatic amino acid family metabolic process	biological_process
AAEL017098	catecholamine biosynthetic process	biological_process
AAEL006474	cellular response to oxidative stress	biological_process
AAEL006474	regulation of mitochondrial DNA replication	biological_process
AAEL006474	misfolded or incompletely synthesized protein catabolic process	biological_process
AAEL006474	chaperone-mediated protein complex assembly	biological_process
AAEL006474	oxidation-dependent protein catabolic process	biological_process
AAEL012071	small GTPase mediated signal transduction	biological_process
AAEL000922	RNA processing	biological_process
AAEL000922	mRNA catabolic process	biological_process
AAEL005112	metabolic process	biological_process
AAEL005524	one-carbon metabolic process	biological_process
AAEL017498	apoptotic process	biological_process
AAEL013797	microtubule-based movement	biological_process
AAEL006501	DNA replication	biological_process
AAEL004232	mRNA splicing, via spliceosome	biological_process
AAEL014408	mitotic M phase	biological_process
AAEL014408	protein dephosphorylation	biological_process
AAEL006953	chitin metabolic process	biological_process
AAEL005528	transport	biological_process
AAEL007354	tRNA processing	biological_process
AAEL007354	pseudouridine synthesis	biological_process
AAEL000015	cell differentiation	biological_process
AAEL012261	iron-sulfur cluster assembly	biological_process
AAEL000903	protein transport	biological_process
AAEL000903	mRNA export from nucleus	biological_process
AAEL000903	transcription elongation from RNA polymerase II promoter	biological_process
AAEL000903	positive regulation of transcription, DNA-templated	biological_process
AAEL000903	histone deubiquitination	biological_process
AAEL012151	small GTPase mediated signal transduction	biological_process
AAEL005522	transcription, DNA-templated	biological_process
AAEL006291	ubiquitin-dependent protein catabolic process	biological_process
AAEL010284	nitrogen compound metabolic process	biological_process
AAEL006937	DNA repair	biological_process
AAEL006937	mitotic sister chromatid cohesion	biological_process
AAEL013429	signal transduction	biological_process
AAEL007900	spermatogenesis	biological_process
AAEL000006	gluconeogenesis	biological_process
AAEL012095	protein catabolic process	biological_process
AAEL007355	translation	biological_process
AAEL010691	deoxyribonucleoside diphosphate metabolic process	biological_process
AAEL009832	exocytosis	biological_process
AAEL013166	biosynthetic process	biological_process
AAEL004634	cell division	biological_process
AAEL004634	mitotic chromosome condensation	biological_process
AAEL009775	TOR signaling	biological_process
AAEL004493	ribosome biogenesis	biological_process
AAEL000271	glutamine metabolic process	biological_process
AAEL007384	transmembrane receptor protein serine/threonine kinase signaling pathway	biological_process
AAEL011477	DNA repair	biological_process
AAEL015010	acetyl-CoA biosynthetic process from acetate	biological_process
AAEL011983	apoptotic process	biological_process
AAEL011983	regulation of cell proliferation	biological_process
AAEL011983	hippo signaling	biological_process
AAEL012606	regulation of neurotransmitter secretion	biological_process
AAEL014375	intracellular protein transport	biological_process
AAEL014375	vesicle-mediated transport	biological_process
AAEL005626	heparan sulfate proteoglycan biosynthetic process	biological_process
AAEL005626	glycosaminoglycan biosynthetic process	biological_process
AAEL004868	biosynthetic process	biological_process
AAEL004329	small GTPase mediated signal transduction	biological_process
AAEL000199	arginyl-tRNA aminoacylation	biological_process
AAEL013879	ER to Golgi vesicle-mediated transport	biological_process
AAEL004107	UTP biosynthetic process	biological_process
AAEL004107	CTP biosynthetic process	biological_process
AAEL004107	GTP biosynthetic process	biological_process
AAEL009265	carbohydrate metabolic process	biological_process
AAEL003708	cell adhesion	biological_process
AAEL003708	tissue regeneration	biological_process
AAEL010968	tRNA modification	biological_process
AAEL010968	queuosine biosynthetic process	biological_process
AAEL001321	transcription, DNA-templated	biological_process
AAEL001321	cell cycle	biological_process
AAEL006231	protein targeting to Golgi	biological_process
AAEL007063	lipid metabolic process	biological_process
AAEL009360	protein phosphorylation	biological_process
AAEL002502	cell redox homeostasis	biological_process
AAEL006910	ubiquitin-dependent protein catabolic process	biological_process
AAEL004582	carbohydrate metabolic process	biological_process
AAEL009875	biosynthetic process	biological_process
AAEL008141	regulation of transcription, DNA-templated	biological_process
AAEL011681	tubulin complex assembly	biological_process
AAEL011681	post-chaperonin tubulin folding pathway	biological_process
AAEL004538	protein glycosylation	biological_process
AAEL014569	cGMP biosynthetic process	biological_process
AAEL014569	cyclic nucleotide biosynthetic process	biological_process
AAEL014569	intracellular signal transduction	biological_process
AAEL010640	'de novo' IMP biosynthetic process	biological_process
AAEL010640	purine nucleobase biosynthetic process	biological_process
AAEL008306	protein phosphorylation	biological_process
AAEL003202	metabolic process	biological_process
AAEL009021	protein folding	biological_process
AAEL014528	mRNA splicing, via spliceosome	biological_process
AAEL014510	regulation of signal transduction	biological_process
AAEL014510	multicellular organismal development	biological_process
AAEL012117	mitochondrial transport	biological_process
AAEL010107	DNA repair	biological_process
AAEL010107	chromatin remodeling	biological_process
AAEL010107	negative regulation of transcription, DNA-templated	biological_process
AAEL010107	histone H4 acetylation	biological_process
AAEL010107	histone H2A acetylation	biological_process
AAEL013546	transcription, DNA-templated	biological_process
AAEL006653	microtubule nucleation	biological_process
AAEL001847	transcription, DNA-templated	biological_process
AAEL008189	protein phosphorylation	biological_process
AAEL015244	mRNA splicing, via spliceosome	biological_process
AAEL010809	nucleosome assembly	biological_process
AAEL004211	intracellular signal transduction	biological_process
AAEL017365	DNA recombination	biological_process
AAEL017365	DNA ligation involved in DNA repair	biological_process
AAEL017365	DNA biosynthetic process	biological_process
AAEL010060	SRP-dependent cotranslational protein targeting to membrane	biological_process
AAEL001187	deadenylation-dependent decapping of nuclear-transcribed mRNA	biological_process
AAEL002563	signal transduction	biological_process
AAEL005425	protein phosphorylation	biological_process
AAEL013012	regulation of ARF protein signal transduction	biological_process
AAEL002317	protein autophosphorylation	biological_process
AAEL002317	protein heterotetramerization	biological_process
AAEL002317	insulin receptor signaling pathway	biological_process
AAEL002098	DNA metabolic process	biological_process
AAEL002098	DNA repair	biological_process
AAEL008234	intracellular signal transduction	biological_process
AAEL008234	Wnt signaling pathway	biological_process
AAEL009734	transcription, DNA-templated	biological_process
AAEL001864	negative regulation of translational initiation	biological_process
AAEL012466	cell adhesion	biological_process
AAEL012466	integrin-mediated signaling pathway	biological_process
AAEL010895	vesicle-mediated transport	biological_process
AAEL003548	sulfate transport	biological_process
AAEL003548	transmembrane transport	biological_process
AAEL002721	negative regulation of transcription, DNA-templated	biological_process
AAEL001564	phospholipid metabolic process	biological_process
AAEL005688	glutamyl-tRNA aminoacylation	biological_process
AAEL006452	protein glycosylation	biological_process
AAEL014869	transcription, DNA-templated	biological_process
AAEL013236	proteolysis involved in cellular protein catabolic process	biological_process
AAEL006783	regulation of cell cycle	biological_process
AAEL006783	histone H3-K79 methylation	biological_process
AAEL013527	spliceosomal snRNP assembly	biological_process
AAEL013527	mRNA 5'-splice site recognition	biological_process
AAEL013527	mRNA splicing, via spliceosome	biological_process
AAEL004755	metabolic process	biological_process
AAEL014556	allantoin biosynthetic process	biological_process
AAEL013611	metabolic process	biological_process
AAEL005180	intra-Golgi vesicle-mediated transport	biological_process
AAEL001831	transcription, DNA-templated	biological_process
AAEL000175	regulation of translational initiation	biological_process
AAEL000175	formation of translation preinitiation complex	biological_process
AAEL004438	protein folding	biological_process
AAEL001478	sphingolipid metabolic process	biological_process
AAEL001103	protein folding	biological_process
AAEL006577	asparaginyl-tRNA aminoacylation	biological_process
AAEL003402	sphingomyelin catabolic process	biological_process
AAEL012593	ubiquitin-dependent protein catabolic process	biological_process
AAEL012593	protein deubiquitination	biological_process
AAEL004471	mitochondrial fusion	biological_process
AAEL011676	metabolic process	biological_process
AAEL007637	mitotic nuclear division	biological_process
AAEL007637	cell division	biological_process
AAEL007637	microtubule severing	biological_process
AAEL004308	ubiquitin-dependent protein catabolic process	biological_process
AAEL009608	translation	biological_process
AAEL000646	protein glycosylation	biological_process
AAEL000091	cellular protein modification process	biological_process
AAEL002896	transcription, DNA-templated	biological_process
AAEL003883	signal transduction	biological_process
AAEL000692	DNA replication	biological_process
AAEL014749	small GTPase mediated signal transduction	biological_process
AAEL007474	regulation of DNA replication	biological_process
AAEL007273	protein folding	biological_process
AAEL002688	metabolic process	biological_process
AAEL010939	carboxylic acid metabolic process	biological_process
AAEL007619	signal transduction	biological_process
AAEL013541	vesicle-mediated transport	biological_process
AAEL007712	regulation of small GTPase mediated signal transduction	biological_process
AAEL007712	negative regulation of TOR signaling	biological_process
AAEL001204	triglyceride biosynthetic process	biological_process
AAEL005341	endocytosis	biological_process
AAEL005341	cytoskeleton-dependent intracellular transport	biological_process
AAEL013205	transcription initiation from RNA polymerase II promoter	biological_process
AAEL013205	nucleotide-excision repair	biological_process
AAEL008373	proteolysis	biological_process
AAEL014512	protein phosphorylation	biological_process
AAEL017515	regulation of transcription from RNA polymerase II promoter	biological_process
AAEL000794	intracellular distribution of mitochondria	biological_process
AAEL012279	regulation of translational initiation	biological_process
AAEL012279	formation of translation preinitiation complex	biological_process
AAEL001329	transport	biological_process
AAEL003336	tRNA splicing, via endonucleolytic cleavage and ligation	biological_process
AAEL004485	regulation of pH	biological_process
AAEL005308	acetyl-CoA biosynthetic process from pyruvate	biological_process
AAEL004007	tRNA modification	biological_process
AAEL003179	protein methylation	biological_process
AAEL012276	mRNA processing	biological_process
AAEL002321	regulation of transcription, DNA-templated	biological_process
AAEL002321	transcription, DNA-templated	biological_process
AAEL002321	multicellular organismal development	biological_process
AAEL014491	regulation of transcription, DNA-templated	biological_process
AAEL008037	protein glycosylation	biological_process
AAEL002465	metabolic process	biological_process
AAEL001425	double-strand break repair via homologous recombination	biological_process
AAEL001697	transmembrane transport	biological_process
AAEL004574	transcription, DNA-templated	biological_process
AAEL004574	positive regulation of transcription, DNA-templated	biological_process
AAEL004574	histone deubiquitination	biological_process
AAEL001556	tRNA splicing, via endonucleolytic cleavage and ligation	biological_process
AAEL008229	developmental process	biological_process
AAEL003077	regulation of transcription, DNA-templated	biological_process
AAEL002385	metabolic process	biological_process
AAEL013397	regulation of transcription, DNA-templated	biological_process
AAEL013397	transcription, DNA-templated	biological_process
AAEL007495	glycolytic process	biological_process
AAEL013521	tryptophanyl-tRNA aminoacylation	biological_process
AAEL004004	protein ADP-ribosylation	biological_process
AAEL011606	mitochondrion organization	biological_process
AAEL013235	meiotic cell cycle	biological_process
AAEL013235	gene silencing by RNA	biological_process
AAEL013235	multicellular organismal development	biological_process
AAEL013235	cell differentiation	biological_process
AAEL013235	spermatogenesis	biological_process
AAEL007484	intracellular protein transport	biological_process
AAEL007484	ER to Golgi vesicle-mediated transport	biological_process
AAEL015287	neurotransmitter transport	biological_process
AAEL006374	protein homooligomerization	biological_process
AAEL007526	oxidation-reduction process	biological_process
AAEL002306	protein ubiquitination	biological_process
AAEL000422	rRNA processing	biological_process
AAEL014321	carbohydrate metabolic process	biological_process
AAEL014321	sphingolipid metabolic process	biological_process
AAEL004843	chromatin remodeling	biological_process
AAEL013136	regulation of transcription, DNA-templated	biological_process
AAEL004394	transport	biological_process
AAEL011343	homophilic cell adhesion via plasma membrane adhesion molecules	biological_process
AAEL013778	barbed-end actin filament capping	biological_process
AAEL014947	phospholipid biosynthetic process	biological_process
AAEL000667	carbohydrate metabolic process	biological_process
AAEL011965	outer dynein arm assembly	biological_process
AAEL005416	response to oxidative stress	biological_process
AAEL001506	rRNA processing	biological_process
AAEL005885	protein arginylation	biological_process
AAEL007821	cullin deneddylation	biological_process
AAEL007821	COP9 signalosome assembly	biological_process
AAEL012310	Arp2/3 complex-mediated actin nucleation	biological_process
AAEL005552	metabolic process	biological_process
AAEL002703	pyridoxine biosynthetic process	biological_process
AAEL007638	cellular protein modification process	biological_process
AAEL010911	protein ubiquitination	biological_process
AAEL010911	cell growth	biological_process
AAEL010911	regulation of synapse organization	biological_process
AAEL009607	copulation	biological_process
AAEL009607	behavior	biological_process
AAEL008770	proteolysis involved in cellular protein catabolic process	biological_process
AAEL002523	protein transport	biological_process
AAEL001853	small GTPase mediated signal transduction	biological_process
AAEL001853	mitochondrion organization	biological_process
AAEL004784	metabolic process	biological_process
AAEL008135	intracellular protein transport	biological_process
AAEL008135	intra-Golgi vesicle-mediated transport	biological_process
AAEL008135	ER to Golgi vesicle-mediated transport	biological_process
AAEL011629	DNA repair	biological_process
AAEL011664	transcription, DNA-templated	biological_process
AAEL007383	cellular iron ion homeostasis	biological_process
AAEL007383	iron ion transport	biological_process
AAEL010141	proton-transporting ATP synthase complex assembly	biological_process
AAEL001501	apoptotic process	biological_process
AAEL001501	iron-sulfur cluster assembly	biological_process
AAEL001501	negative regulation of apoptotic process	biological_process
AAEL000343	protein phosphorylation	biological_process
AAEL001206	threonyl-tRNA aminoacylation	biological_process
AAEL002329	protein glycosylation	biological_process
AAEL009298	metabolic process	biological_process
AAEL010854	protein deubiquitination	biological_process
AAEL010854	ubiquitin-dependent protein catabolic process	biological_process
AAEL002779	D-ribose catabolic process	biological_process
AAEL009625	metabolic process	biological_process
AAEL001698	vacuolar transport	biological_process
AAEL012546	DNA replication initiation	biological_process
AAEL001901	small GTPase mediated signal transduction	biological_process
AAEL017526	mRNA processing	biological_process
AAEL011390	translation	biological_process
AAEL007611	chitin metabolic process	biological_process
AAEL006649	regulation of apoptotic process	biological_process
AAEL006649	positive regulation of JNK cascade	biological_process
AAEL006649	activation of NF-kappaB-inducing kinase activity	biological_process
AAEL012029	regulation of transcription, DNA-templated	biological_process
AAEL008347	transmembrane transport	biological_process
AAEL004814	transmembrane transport	biological_process
AAEL009668	regulation of GTPase activity	biological_process
AAEL017395	transport	biological_process
AAEL015275	protein import into mitochondrial matrix	biological_process
AAEL003824	intracellular signal transduction	biological_process
AAEL002853	transcription, DNA-templated	biological_process
AAEL007297	protein catabolic process	biological_process
AAEL006833	metabolic process	biological_process
AAEL014494	methionyl-tRNA aminoacylation	biological_process
AAEL008875	GPI anchor biosynthetic process	biological_process
AAEL006022	intracellular signal transduction	biological_process
AAEL000128	regulation of cell cycle	biological_process
AAEL000128	regulation of transcription from RNA polymerase II promoter	biological_process
AAEL000128	cell cycle	biological_process
AAEL000128	transcription, DNA-templated	biological_process
AAEL006788	DNA replication	biological_process
AAEL009236	carbohydrate metabolic process	biological_process
AAEL009085	signal transduction	biological_process
AAEL008953	regulation of transcription from RNA polymerase II promoter	biological_process
AAEL010210	multicellular organismal development	biological_process
AAEL010210	cell differentiation	biological_process
AAEL010210	regulation of developmental process	biological_process
AAEL010210	Notch signaling pathway	biological_process
AAEL012451	protein homooligomerization	biological_process
AAEL000719	regulation of Rho protein signal transduction	biological_process
AAEL003611	fatty acid biosynthetic process	biological_process
AAEL011123	mitochondrial respiratory chain complex III assembly	biological_process
AAEL005998	regulation of small GTPase mediated signal transduction	biological_process
AAEL002395	regulation of transcription, DNA-templated	biological_process
AAEL002395	transcription, DNA-templated	biological_process
AAEL002395	protein phosphorylation	biological_process
AAEL002395	G1/S transition of mitotic cell cycle	biological_process
AAEL000240	ubiquinone biosynthetic process	biological_process
AAEL010342	intracellular signal transduction	biological_process
AAEL017179	metabolic process	biological_process
AAEL007670	compound eye development	biological_process
AAEL007670	epidermis morphogenesis	biological_process
AAEL007670	regulation of gene expression	biological_process
AAEL007670	negative regulation of transcription from RNA polymerase II promoter	biological_process
AAEL004178	nucleotide biosynthetic process	biological_process
AAEL004178	ribonucleoside monophosphate biosynthetic process	biological_process
AAEL009383	RNA processing	biological_process
AAEL011273	UMP salvage	biological_process
AAEL011273	CTP salvage	biological_process
AAEL010516	protein transport	biological_process
AAEL010516	autophagy	biological_process
AAEL009691	gluconeogenesis	biological_process
AAEL009691	pyruvate metabolic process	biological_process
AAEL010827	mRNA processing	biological_process
AAEL002296	metabolic process	biological_process
AAEL012325	proteasome assembly	biological_process
AAEL004417	protein import into peroxisome matrix, docking	biological_process
AAEL009868	peptidyl-tyrosine sulfation	biological_process
AAEL001044	tyrosyl-tRNA aminoacylation	biological_process
AAEL001898	protein polyglutamylation	biological_process
AAEL010020	regulation of transcription from RNA polymerase II promoter	biological_process
AAEL014566	multicellular organismal development	biological_process
AAEL014566	Wnt signaling pathway	biological_process
AAEL006693	protoporphyrinogen IX biosynthetic process	biological_process
AAEL003462	cellular amino acid metabolic process	biological_process
AAEL010333	rRNA processing	biological_process
AAEL003968	ATP-dependent chromatin remodeling	biological_process
AAEL004469	intracellular protein transport	biological_process
AAEL004469	vesicle-mediated transport	biological_process
AAEL009198	transmembrane transport	biological_process
AAEL003158	regulation of transcription, DNA-templated	biological_process
AAEL004458	regulation of transcription, DNA-templated	biological_process
AAEL004458	transcription, DNA-templated	biological_process
AAEL014450	peptide metabolic process	biological_process
AAEL014450	oxidation-reduction process	biological_process
AAEL005052	microtubule-based process	biological_process
AAEL014699	transport	biological_process
AAEL004017	transcription, DNA-templated	biological_process
AAEL004124	transmembrane transport	biological_process
AAEL007578	peptidyl-arginine N-methylation	biological_process
AAEL011776	intracellular protein transport	biological_process
AAEL010003	mRNA processing	biological_process
AAEL007650	protein folding	biological_process
AAEL005991	transport	biological_process
AAEL011638	transmembrane transport	biological_process
AAEL011638	ion transport	biological_process
AAEL001007	mRNA export from nucleus	biological_process
AAEL001986	microtubule-based movement	biological_process
AAEL012710	response to metal ion	biological_process
AAEL005422	glutamate biosynthetic process	biological_process
AAEL005422	proline biosynthetic process	biological_process
AAEL014918	lipid catabolic process	biological_process
AAEL011317	regulation of transcription, DNA-templated	biological_process
AAEL011317	DNA repair	biological_process
AAEL011317	chromatin remodeling	biological_process
AAEL017566	DNA recombination	biological_process
AAEL017566	DNA replication	biological_process
AAEL017566	DNA ligation involved in DNA repair	biological_process
AAEL017566	DNA biosynthetic process	biological_process
AAEL001133	positive regulation of autophagy	biological_process
AAEL002972	chitin catabolic process	biological_process
AAEL002972	carbohydrate metabolic process	biological_process
AAEL008063	regulation of transcription, DNA-templated	biological_process
AAEL000687	metabolic process	biological_process
AAEL004347	regulation of translational initiation	biological_process
AAEL004347	formation of translation preinitiation complex	biological_process
AAEL004431	intracellular signal transduction	biological_process
AAEL004431	phospholipid catabolic process	biological_process
AAEL002370	dephosphorylation	biological_process
AAEL004995	apoptotic DNA fragmentation	biological_process
AAEL000845	dephosphorylation	biological_process
AAEL000845	protein dephosphorylation	biological_process
AAEL008751	metabolic process	biological_process
AAEL002312	microtubule nucleation	biological_process
AAEL013076	SRP-dependent cotranslational protein targeting to membrane	biological_process
AAEL002412	transmembrane transport	biological_process
AAEL006855	transmembrane transport	biological_process
AAEL017319	negative regulation of cysteine-type endopeptidase activity involved in apoptotic process	biological_process
AAEL017319	viral genome replication	biological_process
AAEL003157	nuclear-transcribed mRNA catabolic process, nonsense-mediated decay	biological_process
AAEL014702	lysyl-tRNA aminoacylation	biological_process
AAEL001509	regulation of Rho protein signal transduction	biological_process
AAEL014507	glycoprotein catabolic process	biological_process
AAEL011817	nuclear-transcribed mRNA catabolic process, nonsense-mediated decay	biological_process
AAEL011759	7-methylguanosine mRNA capping	biological_process
AAEL003203	fatty acid biosynthetic process	biological_process
AAEL003664	RNA processing	biological_process
AAEL010559	intracellular protein transport	biological_process
AAEL010559	vacuole organization	biological_process
AAEL008190	cell differentiation	biological_process
AAEL002783	translation	biological_process
AAEL006155	regulation of signal transduction	biological_process
AAEL004860	L-methionine biosynthetic process from methylthioadenosine	biological_process
AAEL005617	UDP-glucose metabolic process	biological_process
AAEL009145	mRNA splice site selection	biological_process
AAEL002501	cell redox homeostasis	biological_process
AAEL010234	dephosphorylation	biological_process
AAEL010234	protein dephosphorylation	biological_process
AAEL009172	protein catabolic process	biological_process
AAEL007418	RNA processing	biological_process
AAEL000279	translation	biological_process
AAEL013116	translation	biological_process
AAEL013061	mRNA splicing, via spliceosome	biological_process
AAEL010087	ubiquitin-dependent protein catabolic process	biological_process
AAEL011046	protein phosphorylation	biological_process
AAEL009262	positive regulation of autophagy	biological_process
AAEL001691	transmembrane transport	biological_process
AAEL007158	rRNA processing	biological_process
AAEL013653	DNA-templated transcription, initiation	biological_process
AAEL007509	vacuolar transport	biological_process
AAEL011206	cellular amino acid metabolic process	biological_process
AAEL010590	carbohydrate metabolic process	biological_process
[truncated: 11,654 more rows]
