# Supplementary material for: The midgut transcriptome of Aedes aegypti fed with saline or protein meals containing chikungunya virus reveals genes potentially involved in viral midgut escape
Source: BMC Genomics. 2017 May 15;18:382. doi: 10.1186/s12864-017-3775-6 (PMC5433025; doi:10.1186/s12864-017-3775-6)
Supplement: Supplementary file 9 — GO of DE genes downregulated by SM and PM. (XLSX 335 kb) [file 12864_2017_3775_MOESM9_ESM.xlsx]

## Sheet: SM 1dpf>Sugar
Gene stable ID	GO term name	GO domain
AAEL003076	metabolic process	biological_process
AAEL001102	purine ribonucleoside salvage	biological_process
AAEL014053	ATP hydrolysis coupled proton transport	biological_process
AAEL000670	response to oxidative stress	biological_process
AAEL000670	protein repair	biological_process
AAEL013458	glutamine biosynthetic process	biological_process
AAEL012294	intracellular signal transduction	biological_process
AAEL012294	cyclic nucleotide biosynthetic process	biological_process
AAEL008054	negative regulation of signal transduction	biological_process
AAEL008342	transmembrane transport	biological_process
AAEL005749	mannose metabolic process	biological_process
AAEL009380	lipid catabolic process	biological_process
AAEL009380	intracellular signal transduction	biological_process
AAEL007653	allantoin catabolic process	biological_process
AAEL003099	metabolic process	biological_process
AAEL010018	regulation of transcription, DNA-templated	biological_process
AAEL001375	regulation of transcription, DNA-templated	biological_process
AAEL010935	glutathione metabolic process	biological_process
AAEL013729	intracellular signal transduction	biological_process
AAEL007898	cytoskeletal anchoring at nuclear membrane	biological_process
AAEL007485	transmembrane transport	biological_process
AAEL008194	signal transduction	biological_process
AAEL013128	fatty acid biosynthetic process	biological_process
AAEL000651	carbohydrate metabolic process	biological_process
AAEL004048	transmembrane transport	biological_process
AAEL000678	carbohydrate metabolic process	biological_process
AAEL014580	glutathione metabolic process	biological_process
AAEL007669	metabolic process	biological_process
AAEL004369	carbohydrate metabolic process	biological_process
AAEL004223	defense response to bacterium	biological_process
AAEL004223	innate immune response	biological_process
AAEL017211	defense response to bacterium	biological_process
AAEL017211	innate immune response	biological_process
AAEL003841	defense response to bacterium	biological_process
AAEL003841	innate immune response	biological_process
AAEL003841	defense response to Gram-negative bacterium	biological_process
AAEL003841	defense response to Gram-positive bacterium	biological_process
AAEL000246	homophilic cell adhesion via plasma membrane adhesion molecules	biological_process
AAEL000246	cell surface receptor signaling pathway	biological_process
AAEL007940	sensory perception of taste	biological_process
AAEL005112	metabolic process	biological_process
AAEL001864	negative regulation of translational initiation	biological_process
AAEL001564	phospholipid metabolic process	biological_process
AAEL000667	carbohydrate metabolic process	biological_process
AAEL008347	transmembrane transport	biological_process
AAEL009198	transmembrane transport	biological_process
AAEL004181	self proteolysis	biological_process
AAEL010530	dephosphorylation	biological_process
AAEL010530	protein dephosphorylation	biological_process
AAEL010326	catabolic process	biological_process
AAEL002834	phospholipid biosynthetic process	biological_process
AAEL002834	inositol biosynthetic process	biological_process
AAEL001241	lipid metabolic process	biological_process
AAEL008330	ubiquinone biosynthetic process	biological_process
AAEL003086	metabolic process	biological_process
AAEL001209	transmembrane transport	biological_process
AAEL010381	metabolic process	biological_process
AAEL010386	metabolic process	biological_process
AAEL011739	regulation of transcription, DNA-templated	biological_process
AAEL011739	transcription, DNA-templated	biological_process
AAEL004653	ubiquitin-dependent protein catabolic process	biological_process
AAEL013752	regulation of transcription, DNA-templated	biological_process
AAEL001533	metabolic process	biological_process
AAEL014670	regulation of transcription, DNA-templated	biological_process
AAEL018125	transmembrane transport	biological_process
AAEL018125	calcium ion transmembrane transport	biological_process
AAEL018125	ion transport	biological_process
AAEL018125	calcium ion import	biological_process
AAEL018213	regulation of Rho protein signal transduction	biological_process
AAEL018357	transcription elongation from RNA polymerase II promoter	biological_process
AAEL018658	mitochondrial electron transport, NADH to ubiquinone	biological_process
AAEL010951	metabolic process	biological_process
AAEL003237	cytoplasm	cellular_component
AAEL009114	nucleus	cellular_component
AAEL003076	integral component of membrane	cellular_component
AAEL013596	phosphatidylinositol 3-kinase complex	cellular_component
AAEL014053	integral component of membrane	cellular_component
AAEL014053	vacuolar proton-transporting V-type ATPase, V0 domain	cellular_component
AAEL004688	integral component of membrane	cellular_component
AAEL008386	integral component of membrane	cellular_component
AAEL012294	intracellular	cellular_component
AAEL012294	integral component of membrane	cellular_component
AAEL000689	integral component of membrane	cellular_component
AAEL008054	cytoplasm	cellular_component
AAEL012324	integral component of membrane	cellular_component
AAEL008342	integral component of membrane	cellular_component
AAEL005929	integral component of membrane	cellular_component
AAEL000778	integral component of membrane	cellular_component
AAEL009380	intracellular	cellular_component
AAEL012288	integral component of membrane	cellular_component
AAEL008587	integral component of membrane	cellular_component
AAEL008587	cell junction	cellular_component
AAEL008587	postsynaptic membrane	cellular_component
AAEL003099	integral component of membrane	cellular_component
AAEL001537	integral component of membrane	cellular_component
AAEL014956	integral component of membrane	cellular_component
AAEL008385	nucleus	cellular_component
AAEL008385	nucleosome	cellular_component
AAEL010850	troponin complex	cellular_component
AAEL010479	integral component of membrane	cellular_component
AAEL013729	intracellular	cellular_component
AAEL014902	integral component of membrane	cellular_component
AAEL007898	integral component of membrane	cellular_component
AAEL007898	LINC complex	cellular_component
AAEL007485	integral component of membrane	cellular_component
AAEL008194	protein phosphatase type 2A complex	cellular_component
AAEL008827	integral component of membrane	cellular_component
AAEL005000	nucleus	cellular_component
AAEL013128	integral component of membrane	cellular_component
AAEL008275	intracellular	cellular_component
AAEL012444	integral component of membrane	cellular_component
AAEL007128	integral component of membrane	cellular_component
AAEL004048	integral component of membrane	cellular_component
AAEL014580	integral component of membrane	cellular_component
AAEL004974	membrane	cellular_component
AAEL017108	integral component of membrane	cellular_component
AAEL012266	integral component of membrane	cellular_component
AAEL014893	integral component of membrane	cellular_component
AAEL014616	integral component of membrane	cellular_component
AAEL004223	extracellular region	cellular_component
AAEL017211	extracellular region	cellular_component
AAEL003841	extracellular region	cellular_component
AAEL000246	integral component of membrane	cellular_component
AAEL000246	plasma membrane	cellular_component
AAEL007940	integral component of membrane	cellular_component
AAEL007940	plasma membrane	cellular_component
AAEL001564	integral component of membrane	cellular_component
AAEL003964	integral component of membrane	cellular_component
AAEL008347	integral component of membrane	cellular_component
AAEL009198	integral component of membrane	cellular_component
AAEL005351	integral component of membrane	cellular_component
AAEL011872	integral component of membrane	cellular_component
AAEL008330	extrinsic component of mitochondrial inner membrane	cellular_component
AAEL001209	integral component of membrane	cellular_component
AAEL017460	membrane	cellular_component
AAEL010381	integral component of membrane	cellular_component
AAEL001944	integral component of membrane	cellular_component
AAEL004709	integral component of membrane	cellular_component
AAEL010386	integral component of membrane	cellular_component
AAEL011739	nucleus	cellular_component
AAEL011359	nucleus	cellular_component
AAEL001495	integral component of membrane	cellular_component
AAEL017329	intracellular	cellular_component
AAEL001533	integral component of membrane	cellular_component
AAEL008488	extracellular region	cellular_component
AAEL014670	nucleus	cellular_component
AAEL018125	voltage-gated calcium channel complex	cellular_component
AAEL018125	membrane	cellular_component
AAEL018357	transcription elongation factor complex	cellular_component
AAEL018658	integral component of membrane	cellular_component
AAEL018658	mitochondrial inner membrane	cellular_component
AAEL018658	respiratory chain	cellular_component
AAEL014609	integral component of membrane	cellular_component
AAEL002049	cytoplasm	cellular_component
AAEL002049	nucleus	cellular_component
AAEL001384	cytoplasm	cellular_component
AAEL003237	non-membrane spanning protein tyrosine phosphatase activity	molecular_function
AAEL003237	acid phosphatase activity	molecular_function
AAEL009114	sequence-specific DNA binding	molecular_function
AAEL009114	transcription factor activity, sequence-specific DNA binding	molecular_function
AAEL003076	transferase activity, transferring hexosyl groups	molecular_function
AAEL001102	adenosine kinase activity	molecular_function
AAEL013596	phosphatidylinositol 3-kinase regulator activity	molecular_function
AAEL014053	hydrogen ion transmembrane transporter activity	molecular_function
AAEL004688	beta-1,4-mannosyltransferase activity	molecular_function
AAEL007436	nucleic acid binding	molecular_function
AAEL007436	nucleotide binding	molecular_function
AAEL008386	transporter activity	molecular_function
AAEL008386	ATP binding	molecular_function
AAEL008386	ATPase activity	molecular_function
AAEL014668	protein binding	molecular_function
AAEL000670	peptide-methionine (S)-S-oxide reductase activity	molecular_function
AAEL013458	ATP binding	molecular_function
AAEL013458	glutamate-ammonia ligase activity	molecular_function
AAEL004859	ATP binding	molecular_function
AAEL004859	nucleic acid binding	molecular_function
AAEL004859	ATP-dependent helicase activity	molecular_function
AAEL012294	nucleotide binding	molecular_function
AAEL012294	phosphorus-oxygen lyase activity	molecular_function
AAEL000689	oxidoreductase activity	molecular_function
AAEL012324	metalloendopeptidase activity	molecular_function
AAEL009159	protein binding	molecular_function
AAEL012910	calcium ion binding	molecular_function
AAEL005929	ATP binding	molecular_function
AAEL005929	ATPase activity, coupled to transmembrane movement of substances	molecular_function
AAEL009951	oxidoreductase activity	molecular_function
AAEL005749	zinc ion binding	molecular_function
AAEL005749	carbohydrate binding	molecular_function
AAEL005749	alpha-mannosidase activity	molecular_function
AAEL009380	calcium ion binding	molecular_function
AAEL009380	signal transducer activity	molecular_function
AAEL009380	phosphatidylinositol phospholipase C activity	molecular_function
AAEL011929	serine-type endopeptidase activity	molecular_function
AAEL009853	serine-type endopeptidase activity	molecular_function
AAEL002572	calcium ion binding	molecular_function
AAEL012288	substrate-specific transmembrane transporter activity	molecular_function
AAEL003163	sequence-specific DNA binding	molecular_function
AAEL003163	transcription factor activity, sequence-specific DNA binding	molecular_function
AAEL007653	zinc ion binding	molecular_function
AAEL007653	endodeoxyribonuclease activity, producing 5'-phosphomonoesters	molecular_function
AAEL007653	allantoinase activity	molecular_function
AAEL007653	cobalt ion binding	molecular_function
AAEL008587	extracellular-glutamate-gated ion channel activity	molecular_function
AAEL008587	ionotropic glutamate receptor activity	molecular_function
AAEL003099	glucuronosyltransferase activity	molecular_function
AAEL010137	oxidoreductase activity	molecular_function
AAEL000274	metal ion binding	molecular_function
AAEL000274	superoxide dismutase activity	molecular_function
AAEL008849	ATP binding	molecular_function
AAEL006353	sulfotransferase activity	molecular_function
AAEL004631	ATP binding	molecular_function
AAEL002182	flavin adenine dinucleotide binding	molecular_function
AAEL002182	tRNA dihydrouridine synthase activity	molecular_function
AAEL008556	ATP binding	molecular_function
AAEL008556	protein kinase activity	molecular_function
AAEL008385	DNA binding	molecular_function
AAEL005476	protein binding	molecular_function
AAEL008567	serine-type endopeptidase activity	molecular_function
AAEL010018	DNA binding	molecular_function
AAEL001375	DNA binding	molecular_function
AAEL010935	gamma-glutamyltransferase activity	molecular_function
AAEL010479	substrate-specific transmembrane transporter activity	molecular_function
AAEL010997	ATP binding	molecular_function
AAEL010997	protein serine/threonine kinase activity	molecular_function
AAEL013729	ATP binding	molecular_function
AAEL013729	metal ion binding	molecular_function
AAEL013729	protein kinase C activity	molecular_function
AAEL013729	protein serine/threonine kinase activity	molecular_function
AAEL014902	cation transmembrane transporter activity	molecular_function
AAEL008194	protein phosphatase type 2A regulator activity	molecular_function
AAEL001594	nucleic acid binding	molecular_function
AAEL001594	metal ion binding	molecular_function
AAEL008275	transporter activity	molecular_function
AAEL000651	catalytic activity	molecular_function
AAEL012444	transmembrane transporter activity	molecular_function
AAEL007128	transmembrane transporter activity	molecular_function
AAEL012634	protein binding	molecular_function
AAEL004572	DNA binding	molecular_function
AAEL008782	serine-type endopeptidase activity	molecular_function
AAEL011114	ATP binding	molecular_function
AAEL011114	protein serine/threonine kinase activity	molecular_function
AAEL008772	metal ion binding	molecular_function
AAEL006359	sulfotransferase activity	molecular_function
AAEL000678	catalytic activity	molecular_function
AAEL007285	DNA binding	molecular_function
AAEL014580	gamma-glutamyltransferase activity	molecular_function
AAEL007669	oxidoreductase activity	molecular_function
AAEL004369	hydrolase activity, hydrolyzing O-glycosyl compounds	molecular_function
AAEL007452	RNA binding	molecular_function
AAEL004974	galactosylgalactosylxylosylprotein 3-beta-glucuronosyltransferase activity	molecular_function
AAEL011498	metal ion binding	molecular_function
AAEL011498	superoxide dismutase activity	molecular_function
AAEL012266	heme binding	molecular_function
AAEL012266	oxidoreductase activity, acting on paired donors, with incorporation or reduction of molecular oxygen	molecular_function
AAEL012266	monooxygenase activity	molecular_function
AAEL012266	iron ion binding	molecular_function
AAEL007473	heme binding	molecular_function
AAEL007473	oxidoreductase activity, acting on paired donors, with incorporation or reduction of molecular oxygen	molecular_function
AAEL007473	monooxygenase activity	molecular_function
AAEL007473	iron ion binding	molecular_function
AAEL014893	heme binding	molecular_function
AAEL014893	oxidoreductase activity, acting on paired donors, with incorporation or reduction of molecular oxygen	molecular_function
AAEL014893	monooxygenase activity	molecular_function
AAEL014893	iron ion binding	molecular_function
AAEL009131	heme binding	molecular_function
AAEL009131	oxidoreductase activity, acting on paired donors, with incorporation or reduction of molecular oxygen	molecular_function
AAEL009131	monooxygenase activity	molecular_function
AAEL009131	iron ion binding	molecular_function
AAEL014616	heme binding	molecular_function
AAEL014616	oxidoreductase activity, acting on paired donors, with incorporation or reduction of molecular oxygen	molecular_function
AAEL014616	monooxygenase activity	molecular_function
AAEL014616	iron ion binding	molecular_function
AAEL007951	transferase activity	molecular_function
AAEL007962	transferase activity	molecular_function
AAEL011070	carbohydrate binding	molecular_function
AAEL000246	calcium ion binding	molecular_function
AAEL000246	G-protein coupled receptor activity	molecular_function
AAEL005112	hydrolase activity	molecular_function
AAEL017320	farnesol dehydrogenase activity	molecular_function
AAEL001673	ATP binding	molecular_function
AAEL001864	translation initiation factor activity	molecular_function
AAEL001564	transferase activity, transferring acyl groups	molecular_function
AAEL003964	cation transmembrane transporter activity	molecular_function
AAEL009404	metal ion binding	molecular_function
AAEL007387	protein binding	molecular_function
AAEL000667	catalytic activity	molecular_function
AAEL010757	metal ion binding	molecular_function
AAEL017116	nucleic acid binding	molecular_function
AAEL017116	nucleotide binding	molecular_function
AAEL003382	RNA binding	molecular_function
AAEL003676	nucleic acid binding	molecular_function
AAEL015303	zinc ion binding	molecular_function
AAEL010530	phosphatase activity	molecular_function
AAEL010530	protein tyrosine/serine/threonine phosphatase activity	molecular_function
AAEL010530	protein tyrosine phosphatase activity	molecular_function
AAEL010382	iron ion binding	molecular_function
AAEL010382	flavin adenine dinucleotide binding	molecular_function
AAEL010382	oxidoreductase activity, acting on CH-OH group of donors	molecular_function
AAEL010382	electron carrier activity	molecular_function
AAEL010382	2 iron, 2 sulfur cluster binding	molecular_function
AAEL010326	zinc ion binding	molecular_function
AAEL010326	hydrolase activity, acting on ester bonds	molecular_function
AAEL002834	inositol-3-phosphate synthase activity	molecular_function
AAEL007667	protein binding	molecular_function
AAEL015527	serine-type endopeptidase activity	molecular_function
AAEL001241	phosphoric diester hydrolase activity	molecular_function
AAEL008330	2-polyprenyl-6-methoxy-1,4-benzoquinone methyltransferase activity	molecular_function
AAEL008330	polyprenyldihydroxybenzoate methyltransferase activity	molecular_function
AAEL008330	3-demethylubiquinone-n 3-O-methyltransferase activity	molecular_function
AAEL003086	transferase activity, transferring hexosyl groups	molecular_function
AAEL017460	metal ion binding	molecular_function
AAEL017460	metallopeptidase activity	molecular_function
AAEL017460	peptidyl-dipeptidase activity	molecular_function
AAEL017460	carboxypeptidase activity	molecular_function
AAEL010381	glucuronosyltransferase activity	molecular_function
AAEL012711	serine-type endopeptidase activity	molecular_function
AAEL004709	metal ion binding	molecular_function
AAEL004709	protein serine/threonine phosphatase activity	molecular_function
AAEL002565	ATP binding	molecular_function
AAEL002565	protein kinase activity	molecular_function
AAEL010386	glucuronosyltransferase activity	molecular_function
AAEL011739	sequence-specific DNA binding	molecular_function
AAEL011739	transcription factor activity, sequence-specific DNA binding	molecular_function
AAEL011739	DNA binding	molecular_function
AAEL012207	calcium ion binding	molecular_function
AAEL011359	DNA binding	molecular_function
AAEL011359	transcription factor activity, sequence-specific DNA binding	molecular_function
AAEL011112	oxidoreductase activity	molecular_function
AAEL011112	zinc ion binding	molecular_function
AAEL012354	protein binding	molecular_function
AAEL011012	GTP binding	molecular_function
AAEL004951	structural constituent of cuticle	molecular_function
AAEL005338	protein binding	molecular_function
AAEL013752	DNA binding	molecular_function
AAEL017329	metal ion binding	molecular_function
AAEL017329	protein binding	molecular_function
AAEL017329	zinc ion binding	molecular_function
AAEL002558	protein binding	molecular_function
AAEL001533	glucuronosyltransferase activity	molecular_function
AAEL002107	oxidoreductase activity	molecular_function
AAEL014670	transcription factor activity, sequence-specific DNA binding	molecular_function
AAEL018125	ion channel activity	molecular_function
AAEL018125	voltage-gated calcium channel activity	molecular_function
AAEL018125	low voltage-gated calcium channel activity	molecular_function
AAEL018213	Rho guanyl-nucleotide exchange factor activity	molecular_function
AAEL018658	NADH dehydrogenase (ubiquinone) activity	molecular_function
AAEL014609	heme binding	molecular_function
AAEL014609	oxidoreductase activity, acting on paired donors, with incorporation or reduction of molecular oxygen	molecular_function
AAEL014609	monooxygenase activity	molecular_function
AAEL014609	iron ion binding	molecular_function
AAEL002049	zinc ion binding	molecular_function
AAEL006866	zinc ion binding	molecular_function
AAEL010951	catalytic activity	molecular_function
AAEL010952	protein binding	molecular_function
AAEL001384	non-membrane spanning protein tyrosine phosphatase activity	molecular_function
AAEL001384	acid phosphatase activity	molecular_function
AAEL004088	oxidoreductase activity	molecular_function
AAEL004086	oxidoreductase activity	molecular_function
AAEL003590
AAEL012704
AAEL003596
AAEL005318
AAEL010454
AAEL000861
AAEL006210
AAEL006702
AAEL001295
AAEL003816
AAEL003119
AAEL004156
AAEL003589
AAEL006131
AAEL003082
AAEL007861
AAEL011426
AAEL006071
AAEL005236
AAEL015447
AAEL008084
AAEL007034
AAEL016963
AAEL017078
AAEL017407
AAEL017212
AAEL017514
AAEL017385
AAEL004522
AAEL015627
AAEL007942
AAEL007897
AAEL002950
AAEL000079
AAEL008882
AAEL010475
AAEL004188
AAEL004658
AAEL002759
AAEL003584
AAEL008446
AAEL000757
AAEL001577
AAEL006644
AAEL004591
AAEL011101
AAEL000604
AAEL005123

## Sheet: SM 2dpf>Sugar
Gene stable ID	GO term name	GO domain
AAEL013583	translation	biological_process
AAEL008006	fatty acid metabolic process	biological_process
AAEL008054	negative regulation of signal transduction	biological_process
AAEL014845	response to stress	biological_process
AAEL014845	protein folding	biological_process
AAEL008342	transmembrane transport	biological_process
AAEL011999	nucleosome assembly	biological_process
AAEL011999	DNA-templated transcription, initiation	biological_process
AAEL000647	carbohydrate metabolic process	biological_process
AAEL004805	transmembrane transport	biological_process
AAEL003099	metabolic process	biological_process
AAEL005797	vacuolar transport	biological_process
AAEL010921	ion transport	biological_process
AAEL010935	glutathione metabolic process	biological_process
AAEL002743	transmembrane transport	biological_process
AAEL008225	metabolic process	biological_process
AAEL004048	transmembrane transport	biological_process
AAEL007431	ribosome biogenesis	biological_process
AAEL007431	pseudouridine synthesis	biological_process
AAEL000678	carbohydrate metabolic process	biological_process
AAEL014580	glutathione metabolic process	biological_process
AAEL005163	ribosome assembly	biological_process
AAEL013431	proline catabolic process	biological_process
AAEL008141	regulation of transcription, DNA-templated	biological_process
AAEL001087	transmembrane transport	biological_process
AAEL014426	glycine catabolic process	biological_process
AAEL014995	polyamine biosynthetic process	biological_process
AAEL001792	transmembrane transport	biological_process
AAEL000667	carbohydrate metabolic process	biological_process
AAEL004784	metabolic process	biological_process
AAEL009205	transmembrane transport	biological_process
AAEL004213	transmembrane transport	biological_process
AAEL004181	self proteolysis	biological_process
AAEL010326	catabolic process	biological_process
AAEL012650	chitin metabolic process	biological_process
AAEL008474	carbohydrate metabolic process	biological_process
AAEL010917	ion transport	biological_process
AAEL017334	chitin metabolic process	biological_process
AAEL012522	transmembrane transport	biological_process
AAEL013752	regulation of transcription, DNA-templated	biological_process
AAEL012646	chitin metabolic process	biological_process
AAEL014670	regulation of transcription, DNA-templated	biological_process
AAEL013583	ribosome	cellular_component
AAEL013041	integral component of membrane	cellular_component
AAEL004688	integral component of membrane	cellular_component
AAEL008054	cytoplasm	cellular_component
AAEL008342	integral component of membrane	cellular_component
AAEL013039	integral component of membrane	cellular_component
AAEL011999	nucleus	cellular_component
AAEL011999	nucleosome	cellular_component
AAEL000647	integral component of membrane	cellular_component
AAEL004805	integral component of membrane	cellular_component
AAEL003099	integral component of membrane	cellular_component
AAEL005797	intracellular	cellular_component
AAEL008079	integral component of membrane	cellular_component
AAEL003641	integral component of membrane	cellular_component
AAEL010921	integral component of membrane	cellular_component
AAEL010921	plasma membrane	cellular_component
AAEL012157	integral component of membrane	cellular_component
AAEL002743	integral component of membrane	cellular_component
AAEL007128	integral component of membrane	cellular_component
AAEL003192	integral component of membrane	cellular_component
AAEL004048	integral component of membrane	cellular_component
AAEL014580	integral component of membrane	cellular_component
AAEL005163	nucleus	cellular_component
AAEL017540	integral component of membrane	cellular_component
AAEL016985	integral component of membrane	cellular_component
AAEL017551	integral component of membrane	cellular_component
AAEL010769	extracellular space	cellular_component
AAEL009822	integral component of membrane	cellular_component
AAEL009822	plasma membrane	cellular_component
AAEL014719	integral component of membrane	cellular_component
AAEL003184	integral component of membrane	cellular_component
AAEL001087	integral component of membrane	cellular_component
AAEL005849	integral component of membrane	cellular_component
AAEL001900	integral component of membrane	cellular_component
AAEL001792	integral component of membrane	cellular_component
AAEL007126	integral component of membrane	cellular_component
AAEL009205	integral component of membrane	cellular_component
AAEL004213	integral component of membrane	cellular_component
AAEL007138	integral component of membrane	cellular_component
AAEL012650	extracellular region	cellular_component
AAEL009419	integral component of membrane	cellular_component
AAEL010917	integral component of membrane	cellular_component
AAEL010917	plasma membrane	cellular_component
AAEL017334	extracellular region	cellular_component
AAEL012522	integral component of membrane	cellular_component
AAEL011359	nucleus	cellular_component
AAEL007139	integral component of membrane	cellular_component
AAEL007489	integral component of membrane	cellular_component
AAEL017329	intracellular	cellular_component
AAEL012646	extracellular region	cellular_component
AAEL014670	nucleus	cellular_component
AAEL018340	integral component of membrane	cellular_component
AAEL004067	integral component of membrane	cellular_component
AAEL013583	structural constituent of ribosome	molecular_function
AAEL010687	protein binding	molecular_function
AAEL009500	metal ion binding	molecular_function
AAEL011129	oxidoreductase activity	molecular_function
AAEL011129	zinc ion binding	molecular_function
AAEL004688	beta-1,4-mannosyltransferase activity	molecular_function
AAEL008006	NAD+ binding	molecular_function
AAEL008006	3-hydroxyacyl-CoA dehydrogenase activity	molecular_function
AAEL002595	serine-type endopeptidase activity	molecular_function
AAEL014845	ATP binding	molecular_function
AAEL009951	oxidoreductase activity	molecular_function
AAEL011999	DNA binding	molecular_function
AAEL003163	sequence-specific DNA binding	molecular_function
AAEL003163	transcription factor activity, sequence-specific DNA binding	molecular_function
AAEL000647	catalytic activity	molecular_function
AAEL003099	glucuronosyltransferase activity	molecular_function
AAEL008079	serine-type endopeptidase activity	molecular_function
AAEL010137	oxidoreductase activity	molecular_function
AAEL003641	neurotransmitter:sodium symporter activity	molecular_function
AAEL010921	transporter activity	molecular_function
AAEL008567	serine-type endopeptidase activity	molecular_function
AAEL002784	zinc ion binding	molecular_function
AAEL010935	gamma-glutamyltransferase activity	molecular_function
AAEL008225	oxidoreductase activity	molecular_function
AAEL007128	transmembrane transporter activity	molecular_function
AAEL004572	DNA binding	molecular_function
AAEL003192	transmembrane transporter activity	molecular_function
AAEL007274	ATP binding	molecular_function
AAEL007274	nucleic acid binding	molecular_function
AAEL007274	helicase activity	molecular_function
AAEL007431	snoRNA binding	molecular_function
AAEL000678	catalytic activity	molecular_function
AAEL014580	gamma-glutamyltransferase activity	molecular_function
AAEL005163	RNA binding	molecular_function
AAEL007473	heme binding	molecular_function
AAEL007473	oxidoreductase activity, acting on paired donors, with incorporation or reduction of molecular oxygen	molecular_function
AAEL007473	monooxygenase activity	molecular_function
AAEL007473	iron ion binding	molecular_function
AAEL017297	heme binding	molecular_function
AAEL017297	oxidoreductase activity, acting on paired donors, with incorporation or reduction of molecular oxygen	molecular_function
AAEL017297	monooxygenase activity	molecular_function
AAEL017297	iron ion binding	molecular_function
AAEL007962	transferase activity	molecular_function
AAEL002309	peroxiredoxin activity	molecular_function
AAEL009822	G-protein coupled receptor activity	molecular_function
AAEL010125	protein binding	molecular_function
AAEL006460	protein binding	molecular_function
AAEL006473	nucleic acid binding	molecular_function
AAEL006473	nucleotide binding	molecular_function
AAEL000910	fatty-acyl-CoA reductase (alcohol-forming) activity	molecular_function
AAEL013431	proline dehydrogenase activity	molecular_function
AAEL003184	transmembrane transporter activity	molecular_function
AAEL014426	glycine dehydrogenase (decarboxylating) activity	molecular_function
AAEL014995	catalytic activity	molecular_function
AAEL005849	transmembrane transporter activity	molecular_function
AAEL001792	transporter activity	molecular_function
AAEL000667	catalytic activity	molecular_function
AAEL007126	transmembrane transporter activity	molecular_function
AAEL004784	catalytic activity	molecular_function
AAEL015336	protein binding	molecular_function
AAEL007138	transmembrane transporter activity	molecular_function
AAEL010326	zinc ion binding	molecular_function
AAEL010326	hydrolase activity, acting on ester bonds	molecular_function
AAEL012650	chitin binding	molecular_function
AAEL008474	phosphotransferase activity, alcohol group as acceptor	molecular_function
AAEL008474	kinase activity	molecular_function
AAEL004092	nucleic acid binding	molecular_function
AAEL004092	metal ion binding	molecular_function
AAEL004092	hydrolase activity	molecular_function
AAEL009419	ion channel activity	molecular_function
AAEL007667	protein binding	molecular_function
AAEL010917	transporter activity	molecular_function
AAEL015527	serine-type endopeptidase activity	molecular_function
AAEL017334	chitin binding	molecular_function
AAEL011359	DNA binding	molecular_function
AAEL011359	transcription factor activity, sequence-specific DNA binding	molecular_function
AAEL011112	oxidoreductase activity	molecular_function
AAEL011112	zinc ion binding	molecular_function
AAEL012354	protein binding	molecular_function
AAEL003750	nucleic acid binding	molecular_function
AAEL011012	GTP binding	molecular_function
AAEL007139	substrate-specific transmembrane transporter activity	molecular_function
AAEL007489	transmembrane transporter activity	molecular_function
AAEL013752	DNA binding	molecular_function
AAEL017329	metal ion binding	molecular_function
AAEL017329	protein binding	molecular_function
AAEL017329	zinc ion binding	molecular_function
AAEL012646	chitin binding	molecular_function
AAEL014670	transcription factor activity, sequence-specific DNA binding	molecular_function
AAEL011284	protein binding	molecular_function
AAEL010952	protein binding	molecular_function
AAEL004088	oxidoreductase activity	molecular_function
AAEL013776
AAEL005318
AAEL007780
AAEL000265
AAEL007703
AAEL015661
AAEL004528
AAEL005920
AAEL002381
AAEL011414
AAEL006607
AAEL017212
AAEL017122
AAEL004522
AAEL010475
AAEL004188
AAEL001751
AAEL008651
AAEL009393
AAEL013662
AAEL000757
AAEL012860

## Sheet: PM 1dpf>Sugar
Gene stable ID	GO term name	GO domain
AAEL013583	translation	biological_process
AAEL011704	response to stress	biological_process
AAEL011704	protein folding	biological_process
AAEL003769	protein initiator methionine removal	biological_process
AAEL004083	regulation of microtubule nucleation	biological_process
AAEL004083	negative regulation of microtubule polymerization	biological_process
AAEL011376	mitotic nuclear division	biological_process
AAEL002947	metabolic process	biological_process
AAEL006978	peptide cross-linking	biological_process
AAEL008353	translation	biological_process
AAEL009163	tRNA processing	biological_process
AAEL008418	L-proline biosynthetic process	biological_process
AAEL003397	translation	biological_process
AAEL015117	tRNA modification	biological_process
AAEL015117	queuosine biosynthetic process	biological_process
AAEL010450	protein import into mitochondrial inner membrane	biological_process
AAEL014489	D-amino acid catabolic process	biological_process
AAEL000293	posttranscriptional gene silencing by RNA	biological_process
AAEL006956	regulation of transcription from RNA polymerase II promoter	biological_process
AAEL006956	nucleobase-containing compound metabolic process	biological_process
AAEL006956	regulation of DNA-templated transcription, elongation	biological_process
AAEL009287	small GTPase mediated signal transduction	biological_process
AAEL009287	intracellular protein transport	biological_process
AAEL009287	nucleocytoplasmic transport	biological_process
AAEL005722	ribosome biogenesis	biological_process
AAEL013112	peptidoglycan catabolic process	biological_process
AAEL011655	asparaginyl-tRNA aminoacylation	biological_process
AAEL001102	purine ribonucleoside salvage	biological_process
AAEL012409	coenzyme A biosynthetic process	biological_process
AAEL009023	RNA processing	biological_process
AAEL009653	translation	biological_process
AAEL009658	trehalose metabolic process	biological_process
AAEL003661	ribosomal large subunit biogenesis	biological_process
AAEL003661	mature ribosome assembly	biological_process
AAEL003581	'de novo' IMP biosynthetic process	biological_process
AAEL003581	purine nucleobase biosynthetic process	biological_process
AAEL011061	regulation of Rho protein signal transduction	biological_process
AAEL006879	transmembrane transport	biological_process
AAEL006879	mitochondrial transport	biological_process
AAEL005471	protein targeting	biological_process
AAEL012686	translation	biological_process
AAEL005901	translation	biological_process
AAEL006124	protein transport	biological_process
AAEL007824	translation	biological_process
AAEL005027	translational elongation	biological_process
AAEL000182	mitochondrial electron transport, ubiquinol to cytochrome c	biological_process
AAEL006356	nucleotide-excision repair	biological_process
AAEL012681	ribosome biogenesis	biological_process
AAEL004482	rRNA processing	biological_process
AAEL010900	protein import into nucleus	biological_process
AAEL008592	RNA processing	biological_process
AAEL008592	rRNA catabolic process	biological_process
AAEL006887	ribosome biogenesis	biological_process
AAEL014053	ATP hydrolysis coupled proton transport	biological_process
AAEL012284	transcription, DNA-templated	biological_process
AAEL005856	SRP-dependent cotranslational protein targeting to membrane	biological_process
AAEL009731	carnitine biosynthetic process	biological_process
AAEL012055	lipid metabolic process	biological_process
AAEL003573	intracellular protein transport	biological_process
AAEL010537	carbohydrate metabolic process	biological_process
AAEL008103	translation	biological_process
AAEL002764	tricarboxylic acid cycle	biological_process
AAEL009630	signal transduction	biological_process
AAEL012817	transcription, DNA-templated	biological_process
AAEL015006	translation	biological_process
AAEL008703	RNA processing	biological_process
AAEL004866	regulation of cell proliferation	biological_process
AAEL004866	protein farnesylation	biological_process
AAEL000677	transcription, DNA-templated	biological_process
AAEL010481	transmembrane transport	biological_process
AAEL015291	carbohydrate metabolic process	biological_process
AAEL007267	transcription from RNA polymerase II promoter	biological_process
AAEL005165	protein folding	biological_process
AAEL005165	response to heat	biological_process
AAEL000670	response to oxidative stress	biological_process
AAEL000670	protein repair	biological_process
AAEL012991	transcription initiation from RNA polymerase II promoter	biological_process
AAEL012991	nucleotide-excision repair	biological_process
AAEL006938	seryl-tRNA aminoacylation	biological_process
AAEL014709	methionyl-tRNA aminoacylation	biological_process
AAEL000938	tRNA wobble uridine modification	biological_process
AAEL001668	glycolytic process	biological_process
AAEL011751	regulation of transcription, DNA-templated	biological_process
AAEL013997	signal transduction	biological_process
AAEL005413	translation	biological_process
AAEL006117	translation	biological_process
AAEL007487	pseudouridine synthesis	biological_process
AAEL011682	transport	biological_process
AAEL006860	translation	biological_process
AAEL007895	carbohydrate metabolic process	biological_process
AAEL013134	transcription, DNA-templated	biological_process
AAEL011517	carbohydrate metabolic process	biological_process
AAEL007315	carbohydrate metabolic process	biological_process
AAEL011824	glutathione metabolic process	biological_process
AAEL011360	regulation of translational fidelity	biological_process
AAEL011360	mitochondrial translation	biological_process
AAEL011360	glutaminyl-tRNAGln biosynthesis via transamidation	biological_process
AAEL006934	transcription, DNA-templated	biological_process
AAEL010002	intracellular protein transport	biological_process
AAEL005423	protein homooligomerization	biological_process
AAEL015236	SRP-dependent cotranslational protein targeting to membrane	biological_process
AAEL015236	negative regulation of translational elongation	biological_process
AAEL002808	peptidyl-diphthamide biosynthetic process from peptidyl-histidine	biological_process
AAEL006129	peptidyl-lysine modification to peptidyl-hypusine	biological_process
AAEL001812	ion transport	biological_process
AAEL003654	tRNA methylation	biological_process
AAEL000467	translation	biological_process
AAEL012294	intracellular signal transduction	biological_process
AAEL012294	cyclic nucleotide biosynthetic process	biological_process
AAEL013392	CDP-diacylglycerol biosynthetic process	biological_process
AAEL013392	cardiolipin biosynthetic process	biological_process
AAEL000580	cellular protein modification process	biological_process
AAEL007771	translation	biological_process
AAEL005817	translation	biological_process
AAEL007441	SRP-dependent cotranslational protein targeting to membrane	biological_process
AAEL005455	glutamine metabolic process	biological_process
AAEL005455	'de novo' CTP biosynthetic process	biological_process
AAEL012746	protein folding	biological_process
AAEL000703	carbohydrate metabolic process	biological_process
AAEL007029	pointed-end actin filament capping	biological_process
AAEL003142	translation	biological_process
AAEL002179	regulation of transcription, DNA-templated	biological_process
AAEL014843	response to stress	biological_process
AAEL014843	protein folding	biological_process
AAEL003552	transcription, DNA-templated	biological_process
AAEL015631	asparagine biosynthetic process	biological_process
AAEL009099	UMP salvage	biological_process
AAEL009099	CMP salvage	biological_process
AAEL011628	transport	biological_process
AAEL003427	translation	biological_process
AAEL011657	protein import into nucleus	biological_process
AAEL008042	GPI anchor biosynthetic process	biological_process
AAEL011184	transport	biological_process
AAEL004855	transmembrane transport	biological_process
AAEL013613	acetyl-CoA biosynthetic process from pyruvate	biological_process
AAEL009617	regulation of translational initiation	biological_process
AAEL009617	formation of translation preinitiation complex	biological_process
AAEL008960	DNA repair	biological_process
AAEL008960	telomere maintenance	biological_process
AAEL008960	DNA recombination	biological_process
AAEL008960	DNA replication	biological_process
AAEL008960	regulation of double-strand break repair via homologous recombination	biological_process
AAEL000798	SREBP signaling pathway	biological_process
AAEL000798	cholesterol metabolic process	biological_process
AAEL001472	phospholipid biosynthetic process	biological_process
AAEL011435	RNA modification	biological_process
AAEL003882	protein import into nucleus	biological_process
AAEL000550	DNA repair	biological_process
AAEL000550	DNA recombination	biological_process
AAEL000550	DNA replication	biological_process
AAEL007130	leucyl-tRNA aminoacylation	biological_process
AAEL011814	translation	biological_process
AAEL003734	tricarboxylic acid cycle	biological_process
AAEL005635	intracellular transport	biological_process
AAEL010506	G-protein coupled receptor signaling pathway	biological_process
AAEL009999	DNA repair	biological_process
AAEL003528	transcription elongation from RNA polymerase II promoter	biological_process
AAEL003528	histone modification	biological_process
AAEL012278	proteolysis	biological_process
AAEL004433	translation	biological_process
AAEL013097	translation	biological_process
AAEL014845	response to stress	biological_process
AAEL014845	protein folding	biological_process
AAEL006115	regulation of translational initiation	biological_process
AAEL006115	formation of translation preinitiation complex	biological_process
AAEL001176	spermine biosynthetic process	biological_process
AAEL001176	spermidine biosynthetic process	biological_process
AAEL001176	S-adenosylmethioninamine biosynthetic process	biological_process
AAEL011959	methylation	biological_process
AAEL001648	microtubule-based movement	biological_process
AAEL001909	translation	biological_process
AAEL015066	calcium-mediated signaling	biological_process
AAEL012348	mRNA splicing, via spliceosome	biological_process
AAEL012743	cellular lipid metabolic process	biological_process
AAEL002813	ATP synthesis coupled proton transport	biological_process
AAEL002089	signal transduction	biological_process
AAEL007496	transcription, DNA-templated	biological_process
AAEL004970	glycerol metabolic process	biological_process
AAEL000452	regulation of transcription, DNA-templated	biological_process
AAEL004829	respiratory electron transport chain	biological_process
AAEL000844	N-terminal protein amino acid methylation	biological_process
AAEL005355	RNA processing	biological_process
AAEL003873	glycerol-3-phosphate metabolic process	biological_process
AAEL001615	translation	biological_process
AAEL011117	regulation of transcription, DNA-templated	biological_process
AAEL011117	transcription, DNA-templated	biological_process
AAEL007854	nuclear-transcribed mRNA catabolic process, no-go decay	biological_process
AAEL007854	nuclear-transcribed mRNA catabolic process, non-stop decay	biological_process
AAEL007854	RNA surveillance	biological_process
AAEL002016	cell redox homeostasis	biological_process
AAEL010823	ATP synthesis coupled proton transport	biological_process
AAEL013071	protein glycosylation	biological_process
AAEL003906	base-excision repair, AP site formation	biological_process
AAEL001089	tRNA processing	biological_process
AAEL012897	tricarboxylic acid cycle	biological_process
AAEL004146	protein-chromophore linkage	biological_process
AAEL004146	transcription, DNA-templated	biological_process
AAEL004146	negative regulation of transcription, DNA-templated	biological_process
AAEL004146	rhythmic process	biological_process
AAEL004146	regulation of circadian rhythm	biological_process
AAEL004146	protein import into nucleus, translocation	biological_process
AAEL005740	metabolic process	biological_process
AAEL007216	fatty acid biosynthetic process	biological_process
AAEL003091	metabolic process	biological_process
AAEL003071	pseudouridine synthesis	biological_process
AAEL009431	ribosome biogenesis	biological_process
AAEL012552	ATP synthesis coupled electron transport	biological_process
AAEL004035	intracellular protein transport	biological_process
AAEL007256	DNA recombination	biological_process
AAEL011789	carbohydrate metabolic process	biological_process
AAEL011789	tricarboxylic acid cycle	biological_process
AAEL001024	transport	biological_process
AAEL009380	lipid catabolic process	biological_process
AAEL009380	intracellular signal transduction	biological_process
AAEL010119	transport	biological_process
AAEL010230	mitochondrial electron transport, NADH to ubiquinone	biological_process
AAEL001080	ribosome biogenesis	biological_process
AAEL001080	RNA processing	biological_process
AAEL013291	negative regulation of transcription from RNA polymerase II promoter	biological_process
AAEL001280	translation	biological_process
AAEL005879	cell adhesion	biological_process
AAEL012814	intracellular signal transduction	biological_process
AAEL012813	lipid metabolic process	biological_process
AAEL008755	transcription, DNA-templated	biological_process
AAEL005643	small GTPase mediated signal transduction	biological_process
AAEL004457	oxidation-reduction process	biological_process
AAEL014529	intracellular transport	biological_process
AAEL012382	nucleotide catabolic process	biological_process
AAEL006172	transcription elongation from RNA polymerase II promoter	biological_process
AAEL006172	histone modification	biological_process
AAEL007176	microtubule-based movement	biological_process
AAEL006222	cell adhesion	biological_process
AAEL006222	cytoskeletal anchoring at plasma membrane	biological_process
AAEL013150	protein initiator methionine removal	biological_process
AAEL002002	translation	biological_process
AAEL011391	translation	biological_process
AAEL002486	protein transport	biological_process
AAEL015391	glutathione metabolic process	biological_process
AAEL012002	carbohydrate metabolic process	biological_process
AAEL009202	regulation of transcription from RNA polymerase III promoter	biological_process
AAEL001400	transcription, DNA-templated	biological_process
AAEL006048	immune response	biological_process
AAEL015297	transcription, DNA-templated	biological_process
AAEL004663	tRNA processing	biological_process
AAEL004663	pseudouridine synthesis	biological_process
AAEL014899	metabolic process	biological_process
AAEL007728	protein folding	biological_process
AAEL011908	nucleosome assembly	biological_process
AAEL011235	DNA replication-independent nucleosome assembly	biological_process
AAEL011877	peptidyl-arginine methylation	biological_process
AAEL011087	transcription, DNA-templated	biological_process
AAEL009340	cellular protein modification process	biological_process
AAEL013421	carbohydrate metabolic process	biological_process
AAEL010799	cell adhesion	biological_process
AAEL010799	tissue regeneration	biological_process
AAEL001662	microtubule-based movement	biological_process
AAEL001521	regulation of apoptotic process	biological_process
AAEL007653	allantoin catabolic process	biological_process
AAEL004558	tRNA methylation	biological_process
AAEL004558	RNA (guanine-N7)-methylation	biological_process
AAEL006095	actin filament severing	biological_process
AAEL006095	barbed-end actin filament capping	biological_process
AAEL006095	actin nucleation	biological_process
AAEL011415	regulation of transcription, DNA-templated	biological_process
AAEL011415	histone H3-K4 demethylation	biological_process
AAEL007668	apoptotic process	biological_process
AAEL006363	nucleotide biosynthetic process	biological_process
AAEL003908	transport	biological_process
AAEL012980	maturation of 5.8S rRNA from tricistronic rRNA transcript (SSU-rRNA, 5.8S rRNA, LSU-rRNA)	biological_process
AAEL012980	maturation of LSU-rRNA from tricistronic rRNA transcript (SSU-rRNA, 5.8S rRNA, LSU-rRNA)	biological_process
AAEL009506	translation	biological_process
AAEL002766	mitochondrial translation	biological_process
AAEL002766	glutaminyl-tRNAGln biosynthesis via transamidation	biological_process
AAEL013694	translation	biological_process
AAEL013694	ribosomal small subunit assembly	biological_process
AAEL009101	regulation of translational initiation	biological_process
AAEL009101	formation of translation preinitiation complex	biological_process
AAEL013469	valyl-tRNA aminoacylation	biological_process
AAEL014127	transmembrane transport	biological_process
AAEL006566	transcription, DNA-templated	biological_process
AAEL006566	positive regulation of DNA-templated transcription, elongation	biological_process
AAEL003099	metabolic process	biological_process
AAEL008128	protein transport	biological_process
AAEL005106	nicotinamide nucleotide biosynthetic process	biological_process
AAEL005146	cell cycle	biological_process
AAEL008680	tRNA wobble uridine modification	biological_process
AAEL008680	protein urmylation	biological_process
AAEL008680	tRNA thio-modification	biological_process
AAEL008482	DNA repair	biological_process
AAEL008482	DNA replication	biological_process
AAEL010008	valine catabolic process	biological_process
AAEL006972	maturation of SSU-rRNA from tricistronic rRNA transcript (SSU-rRNA, 5.8S rRNA, LSU-rRNA)	biological_process
AAEL006587	thiamine diphosphate biosynthetic process	biological_process
AAEL006587	thiamine metabolic process	biological_process
AAEL001484	intracellular protein transport	biological_process
AAEL008175	RNA processing	biological_process
AAEL006851	regulation of translational initiation	biological_process
AAEL006851	formation of translation preinitiation complex	biological_process
AAEL002372	translation	biological_process
AAEL007715	translation	biological_process
AAEL006564	transport	biological_process
AAEL009994	translation	biological_process
AAEL009475	cellular amino acid metabolic process	biological_process
AAEL009475	'de novo' pyrimidine nucleobase biosynthetic process	biological_process
AAEL014072	regulation of transcription, DNA-templated	biological_process
AAEL009851	DNA replication	biological_process
AAEL009851	translesion synthesis	biological_process
AAEL010797	regulation of transcription, DNA-templated	biological_process
AAEL010797	transcription, DNA-templated	biological_process
AAEL000578	cellular protein modification process	biological_process
AAEL010486	cell redox homeostasis	biological_process
AAEL011055	protein folding	biological_process
AAEL011055	response to heat	biological_process
AAEL012004	signal transduction	biological_process
AAEL006707	cell adhesion	biological_process
AAEL003303	protein folding	biological_process
AAEL003396	translation	biological_process
AAEL014052	protein secretion	biological_process
AAEL006661	transcription, DNA-templated	biological_process
AAEL013726	vesicle-mediated transport	biological_process
AAEL012719	phospholipid biosynthetic process	biological_process
AAEL013021	translation	biological_process
AAEL009542	RNA processing	biological_process
AAEL008848	ATP synthesis coupled proton transport	biological_process
AAEL002791	metabolic process	biological_process
AAEL002433	peroxisome fission	biological_process
AAEL006532	regulation of transcription, DNA-templated	biological_process
AAEL006532	transcription, DNA-templated	biological_process
AAEL006532	chromatin modification	biological_process
AAEL011245	peptidyl-lysine modification to peptidyl-hypusine	biological_process
AAEL001670	ER to Golgi vesicle-mediated transport	biological_process
AAEL001503	regulation of pH	biological_process
AAEL002427	regulation of transcription, DNA-templated	biological_process
AAEL002427	transcription initiation from RNA polymerase III promoter	biological_process
AAEL006718	carbohydrate transport	biological_process
AAEL003822	translation	biological_process
AAEL012736	translation	biological_process
AAEL005062	metabolic process	biological_process
AAEL003807	cell redox homeostasis	biological_process
AAEL001037	enzyme-directed rRNA 2'-O-methylation	biological_process
AAEL005866	mitochondrial electron transport, succinate to ubiquinone	biological_process
AAEL005866	protein-FAD linkage	biological_process
AAEL007120	regulation of transcription, DNA-templated	biological_process
AAEL010617	transcription, DNA-templated	biological_process
AAEL001220	sensory perception of sound	biological_process
AAEL001220	antennal morphogenesis	biological_process
AAEL001220	chaeta morphogenesis	biological_process
AAEL001220	actin filament-based movement	biological_process
AAEL001220	imaginal disc-derived wing hair organization	biological_process
AAEL012750	transcription, DNA-templated	biological_process
AAEL012750	nucleotide-excision repair	biological_process
AAEL006698	translation	biological_process
AAEL001756	ubiquitin-dependent protein catabolic process	biological_process
AAEL005678	transmembrane transport	biological_process
AAEL002992	sphingolipid biosynthetic process	biological_process
AAEL000404	nucleotide-excision repair	biological_process
AAEL002867	phenylalanyl-tRNA aminoacylation	biological_process
AAEL012987	regulation of mRNA splicing, via spliceosome	biological_process
AAEL002250	DNA repair	biological_process
AAEL004607	Mo-molybdopterin cofactor biosynthetic process	biological_process
AAEL004607	enzyme active site formation via cysteine modification to L-cysteine persulfide	biological_process
AAEL004607	tRNA wobble position uridine thiolation	biological_process
AAEL007056	transcription, DNA-templated	biological_process
AAEL007056	nucleotide-excision repair	biological_process
AAEL005220	translation	biological_process
AAEL001426	mRNA catabolic process	biological_process
AAEL015373	protein folding	biological_process
AAEL008028	transmembrane transport	biological_process
AAEL004325	translation	biological_process
AAEL006426	carbohydrate metabolic process	biological_process
AAEL010602	glycogen biosynthetic process	biological_process
AAEL010716	protein transport	biological_process
AAEL009908	mitochondrial translation	biological_process
AAEL009908	glutaminyl-tRNAGln biosynthesis via transamidation	biological_process
AAEL004886	mRNA processing	biological_process
AAEL007001	transmembrane transport	biological_process
AAEL008341	one-carbon metabolic process	biological_process
AAEL009490	'de novo' pyrimidine nucleobase biosynthetic process	biological_process
AAEL009490	glutamine metabolic process	biological_process
AAEL009458	vesicle-mediated transport	biological_process
AAEL008794	transcription from RNA polymerase III promoter	biological_process
AAEL010563	tyrosyl-tRNA aminoacylation	biological_process
AAEL002417	regulation of muscle contraction	biological_process
AAEL005181	peptidyl-amino acid modification	biological_process
AAEL010143	tricarboxylic acid cycle	biological_process
AAEL005839	nucleotide catabolic process	biological_process
AAEL005839	nucleoside metabolic process	biological_process
AAEL007562	protein transport	biological_process
AAEL014896	signal transduction	biological_process
AAEL004501	one-carbon metabolic process	biological_process
AAEL004501	S-adenosylmethionine biosynthetic process	biological_process
AAEL008044	translation	biological_process
AAEL009225	translation	biological_process
AAEL000984	cell morphogenesis	biological_process
AAEL000984	regulation of Rho protein signal transduction	biological_process
AAEL000984	cytokinesis	biological_process
AAEL000984	positive regulation of neuron differentiation	biological_process
AAEL013600	cell adhesion	biological_process
AAEL013600	integrin-mediated signaling pathway	biological_process
AAEL000262	mRNA processing	biological_process
AAEL000262	nuclear-transcribed mRNA poly(A) tail shortening	biological_process
AAEL000262	positive regulation of cytoplasmic mRNA processing body assembly	biological_process
AAEL003110	chitin catabolic process	biological_process
AAEL003110	carbohydrate metabolic process	biological_process
AAEL014198	phospholipid biosynthetic process	biological_process
AAEL010018	regulation of transcription, DNA-templated	biological_process
AAEL011282	rRNA processing	biological_process
AAEL008605	nucleotide metabolic process	biological_process
AAEL008605	deoxyribonucleoside triphosphate catabolic process	biological_process
AAEL015315	glyoxylate cycle	biological_process
AAEL007568	transcription, DNA-templated	biological_process
AAEL014768	glutamate biosynthetic process	biological_process
AAEL010608	tricarboxylic acid cycle	biological_process
AAEL010608	electron transport chain	biological_process
AAEL004808	regulation of cell cycle	biological_process
AAEL004808	regulation of RNA splicing	biological_process
AAEL011157	ATP synthesis coupled electron transport	biological_process
AAEL012329	cysteinyl-tRNA aminoacylation	biological_process
AAEL009164	tRNA processing	biological_process
AAEL005911	transmembrane transport	biological_process
AAEL005801	glutamyl-tRNA aminoacylation	biological_process
AAEL005801	prolyl-tRNA aminoacylation	biological_process
AAEL008706	rRNA processing	biological_process
AAEL014715	regulation of translational initiation	biological_process
AAEL014715	formation of translation preinitiation complex	biological_process
AAEL008736	regulation of transcription, DNA-templated	biological_process
AAEL011057	nucleotide-excision repair	biological_process
AAEL004294	pyruvate metabolic process	biological_process
AAEL006090	actin filament severing	biological_process
AAEL006090	barbed-end actin filament capping	biological_process
AAEL006090	actin nucleation	biological_process
AAEL001375	regulation of transcription, DNA-templated	biological_process
AAEL013237	mitochondrial DNA replication	biological_process
AAEL012707	ubiquitin-dependent protein catabolic process	biological_process
AAEL012707	protein deubiquitination	biological_process
AAEL012707	DNA damage response, signal transduction by p53 class mediator	biological_process
AAEL015122	cullin deneddylation	biological_process
AAEL015122	COP9 signalosome assembly	biological_process
AAEL010070	signal transduction	biological_process
AAEL003865	signaling	biological_process
AAEL003683	tRNA processing	biological_process
AAEL003683	pseudouridine synthesis	biological_process
AAEL010366	metabolic process	biological_process
AAEL011587	translation	biological_process
AAEL000674	RNA processing	biological_process
AAEL011686	glycogen biosynthetic process	biological_process
AAEL015081	tRNA processing	biological_process
AAEL002284	transcription, DNA-templated	biological_process
AAEL015575	intracellular protein transport	biological_process
AAEL010505	carbohydrate metabolic process	biological_process
AAEL010505	pentose-phosphate shunt	biological_process
AAEL002493	metabolic process	biological_process
AAEL010611	fatty acid biosynthetic process	biological_process
AAEL010818	transport	biological_process
AAEL006033	'de novo' pyrimidine nucleobase biosynthetic process	biological_process
AAEL006033	'de novo' UMP biosynthetic process	biological_process
AAEL009678	regulation of ARF protein signal transduction	biological_process
AAEL009014	intracellular signal transduction	biological_process
AAEL009856	sodium ion transport	biological_process
AAEL009856	transmembrane transport	biological_process
AAEL002843	ribosome biogenesis	biological_process
AAEL002843	pseudouridine synthesis	biological_process
AAEL013989	intracellular protein transport	biological_process
AAEL001177	SRP-dependent cotranslational protein targeting to membrane	biological_process
AAEL003367	ribosome biogenesis	biological_process
AAEL015011	phosphatidylinositol phosphorylation	biological_process
AAEL013966	protein folding	biological_process
AAEL015601	tryptophanyl-tRNA aminoacylation	biological_process
AAEL005149	neuromuscular junction development	biological_process
AAEL013497	transport	biological_process
AAEL010821	ribosome biogenesis	biological_process
AAEL005446	fructose metabolic process	biological_process
AAEL005446	fructose 2,6-bisphosphate metabolic process	biological_process
AAEL001341	regulation of mitotic cell cycle spindle assembly checkpoint	biological_process
AAEL002232	tRNA processing	biological_process
AAEL003090	glyoxylate cycle	biological_process
AAEL013818	RNA processing	biological_process
AAEL001134	valine metabolic process	biological_process
AAEL001134	thymine metabolic process	biological_process
AAEL002948	iron-sulfur cluster assembly	biological_process
AAEL013729	intracellular signal transduction	biological_process
AAEL002337	protein folding	biological_process
AAEL014237	regulation of transcription, DNA-templated	biological_process
AAEL014237	chromatin remodeling	biological_process
AAEL004914	SRP-dependent cotranslational protein targeting to membrane	biological_process
AAEL003522	protein methylation	biological_process
AAEL012218	protein import into mitochondrial matrix	biological_process
AAEL014252	nitrate assimilation	biological_process
AAEL001169	maturation of 5.8S rRNA from tricistronic rRNA transcript (SSU-rRNA, 5.8S rRNA, LSU-rRNA)	biological_process
AAEL001169	maturation of LSU-rRNA from tricistronic rRNA transcript (SSU-rRNA, 5.8S rRNA, LSU-rRNA)	biological_process
AAEL013888	mRNA processing	biological_process
AAEL013158	translation	biological_process
AAEL000206	cell adhesion	biological_process
AAEL000206	tissue regeneration	biological_process
AAEL011199	tRNA processing	biological_process
AAEL008871	tricarboxylic acid cycle	biological_process
AAEL010063	protein folding	biological_process
AAEL005084	microtubule-based process	biological_process
AAEL001242	pseudouridine synthesis	biological_process
AAEL009382	transcription, DNA-templated	biological_process
AAEL009382	negative regulation of transcription, DNA-templated	biological_process
AAEL009382	histone H3-K4 demethylation	biological_process
AAEL009382	histone H3-K36 demethylation	biological_process
AAEL011758	protein folding	biological_process
AAEL001787	DNA repair	biological_process
AAEL002528	regulation of transcription, DNA-templated	biological_process
AAEL002528	transcription, DNA-templated	biological_process
AAEL013272	translation	biological_process
AAEL013998	regulation of transcription, DNA-templated	biological_process
AAEL013998	transcription initiation from RNA polymerase II promoter	biological_process
AAEL005046	mRNA processing	biological_process
AAEL012154	nucleotide catabolic process	biological_process
AAEL009080	intracellular protein transport	biological_process
AAEL010759	DNA damage checkpoint	biological_process
AAEL002956	carbohydrate metabolic process	biological_process
AAEL002956	tricarboxylic acid cycle	biological_process
AAEL011656	translation	biological_process
AAEL010341	regulation of transcription, DNA-templated	biological_process
AAEL010341	DNA repair	biological_process
AAEL010341	histone acetylation	biological_process
AAEL010341	transcription, DNA-templated	biological_process
AAEL010341	regulation of cell proliferation	biological_process
AAEL010341	regulation of Wnt signaling pathway	biological_process
AAEL010341	histone exchange	biological_process
AAEL007818	proteolysis	biological_process
AAEL007818	digestion	biological_process
AAEL010783	potassium ion transport	biological_process
AAEL010783	sodium ion transport	biological_process
AAEL012245	chitin metabolic process	biological_process
AAEL003006	metabolic process	biological_process
AAEL012503	nuclear-transcribed mRNA catabolic process, nonsense-mediated decay	biological_process
AAEL010013	RNA splicing	biological_process
AAEL008188	translation	biological_process
AAEL014903	translation	biological_process
AAEL011584	protein refolding	biological_process
AAEL009590	protein import into mitochondrial matrix	biological_process
AAEL010801	mitochondrial electron transport, ubiquinol to cytochrome c	biological_process
AAEL002418	translation	biological_process
AAEL013964	translation	biological_process
AAEL013128	fatty acid biosynthetic process	biological_process
AAEL000988	cellular protein modification process	biological_process
AAEL008679	alpha-tubulin acetylation	biological_process
AAEL008679	neuron development	biological_process
AAEL008679	regulation of microtubule cytoskeleton organization	biological_process
AAEL002562	tRNA processing	biological_process
AAEL006039	protein glycosylation	biological_process
AAEL005639	metabolic process	biological_process
AAEL005072	small GTPase mediated signal transduction	biological_process
AAEL009839	mRNA transport	biological_process
AAEL009839	gene silencing by RNA	biological_process
AAEL009839	7-methylguanosine mRNA capping	biological_process
AAEL009839	mRNA cis splicing, via spliceosome	biological_process
AAEL001488	translation	biological_process
AAEL003913	methionyl-tRNA aminoacylation	biological_process
AAEL005097	translation	biological_process
AAEL004060	ATP synthesis coupled proton transport	biological_process
AAEL011943	regulation of transcription, DNA-templated	biological_process
AAEL011943	transcription, DNA-templated	biological_process
AAEL007402	transcription, DNA-templated	biological_process
AAEL011632	protein folding	biological_process
AAEL002669	metabolic process	biological_process
AAEL011309	'de novo' pyrimidine nucleobase biosynthetic process	biological_process
AAEL011309	'de novo' UMP biosynthetic process	biological_process
AAEL007054	electron transport chain	biological_process
AAEL005050	seryl-tRNA aminoacylation	biological_process
AAEL010830	translation	biological_process
AAEL011233	mRNA splicing, via spliceosome	biological_process
AAEL007718	regulation of translational initiation	biological_process
AAEL007718	formation of translation preinitiation complex	biological_process
AAEL015075	intracellular signal transduction	biological_process
AAEL012944	translation	biological_process
AAEL007853	RNA processing	biological_process
AAEL006625	mature ribosome assembly	biological_process
AAEL004441	intracellular protein transport	biological_process
AAEL007586	transport	biological_process
AAEL015001	intracellular protein transport	biological_process
AAEL015001	vesicle-mediated transport	biological_process
AAEL013488	tRNA wobble uridine modification	biological_process
AAEL000215	tRNA 5'-leader removal	biological_process
AAEL000215	mRNA cleavage	biological_process
AAEL000215	rRNA processing	biological_process
AAEL011708	response to stress	biological_process
AAEL011708	protein folding	biological_process
AAEL009863	sodium ion transport	biological_process
AAEL009863	transmembrane transport	biological_process
AAEL010491	protein folding	biological_process
AAEL002048	histidyl-tRNA aminoacylation	biological_process
AAEL005162	translation	biological_process
AAEL009323	one-carbon metabolic process	biological_process
AAEL010742	mitochondrial translational elongation	biological_process
AAEL008213	transport	biological_process
AAEL002534	translation	biological_process
AAEL008120	cytoplasmic translation	biological_process
AAEL008120	tRNA nucleoside ribose methylation	biological_process
AAEL006748	RNA splicing	biological_process
AAEL006748	mRNA transport	biological_process
AAEL006748	mRNA processing	biological_process
AAEL001515	regulation of apoptotic process	biological_process
AAEL000963	mitochondrial respiratory chain complex IV assembly	biological_process
AAEL001218	alanyl-tRNA aminoacylation	biological_process
AAEL001113	transmembrane transport	biological_process
AAEL000255	intracellular signal transduction	biological_process
AAEL000255	regulation of growth	biological_process
AAEL002334	regulation of translational initiation	biological_process
AAEL002334	formation of translation preinitiation complex	biological_process
AAEL010071	polyamine metabolic process	biological_process
AAEL000529	translation	biological_process
AAEL003151	mitotic DNA replication termination	biological_process
AAEL006415	leucyl-tRNA aminoacylation	biological_process
AAEL006070	glycolytic process	biological_process
AAEL010159	intracellular protein transport	biological_process
AAEL011586	chitin metabolic process	biological_process
AAEL000708	rRNA processing	biological_process
AAEL003161	'de novo' AMP biosynthetic process	biological_process
AAEL006135	gene silencing by RNA	biological_process
AAEL006135	7-methylguanosine mRNA capping	biological_process
AAEL006135	mRNA cis splicing, via spliceosome	biological_process
AAEL006050	mRNA transport	biological_process
AAEL006551	positive regulation of protein dephosphorylation	biological_process
AAEL005451	translation	biological_process
AAEL010033	mismatch repair	biological_process
AAEL005567	nucleosome assembly	biological_process
AAEL002639	translation	biological_process
AAEL009392	intracellular protein transport	biological_process
AAEL001603	cell adhesion	biological_process
AAEL001603	integrin-mediated signaling pathway	biological_process
AAEL005037	seryl-tRNA aminoacylation	biological_process
AAEL008169	translation	biological_process
AAEL009457	intracellular transport	biological_process
AAEL014562	translation	biological_process
AAEL010814	tricarboxylic acid cycle	biological_process
AAEL006867	mRNA catabolic process	biological_process
AAEL010054	regulation of transcription, DNA-templated	biological_process
AAEL010054	chromatin modification	biological_process
AAEL001382	RNA processing	biological_process
AAEL007707	carbohydrate metabolic process	biological_process
AAEL007707	tricarboxylic acid cycle	biological_process
AAEL007707	malate metabolic process	biological_process
AAEL008392	regulation of transcription, DNA-templated	biological_process
AAEL009535	IMP salvage	biological_process
AAEL013700	transcription, DNA-templated	biological_process
AAEL009859	ribosome biogenesis	biological_process
AAEL005831	seryl-tRNA aminoacylation	biological_process
AAEL007431	ribosome biogenesis	biological_process
AAEL007431	pseudouridine synthesis	biological_process
AAEL011603	DNA topological change	biological_process
AAEL005690	protein folding	biological_process
AAEL014292	translation	biological_process
AAEL011522	small GTPase mediated signal transduction	biological_process
AAEL007237	DNA repair	biological_process
AAEL015636	immune response	biological_process
AAEL008058	synapse organization	biological_process
AAEL001052	protein folding	biological_process
AAEL010832	tRNA processing	biological_process
AAEL005150	translation	biological_process
AAEL011231	transcription, DNA-templated	biological_process
AAEL011231	steroid hormone mediated signaling pathway	biological_process
AAEL007400	SRP-dependent cotranslational protein targeting to membrane	biological_process
AAEL007699	translation	biological_process
AAEL003801	translation	biological_process
AAEL002522	RNA processing	biological_process
AAEL008786	CAAX-box protein processing	biological_process
AAEL008582	translation	biological_process
AAEL009914	RNA splicing	biological_process
AAEL012523	regulation of transcription, DNA-templated	biological_process
AAEL012523	nucleotide-excision repair	biological_process
AAEL002287	isoprenoid biosynthetic process	biological_process
AAEL002837	RNA modification	biological_process
AAEL005719	mRNA processing	biological_process
AAEL007392	protein targeting	biological_process
AAEL008412	protein import into mitochondrial matrix	biological_process
AAEL012359	UTP biosynthetic process	biological_process
AAEL012359	CTP biosynthetic process	biological_process
AAEL012359	GTP biosynthetic process	biological_process
AAEL013862	arginyl-tRNA aminoacylation	biological_process
AAEL009109	protein folding	biological_process
AAEL004151	translation	biological_process
AAEL010744	regulation of transcription, DNA-templated	biological_process
AAEL011745	mRNA splicing, via spliceosome	biological_process
AAEL001121	protein glycosylation	biological_process
AAEL013869	mRNA 3'-end processing	biological_process
AAEL001393	intracellular signal transduction	biological_process
AAEL001393	regulation of Rho protein signal transduction	biological_process
AAEL011099	metabolic process	biological_process
AAEL004243	nucleobase-containing compound metabolic process	biological_process
AAEL001109	cell redox homeostasis	biological_process
AAEL004503	translation	biological_process
AAEL007934	tRNA processing	biological_process
AAEL003989	G-protein coupled receptor signaling pathway	biological_process
AAEL001883	transcription, DNA-templated	biological_process
AAEL011689	fatty acid biosynthetic process	biological_process
AAEL002930	DNA repair	biological_process
AAEL001827	protein deubiquitination	biological_process
AAEL005041	maturation of 5.8S rRNA from tricistronic rRNA transcript (SSU-rRNA, 5.8S rRNA, LSU-rRNA)	biological_process
AAEL005041	maturation of LSU-rRNA from tricistronic rRNA transcript (SSU-rRNA, 5.8S rRNA, LSU-rRNA)	biological_process
AAEL011249	ubiquinone biosynthetic process	biological_process
AAEL011249	isoprenoid biosynthetic process	biological_process
AAEL011249	transcription from RNA polymerase III promoter	biological_process
AAEL011249	transcription from RNA polymerase I promoter	biological_process
AAEL000371	synapse organization	biological_process
AAEL009613	translation	biological_process
AAEL005897	cristae formation	biological_process
AAEL002216	signal transduction	biological_process
AAEL002216	regulation of protein kinase activity	biological_process
AAEL000421	protein prenylation	biological_process
AAEL005944	translation	biological_process
AAEL005163	ribosome assembly	biological_process
AAEL001066	translation	biological_process
AAEL003973	regulation of transcription, DNA-templated	biological_process
AAEL008434	protein transport	biological_process
AAEL008434	protein retention in ER lumen	biological_process
AAEL010136	regulation of transcription, DNA-templated	biological_process
AAEL006734	protein insertion into membrane	biological_process
AAEL000986	mitochondrial electron transport, NADH to ubiquinone	biological_process
AAEL011842	transmembrane transport	biological_process
AAEL002450	negative regulation of transcription, DNA-templated	biological_process
AAEL016968	'de novo' IMP biosynthetic process	biological_process
AAEL016968	'de novo' AMP biosynthetic process	biological_process
AAEL017280	chromatin remodeling	biological_process
AAEL017561	DNA recombination	biological_process
AAEL017561	DNA ligation involved in DNA repair	biological_process
AAEL017561	DNA biosynthetic process	biological_process
AAEL017004	ubiquitin-dependent protein catabolic process	biological_process
AAEL017004	protein deubiquitination	biological_process
AAEL017113	ribosome biogenesis	biological_process
AAEL017113	pseudouridine synthesis	biological_process
AAEL017543	spliceosomal tri-snRNP complex assembly	biological_process
AAEL017420	intracellular signal transduction	biological_process
AAEL016984	glycolytic process	biological_process
AAEL016984	glucose metabolic process	biological_process
AAEL017059	metabolic process	biological_process
AAEL017161	mRNA splicing, via spliceosome	biological_process
AAEL017010	transcription, DNA-templated	biological_process
AAEL017198	translation	biological_process
AAEL009600	transcription, DNA-templated	biological_process
AAEL002062	transcription, DNA-templated	biological_process
AAEL012380	peptidoglycan catabolic process	biological_process
AAEL011734	signal transduction	biological_process
AAEL004223	defense response to bacterium	biological_process
AAEL004223	innate immune response	biological_process
AAEL017211	defense response to bacterium	biological_process
AAEL017211	innate immune response	biological_process
AAEL001932	signal transduction	biological_process
AAEL008322	multicellular organismal development	biological_process
AAEL008322	canonical Wnt signaling pathway	biological_process
AAEL006669	multicellular organismal development	biological_process
AAEL006669	smoothened signaling pathway	biological_process
AAEL000246	homophilic cell adhesion via plasma membrane adhesion molecules	biological_process
AAEL000246	cell surface receptor signaling pathway	biological_process
AAEL009344	intracellular signal transduction	biological_process
AAEL009344	cyclic nucleotide biosynthetic process	biological_process
AAEL013248	transcription, DNA-templated	biological_process
AAEL017445	transcription, DNA-templated	biological_process
AAEL006509	ATP synthesis coupled proton transport	biological_process
AAEL006529	regulation of small GTPase mediated signal transduction	biological_process
AAEL003220	signal transduction	biological_process
AAEL000486	protein folding	biological_process
AAEL000032	translation	biological_process
AAEL000906	regulation of ARF protein signal transduction	biological_process
AAEL007940	sensory perception of taste	biological_process
AAEL014836	translation	biological_process
AAEL006939	regulation of transcription, DNA-templated	biological_process
AAEL002343	regulation of transcription, DNA-templated	biological_process
AAEL002343	transcription, DNA-templated	biological_process
AAEL006511	translation	biological_process
AAEL001746	transcription, DNA-templated	biological_process
AAEL003942	translation	biological_process
AAEL012264	translation	biological_process
AAEL000010	translation	biological_process
AAEL006474	cellular response to oxidative stress	biological_process
AAEL006474	regulation of mitochondrial DNA replication	biological_process
AAEL006474	misfolded or incompletely synthesized protein catabolic process	biological_process
AAEL006474	chaperone-mediated protein complex assembly	biological_process
AAEL006474	oxidation-dependent protein catabolic process	biological_process
AAEL000922	RNA processing	biological_process
AAEL000922	mRNA catabolic process	biological_process
AAEL005524	one-carbon metabolic process	biological_process
AAEL006501	DNA replication	biological_process
AAEL005528	transport	biological_process
AAEL007354	tRNA processing	biological_process
AAEL007354	pseudouridine synthesis	biological_process
AAEL000903	protein transport	biological_process
AAEL000903	mRNA export from nucleus	biological_process
AAEL000903	transcription elongation from RNA polymerase II promoter	biological_process
AAEL000903	positive regulation of transcription, DNA-templated	biological_process
AAEL000903	histone deubiquitination	biological_process
AAEL012151	small GTPase mediated signal transduction	biological_process
AAEL004562	DNA repair	biological_process
AAEL013429	signal transduction	biological_process
AAEL013536	translation	biological_process
AAEL007945	formation of translation preinitiation complex	biological_process
AAEL009775	TOR signaling	biological_process
AAEL004493	ribosome biogenesis	biological_process
AAEL010986	nucleotide catabolic process	biological_process
AAEL004520	signal transduction	biological_process
AAEL005629	translation	biological_process
AAEL004464	transmembrane transport	biological_process
AAEL004107	UTP biosynthetic process	biological_process
AAEL004107	CTP biosynthetic process	biological_process
AAEL004107	GTP biosynthetic process	biological_process
AAEL010968	tRNA modification	biological_process
AAEL010968	queuosine biosynthetic process	biological_process
AAEL001321	transcription, DNA-templated	biological_process
AAEL001321	cell cycle	biological_process
AAEL010168	translation	biological_process
AAEL009360	protein phosphorylation	biological_process
AAEL009167	growth	biological_process
AAEL002129	lipid storage	biological_process
AAEL008141	regulation of transcription, DNA-templated	biological_process
AAEL013221	translation	biological_process
AAEL003202	metabolic process	biological_process
AAEL012117	mitochondrial transport	biological_process
AAEL013546	transcription, DNA-templated	biological_process
AAEL001847	transcription, DNA-templated	biological_process
AAEL010809	nucleosome assembly	biological_process
AAEL010060	SRP-dependent cotranslational protein targeting to membrane	biological_process
AAEL001187	deadenylation-dependent decapping of nuclear-transcribed mRNA	biological_process
AAEL002367	metabolic process	biological_process
AAEL003917	protein processing involved in protein targeting to mitochondrion	biological_process
AAEL014426	glycine catabolic process	biological_process
AAEL001864	negative regulation of translational initiation	biological_process
AAEL002721	negative regulation of transcription, DNA-templated	biological_process
AAEL005688	glutamyl-tRNA aminoacylation	biological_process
AAEL000597	cell adhesion	biological_process
AAEL000597	homophilic cell adhesion via plasma membrane adhesion molecules	biological_process
AAEL014869	transcription, DNA-templated	biological_process
AAEL006783	regulation of cell cycle	biological_process
AAEL006783	histone H3-K79 methylation	biological_process
AAEL001831	transcription, DNA-templated	biological_process
AAEL000175	regulation of translational initiation	biological_process
AAEL000175	formation of translation preinitiation complex	biological_process
AAEL004438	protein folding	biological_process
AAEL001103	protein folding	biological_process
AAEL004471	mitochondrial fusion	biological_process
AAEL009608	translation	biological_process
AAEL012054	cell redox homeostasis	biological_process
AAEL001540	ubiquitin-dependent protein catabolic process	biological_process
AAEL001540	protein deubiquitination	biological_process
AAEL005946	mitochondrial electron transport, NADH to ubiquinone	biological_process
AAEL000716	carbohydrate biosynthetic process	biological_process
AAEL001204	triglyceride biosynthetic process	biological_process
AAEL000794	intracellular distribution of mitochondria	biological_process
AAEL011471	translation	biological_process
AAEL005308	acetyl-CoA biosynthetic process from pyruvate	biological_process
AAEL003179	protein methylation	biological_process
AAEL012283	actin filament organization	biological_process
AAEL012283	cell cycle	biological_process
AAEL003530	translational elongation	biological_process
AAEL012211	regulation of transcription, DNA-templated	biological_process
AAEL012211	histone exchange	biological_process
AAEL002465	metabolic process	biological_process
AAEL004221	glycogen biosynthetic process	biological_process
AAEL000987	translation	biological_process
AAEL004574	transcription, DNA-templated	biological_process
AAEL004574	positive regulation of transcription, DNA-templated	biological_process
AAEL004574	histone deubiquitination	biological_process
AAEL003077	regulation of transcription, DNA-templated	biological_process
AAEL011606	mitochondrion organization	biological_process
AAEL013235	meiotic cell cycle	biological_process
AAEL013235	gene silencing by RNA	biological_process
AAEL013235	multicellular organismal development	biological_process
AAEL013235	cell differentiation	biological_process
AAEL013235	spermatogenesis	biological_process
AAEL002555	transmembrane transport	biological_process
AAEL000422	rRNA processing	biological_process
AAEL004132	regulation of transcription, DNA-templated	biological_process
AAEL004132	transcription, DNA-templated	biological_process
AAEL001000	phospholipid biosynthetic process	biological_process
AAEL006085	folic acid-containing compound biosynthetic process	biological_process
AAEL005610	ATP synthesis coupled proton transport	biological_process
AAEL014947	phospholipid biosynthetic process	biological_process
AAEL001479	heme O biosynthetic process	biological_process
AAEL013144	regulation of translational initiation	biological_process
AAEL013144	formation of translation preinitiation complex	biological_process
AAEL011993	DNA metabolic process	biological_process
AAEL004175	translation	biological_process
AAEL001506	rRNA processing	biological_process
AAEL009607	copulation	biological_process
AAEL009607	behavior	biological_process
AAEL002523	protein transport	biological_process
AAEL010141	proton-transporting ATP synthase complex assembly	biological_process
AAEL007797	protein ubiquitination	biological_process
AAEL007797	positive regulation of canonical Wnt signaling pathway	biological_process
AAEL000370	fatty acid beta-oxidation	biological_process
AAEL005799	protein folding	biological_process
AAEL006895	fructose 6-phosphate metabolic process	biological_process
AAEL011878	actin filament organization	biological_process
AAEL011878	endocytosis	biological_process
AAEL017526	mRNA processing	biological_process
AAEL011390	translation	biological_process
AAEL012029	regulation of transcription, DNA-templated	biological_process
AAEL002853	transcription, DNA-templated	biological_process
AAEL014494	methionyl-tRNA aminoacylation	biological_process
AAEL008875	GPI anchor biosynthetic process	biological_process
AAEL013625	translation	biological_process
AAEL006788	DNA replication	biological_process
AAEL000941	protein transport	biological_process
AAEL007868	mitochondrial electron transport, ubiquinol to cytochrome c	biological_process
AAEL011123	mitochondrial respiratory chain complex III assembly	biological_process
AAEL002399	cellular amino acid metabolic process	biological_process
AAEL002399	biosynthetic process	biological_process
AAEL007670	compound eye development	biological_process
AAEL007670	epidermis morphogenesis	biological_process
AAEL007670	regulation of gene expression	biological_process
AAEL007670	negative regulation of transcription from RNA polymerase II promoter	biological_process
AAEL004178	nucleotide biosynthetic process	biological_process
AAEL004178	ribonucleoside monophosphate biosynthetic process	biological_process
AAEL011273	UMP salvage	biological_process
AAEL011273	CTP salvage	biological_process
AAEL005541	protein folding	biological_process
AAEL010827	mRNA processing	biological_process
AAEL001044	tyrosyl-tRNA aminoacylation	biological_process
AAEL001898	protein polyglutamylation	biological_process
AAEL005266	translation	biological_process
AAEL010020	regulation of transcription from RNA polymerase II promoter	biological_process
AAEL010333	rRNA processing	biological_process
AAEL002527	carbohydrate metabolic process	biological_process
AAEL005052	microtubule-based process	biological_process
AAEL004017	transcription, DNA-templated	biological_process
AAEL007578	peptidyl-arginine N-methylation	biological_process
AAEL005085	translation	biological_process
AAEL010003	mRNA processing	biological_process
AAEL007650	protein folding	biological_process
AAEL011638	transmembrane transport	biological_process
AAEL011638	ion transport	biological_process
AAEL001007	mRNA export from nucleus	biological_process
AAEL014901	signal transduction	biological_process
AAEL011317	regulation of transcription, DNA-templated	biological_process
AAEL011317	DNA repair	biological_process
AAEL011317	chromatin remodeling	biological_process
AAEL004930	one-carbon metabolic process	biological_process
AAEL004347	regulation of translational initiation	biological_process
AAEL004347	formation of translation preinitiation complex	biological_process
AAEL002370	dephosphorylation	biological_process
AAEL004779	protein folding	biological_process
AAEL012845	protein import into mitochondrial matrix	biological_process
AAEL004181	self proteolysis	biological_process
AAEL014900	DNA repair	biological_process
AAEL014900	telomere maintenance	biological_process
AAEL014900	DNA damage checkpoint	biological_process
AAEL014900	response to ionizing radiation	biological_process
AAEL014900	histone phosphorylation	biological_process
AAEL014900	replicative senescence	biological_process
AAEL014702	lysyl-tRNA aminoacylation	biological_process
AAEL003664	RNA processing	biological_process
AAEL008190	cell differentiation	biological_process
AAEL002783	translation	biological_process
AAEL006155	regulation of signal transduction	biological_process
AAEL006883	response to stress	biological_process
AAEL006883	regulation of cell cycle	biological_process
AAEL009496	translation	biological_process
AAEL009145	mRNA splice site selection	biological_process
AAEL010299	translation	biological_process
AAEL007418	RNA processing	biological_process
AAEL013116	translation	biological_process
AAEL013061	mRNA splicing, via spliceosome	biological_process
AAEL009838	glycogen biosynthetic process	biological_process
AAEL009838	glycogen catabolic process	biological_process
AAEL007158	rRNA processing	biological_process
AAEL013653	DNA-templated transcription, initiation	biological_process
AAEL000733	steroid biosynthetic process	biological_process
AAEL010326	catabolic process	biological_process
AAEL003945	transcription initiation from RNA polymerase II promoter	biological_process
AAEL003945	positive regulation of transcription elongation from RNA polymerase II promoter	biological_process
AAEL004686	regulation of transcription, DNA-templated	biological_process
AAEL004686	DNA repair	biological_process
AAEL004686	DNA recombination	biological_process
AAEL004686	transcription, DNA-templated	biological_process
AAEL004686	regulation of cell proliferation	biological_process
AAEL004686	chromatin modification	biological_process
AAEL004686	cell cycle	biological_process
AAEL004686	regulation of Wnt signaling pathway	biological_process
AAEL004686	cell division	biological_process
AAEL012733	translation	biological_process
AAEL001340	cilium movement	biological_process
AAEL001340	inner dynein arm assembly	biological_process
AAEL010433	regulation of transcription, DNA-templated	biological_process
AAEL013783	protein prenylation	biological_process
AAEL003994	tRNA processing	biological_process
AAEL003994	phenylalanyl-tRNA aminoacylation	biological_process
AAEL005877	response to stress	biological_process
AAEL008474	carbohydrate metabolic process	biological_process
AAEL014557	regulation of transcription, DNA-templated	biological_process
AAEL005628	cleavage involved in rRNA processing	biological_process
AAEL005628	ribosomal small subunit biogenesis	biological_process
AAEL007702	protein folding	biological_process
AAEL003409	translation	biological_process
AAEL003437	visual perception	biological_process
AAEL006013	regulation of transcription, DNA-templated	biological_process
AAEL007744	embryonic morphogenesis	biological_process
AAEL012740	ATP synthesis coupled proton transport	biological_process
AAEL012740	ATP hydrolysis coupled proton transport	biological_process
AAEL000659	RNA processing	biological_process
AAEL000659	RNA catabolic process	biological_process
AAEL000388	isoleucyl-tRNA aminoacylation	biological_process
AAEL007521	intracellular protein transport	biological_process
AAEL001378	spermine biosynthetic process	biological_process
AAEL003835	positive regulation of translational termination	biological_process
AAEL003835	translational frameshifting	biological_process
AAEL003835	positive regulation of translational elongation	biological_process
AAEL004666	protein phosphorylation	biological_process
AAEL002860	mitochondrial pyruvate transport	biological_process
AAEL004613	phenylalanyl-tRNA aminoacylation	biological_process
AAEL005480	regulation of transcription, DNA-templated	biological_process
AAEL005480	transcription, DNA-templated	biological_process
AAEL004738	protein initiator methionine removal	biological_process
AAEL003606	'de novo' IMP biosynthetic process	biological_process
AAEL003352	ribosome biogenesis	biological_process
AAEL010993	tRNA modification	biological_process
AAEL010993	queuosine biosynthetic process	biological_process
AAEL006769	tryptophanyl-tRNA aminoacylation	biological_process
AAEL014583	translational elongation	biological_process
AAEL003733	protein deubiquitination	biological_process
AAEL003733	ubiquitin-dependent protein catabolic process	biological_process
AAEL003733	DNA damage response, signal transduction by p53 class mediator	biological_process
AAEL002551	DNA topological change	biological_process
AAEL006721	tricarboxylic acid cycle	biological_process
AAEL014099	valyl-tRNA aminoacylation	biological_process
AAEL001706	transport	biological_process
AAEL004167	mRNA splicing, via spliceosome	biological_process
AAEL010007	RNA processing	biological_process
AAEL009747	translation	biological_process
AAEL004936	transport	biological_process
AAEL012689	oxidation-reduction process	biological_process
AAEL006457	asparagine biosynthetic process	biological_process
AAEL000210	translation	biological_process
AAEL017081	copper ion transport	biological_process
AAEL008192	translation	biological_process
AAEL012731	ATP metabolic process	biological_process
AAEL012731	ADP biosynthetic process	biological_process
AAEL012731	AMP metabolic process	biological_process
AAEL003401	transcription, DNA-templated	biological_process
AAEL004423	ATP synthesis coupled proton transport	biological_process
AAEL002139	DNA repair	biological_process
AAEL002139	DNA replication	biological_process
AAEL006687	intracellular protein transport	biological_process
AAEL000661	regulation of transcription from RNA polymerase II promoter	biological_process
AAEL000661	Wnt signaling pathway	biological_process
AAEL009964	ATP synthesis coupled proton transport	biological_process
AAEL006946	protein folding	biological_process
AAEL007858	signal transduction	biological_process
AAEL012057	regulation of transcription from RNA polymerase II promoter	biological_process
AAEL005429	tricarboxylic acid cycle	biological_process
AAEL001361	regulation of transcription, DNA-templated	biological_process
AAEL004338	acetyl-CoA biosynthetic process from pyruvate	biological_process
AAEL005054	phosphatidylinositol phosphorylation	biological_process
AAEL002394	transcription, DNA-templated	biological_process
AAEL011147	snRNA processing	biological_process
AAEL001405	intracellular protein transport	biological_process
AAEL001405	vesicle-mediated transport	biological_process
AAEL014506	ribosomal large subunit assembly	biological_process
AAEL003477	protein folding	biological_process
AAEL005985	autophagy	biological_process
AAEL014040	tRNA modification	biological_process
AAEL008131	pyrimidine nucleotide biosynthetic process	biological_process
AAEL008131	'de novo' pyrimidine nucleobase biosynthetic process	biological_process
AAEL014031	signal transduction	biological_process
AAEL000444	protein glycosylation	biological_process
AAEL001715	protein folding	biological_process
AAEL013744	electron transport chain	biological_process
AAEL008564	spermatogenesis	biological_process
AAEL008564	oogenesis	biological_process
AAEL009179	Mo-molybdopterin cofactor biosynthetic process	biological_process
AAEL009585	chitin metabolic process	biological_process
AAEL001241	lipid metabolic process	biological_process
AAEL005742	DNA-templated transcription, initiation	biological_process
AAEL006187	cellular response to stress	biological_process
AAEL006187	regulation of translation	biological_process
AAEL006187	positive regulation of kinase activity	biological_process
AAEL003417	negative regulation of ATPase activity	biological_process
AAEL001861	nucleocytoplasmic transport	biological_process
AAEL010781	DNA repair	biological_process
AAEL004594	multicellular organismal development	biological_process
AAEL004594	3'-phosphoadenosine 5'-phosphosulfate transport	biological_process
AAEL010362	pseudouridine synthesis	biological_process
AAEL009061	mRNA processing	biological_process
AAEL014396	protein prenylation	biological_process
AAEL001339	transcription elongation from RNA polymerase II promoter	biological_process
AAEL001339	histone modification	biological_process
AAEL000567	trehalose transport	biological_process
AAEL003180	protein folding	biological_process
AAEL017302	juvenile hormone biosynthetic process	biological_process
AAEL009884	intracellular transport	biological_process
AAEL003287	primary miRNA processing	biological_process
AAEL003646	endoplasmic reticulum unfolded protein response	biological_process
AAEL003646	positive regulation of transcription from RNA polymerase II promoter	biological_process
AAEL012562	transcription, DNA-templated	biological_process
AAEL004546	intracellular protein transport	biological_process
AAEL004546	vesicle-mediated transport	biological_process
AAEL013760	regulation of transcription, DNA-templated	biological_process
AAEL006016	mitochondrial fusion	biological_process
AAEL010837	RNA processing	biological_process
AAEL010837	spermatogenesis	biological_process
AAEL010387	mRNA splicing, via spliceosome	biological_process
AAEL010330	tricarboxylic acid cycle	biological_process
AAEL011287	ubiquitin-dependent protein catabolic process	biological_process
AAEL011287	protein deubiquitination	biological_process
AAEL001796	transcription, DNA-templated	biological_process
AAEL007022	transcription initiation from RNA polymerase II promoter	biological_process
AAEL005125	dolichol metabolic process	biological_process
AAEL004839	regulation of transcription, DNA-templated	biological_process
AAEL012835	lipid metabolic process	biological_process
AAEL001612	RNA processing	biological_process
AAEL005813	negative regulation of transcription elongation from RNA polymerase II promoter	biological_process
AAEL012185	ribosome biogenesis	biological_process
AAEL008481	translation	biological_process
AAEL010381	metabolic process	biological_process
AAEL001200	tRNA aminoacylation for protein translation	biological_process
AAEL013275	intracellular protein transport	biological_process
AAEL002832	translation	biological_process
AAEL005631	transcription, DNA-templated	biological_process
AAEL005631	cell cycle	biological_process
AAEL014142	phospholipid biosynthetic process	biological_process
AAEL014838	translation	biological_process
AAEL013466	signal transduction	biological_process
AAEL014167	mRNA splicing, via spliceosome	biological_process
AAEL009379	translation	biological_process
AAEL010889	GPI anchor biosynthetic process	biological_process
AAEL002802	regulation of transcription, DNA-templated	biological_process
AAEL003926	translation	biological_process
AAEL003926	positive regulation of translation	biological_process
AAEL010464	cellular amino acid metabolic process	biological_process
AAEL010663	snRNA processing	biological_process
AAEL001091	malate metabolic process	biological_process
AAEL010386	metabolic process	biological_process
AAEL002827	ATP synthesis coupled proton transport	biological_process
AAEL002827	ATP hydrolysis coupled proton transport	biological_process
AAEL005015	DNA integration	biological_process
AAEL010336	tRNA processing	biological_process
AAEL012312	cell proliferation	biological_process
AAEL012312	cell cycle	biological_process
AAEL012312	regulation of transcription, DNA-templated	biological_process
AAEL010892	chromosome organization	biological_process
AAEL003393	ATP synthesis coupled proton transport	biological_process
AAEL003393	ATP hydrolysis coupled proton transport	biological_process
AAEL010698	intracellular protein transport	biological_process
AAEL011433	RNA processing	biological_process
AAEL013900	signal transduction	biological_process
AAEL000372	phosphatidylinositol phosphorylation	biological_process
AAEL001036	regulation of transcription, DNA-templated	biological_process
AAEL001036	transcription, DNA-templated	biological_process
AAEL001036	tRNA wobble uridine modification	biological_process
AAEL017156	transcription, DNA-templated	biological_process
AAEL003582	translation	biological_process
AAEL017391	regulation of transcription, DNA-templated	biological_process
AAEL004327	valyl-tRNA aminoacylation	biological_process
AAEL007690	TOR signaling	biological_process
AAEL009341	translation	biological_process
AAEL000884	protein phosphorylation	biological_process
AAEL014540	mRNA splicing, via spliceosome	biological_process
AAEL009981	protein complex assembly	biological_process
AAEL009273	GMP biosynthetic process	biological_process
AAEL005645	proteolysis	biological_process
AAEL000301	response to stress	biological_process
AAEL000301	protein folding	biological_process
AAEL012974	glycine decarboxylation via glycine cleavage system	biological_process
AAEL007683	DNA topological change	biological_process
AAEL003546	microtubule nucleation	biological_process
AAEL003514	RNA processing	biological_process
AAEL003514	pseudouridine synthesis	biological_process
AAEL009825	translation	biological_process
AAEL012583	regulation of small GTPase mediated signal transduction	biological_process
AAEL000454	tricarboxylic acid cycle	biological_process
AAEL000509	signal transduction	biological_process
AAEL009067	RNA catabolic process	biological_process
AAEL008166	carbohydrate metabolic process	biological_process
AAEL008166	malate metabolic process	biological_process
AAEL010756	translation	biological_process
AAEL003517	ubiquitin-dependent protein catabolic process	biological_process
AAEL003517	protein deubiquitination	biological_process
AAEL011701	transcription, DNA-templated	biological_process
AAEL005171	mitochondrial respiratory chain complex I assembly	biological_process
AAEL009308	rRNA processing	biological_process
AAEL010145	potassium ion transport	biological_process
AAEL010145	sodium ion transport	biological_process
AAEL009959	mRNA splicing, via spliceosome	biological_process
AAEL013637	L-phenylalanine catabolic process	biological_process
AAEL013637	tyrosine metabolic process	biological_process
AAEL012175	ATP synthesis coupled proton transport	biological_process
AAEL012175	ATP hydrolysis coupled proton transport	biological_process
AAEL004306	translation	biological_process
AAEL003555	ribosome biogenesis	biological_process
AAEL010829	protein methylation	biological_process
AAEL014527	transmembrane transport	biological_process
AAEL014110	nitrate assimilation	biological_process
AAEL009320	protein folding	biological_process
AAEL009278	mitochondrial pyruvate transport	biological_process
AAEL013342	regulation of transcription, DNA-templated	biological_process
AAEL013342	signal transduction	biological_process
AAEL000823	translation	biological_process
AAEL013736	mRNA splicing, via spliceosome	biological_process
AAEL011195	transport	biological_process
AAEL013704	signal transduction	biological_process
AAEL017064	endoplasmic reticulum organization	biological_process
AAEL008796	regulation of transcription, DNA-templated	biological_process
AAEL000178	ubiquinone biosynthetic process	biological_process
AAEL011692	transcription, DNA-templated	biological_process
AAEL003377	SRP-dependent cotranslational protein targeting to membrane	biological_process
AAEL000033	snRNA processing	biological_process
AAEL011091	transport	biological_process
AAEL004193	signal transduction	biological_process
AAEL012661	regulation of translational initiation	biological_process
AAEL012661	formation of translation preinitiation complex	biological_process
AAEL001029	nucleocytoplasmic transport	biological_process
AAEL008693	cation transport	biological_process
AAEL008693	transmembrane transport	biological_process
AAEL009261	signal transduction	biological_process
AAEL011866	transcription, DNA-templated	biological_process
AAEL013752	regulation of transcription, DNA-templated	biological_process
AAEL009917	isoleucyl-tRNA aminoacylation	biological_process
AAEL009917	tRNA aminoacylation for protein translation	biological_process
AAEL000848	RNA processing	biological_process
AAEL015410	IMP salvage	biological_process
AAEL011687	mRNA splice site selection	biological_process
AAEL004247	transmembrane transport	biological_process
AAEL008167	tricarboxylic acid cycle	biological_process
AAEL008167	fumarate metabolic process	biological_process
AAEL005349	carbohydrate transport	biological_process
AAEL009151	translation	biological_process
AAEL008083	translation	biological_process
AAEL008083	ribosomal small subunit assembly	biological_process
AAEL008630	small GTPase mediated signal transduction	biological_process
AAEL008630	G-protein coupled receptor signaling pathway	biological_process
AAEL003976	transcription elongation from RNA polymerase II promoter	biological_process
AAEL003976	histone modification	biological_process
AAEL017516	translation	biological_process
AAEL000118	mRNA polyadenylation	biological_process
AAEL000118	mRNA cleavage	biological_process
AAEL010037	carbohydrate metabolic process	biological_process
AAEL014670	regulation of transcription, DNA-templated	biological_process
AAEL013863	clathrin coat assembly	biological_process
AAEL008146	metal ion transport	biological_process
AAEL008146	transmembrane transport	biological_process
AAEL018120	signal transduction	biological_process
AAEL018123	cyclic nucleotide biosynthetic process	biological_process
AAEL018123	intracellular signal transduction	biological_process
AAEL018123	protein phosphorylation	biological_process
AAEL018134	transcription, DNA-templated	biological_process
AAEL018157	regulation of transcription, DNA-templated	biological_process
AAEL018157	RNA splicing	biological_process
AAEL018157	mRNA processing	biological_process
AAEL018162	protein phosphorylation	biological_process
AAEL018168	metabolic process	biological_process
AAEL018202	cell redox homeostasis	biological_process
AAEL018212	protein deubiquitination	biological_process
AAEL018213	regulation of Rho protein signal transduction	biological_process
AAEL018225	regulation of transcription, DNA-templated	biological_process
AAEL018248	signal transduction	biological_process
AAEL018264	signal transduction	biological_process
AAEL018276	mitotic spindle assembly checkpoint	biological_process
AAEL018288	cell cycle arrest	biological_process
AAEL018290	protein phosphorylation	biological_process
AAEL018310	small GTPase mediated signal transduction	biological_process
AAEL018317	transmembrane transport	biological_process
AAEL018317	calcium ion transmembrane transport	biological_process
AAEL018317	ion transport	biological_process
AAEL018344	DNA recombination	biological_process
AAEL018357	transcription elongation from RNA polymerase II promoter	biological_process
AAEL018658	mitochondrial electron transport, NADH to ubiquinone	biological_process
AAEL018669	aerobic electron transport chain	biological_process
AAEL018668	ATP synthesis coupled proton transport	biological_process
AAEL018685	mitochondrial electron transport, ubiquinol to cytochrome c	biological_process
AAEL012793	protein import into mitochondrial inner membrane	biological_process
AAEL018039	protein phosphorylation	biological_process
AAEL005766	glycolytic process	biological_process
AAEL009464	vesicle-mediated transport	biological_process
AAEL004922	posttranscriptional gene silencing by RNA	biological_process
AAEL011447	translation	biological_process
AAEL002056	tRNA wobble uridine modification	biological_process
AAEL002056	protein urmylation	biological_process
AAEL002056	tRNA thio-modification	biological_process
AAEL001810	regulation of cyclin-dependent protein serine/threonine kinase activity	biological_process
AAEL004053	protein transport	biological_process
AAEL004053	transmembrane transport	biological_process
AAEL004053	mRNA transport	biological_process
AAEL008641	adenylate cyclase-modulating G-protein coupled receptor signaling pathway	biological_process
AAEL004069	translation	biological_process
AAEL006395	translation	biological_process
AAEL007019	phosphate ion transport	biological_process
AAEL013858	intracellular signal transduction	biological_process
AAEL013858	protein phosphorylation	biological_process
AAEL013858	signal transduction	biological_process
AAEL014831	transcription, DNA-templated	biological_process
AAEL015547	small GTPase mediated signal transduction	biological_process
AAEL017317	transcription, DNA-templated	biological_process
AAEL017988	intracellular protein transport	biological_process
AAEL017988	vesicle-mediated transport	biological_process
AAEL009766	metabolic process	biological_process
AAEL006054	protein peptidyl-prolyl isomerization	biological_process
AAEL006054	protein folding	biological_process
AAEL004946	negative regulation of transcription, DNA-templated	biological_process
AAEL006808	protein phosphorylation	biological_process
AAEL008852	actin cytoskeleton organization	biological_process
AAEL008852	ribosomal large subunit biogenesis	biological_process
AAEL008852	ribosomal large subunit export from nucleus	biological_process
AAEL002061	cation transport	biological_process
AAEL002069	metabolic process	biological_process
AAEL000558	lipid metabolic process	biological_process
AAEL001759	translation	biological_process
AAEL006256	ATP hydrolysis coupled proton transport	biological_process
AAEL006256	ATP synthesis coupled proton transport	biological_process
AAEL010951	metabolic process	biological_process
AAEL006785	translation	biological_process
AAEL005598	translation	biological_process
AAEL015560	cell adhesion	biological_process
AAEL011732	RNA methylation	biological_process
AAEL011732	7-methylguanosine RNA capping	biological_process
AAEL010468	transcription, DNA-templated	biological_process
AAEL002076	protein import into mitochondrial matrix	biological_process
AAEL004526	rRNA processing	biological_process
AAEL002510	glycine metabolic process	biological_process
AAEL002510	L-serine metabolic process	biological_process
AAEL002510	tetrahydrofolate interconversion	biological_process
AAEL004527	translation	biological_process
AAEL002504	ATP synthesis coupled proton transport	biological_process
AAEL009579	rRNA processing	biological_process
AAEL004523	protein transport	biological_process
AAEL007636	regulation of microtubule nucleation	biological_process
AAEL007636	negative regulation of microtubule polymerization	biological_process
AAEL011505	double-strand break repair via homologous recombination	biological_process
AAEL010248	tRNA processing	biological_process
AAEL010248	rRNA processing	biological_process
AAEL013583	ribosome	cellular_component
AAEL003769	cytosolic ribosome	cellular_component
AAEL006143	integral component of membrane	cellular_component
AAEL011376	nucleus	cellular_component
AAEL002737	integral component of membrane	cellular_component
AAEL004143	integral component of membrane	cellular_component
AAEL006238	integral component of membrane	cellular_component
AAEL007876	integral component of membrane	cellular_component
AAEL008353	ribosome	cellular_component
AAEL014161	integral component of membrane	cellular_component
AAEL009114	nucleus	cellular_component
AAEL001250	integral component of membrane	cellular_component
AAEL003397	ribosome	cellular_component
AAEL010450	mitochondrion	cellular_component
AAEL014489	cytoplasm	cellular_component
AAEL000293	RISC complex	cellular_component
AAEL009287	nucleus	cellular_component
AAEL005722	intracellular ribonucleoprotein complex	cellular_component
AAEL006483	integral component of membrane	cellular_component
AAEL009257	integral component of membrane	cellular_component
AAEL013009	integral component of membrane	cellular_component
AAEL011655	cytoplasm	cellular_component
AAEL012092	integral component of membrane	cellular_component
AAEL008931	integral component of membrane	cellular_component
AAEL006148	proteinaceous extracellular matrix	cellular_component
AAEL001522	integral component of membrane	cellular_component
AAEL005538	integral component of membrane	cellular_component
AAEL009653	ribosome	cellular_component
AAEL013191	integral component of membrane	cellular_component
AAEL009658	integral component of membrane	cellular_component
AAEL000541	integral component of membrane	cellular_component
AAEL003661	cytoplasm	cellular_component
AAEL003661	nucleolus	cellular_component
AAEL013471	nucleus	cellular_component
AAEL006879	integral component of membrane	cellular_component
AAEL006879	mitochondrial membrane	cellular_component
AAEL005471	intracellular	cellular_component
AAEL005471	integral component of membrane	cellular_component
AAEL012686	small ribosomal subunit	cellular_component
AAEL004687	integral component of membrane	cellular_component
AAEL005901	cytosolic small ribosomal subunit	cellular_component
AAEL006124	integral component of membrane	cellular_component
AAEL006124	mitochondrial inner membrane presequence translocase complex	cellular_component
AAEL011538	mitochondrion	cellular_component
AAEL004161	intracellular membrane-bounded organelle	cellular_component
AAEL015249	integral component of membrane	cellular_component
AAEL008874	integral component of membrane	cellular_component
AAEL007824	ribosome	cellular_component
AAEL005027	ribosome	cellular_component
AAEL000182	mitochondrial respiratory chain complex III	cellular_component
AAEL006356	core TFIIH complex	cellular_component
AAEL010900	cytoplasm	cellular_component
AAEL010900	nucleus	cellular_component
AAEL012145	Ino80 complex	cellular_component
AAEL003739	myosin complex	cellular_component
AAEL006887	ribosome	cellular_component
AAEL014053	integral component of membrane	cellular_component
AAEL014053	vacuolar proton-transporting V-type ATPase, V0 domain	cellular_component
AAEL005856	signal recognition particle receptor complex	cellular_component
AAEL012055	integral component of membrane	cellular_component
AAEL012055	cytoplasm	cellular_component
AAEL012924	mitochondrion	cellular_component
AAEL003573	intracellular	cellular_component
AAEL008103	ribosome	cellular_component
AAEL002764	oxoglutarate dehydrogenase complex	cellular_component
AAEL012817	nucleus	cellular_component
AAEL012817	transcription factor complex	cellular_component
AAEL015006	ribosome	cellular_component
AAEL013007	mitochondrial envelope	cellular_component
AAEL004866	protein farnesyltransferase complex	cellular_component
AAEL008386	integral component of membrane	cellular_component
AAEL004877	integral component of membrane	cellular_component
AAEL010481	integral component of membrane	cellular_component
AAEL010481	membrane	cellular_component
AAEL007958	intracellular	cellular_component
AAEL005796	cytoplasm	cellular_component
AAEL003543	TORC2 complex	cellular_component
AAEL006938	cytoplasm	cellular_component
AAEL015441	nucleus	cellular_component
AAEL014709	cytoplasm	cellular_component
AAEL009216	cAMP-dependent protein kinase complex	cellular_component
AAEL001601	integral component of membrane	cellular_component
AAEL001668	phosphopyruvate hydratase complex	cellular_component
AAEL001126	nucleus	cellular_component
AAEL011090	mitochondrial matrix	cellular_component
AAEL008697	mitochondrial envelope	cellular_component
AAEL005413	ribosome	cellular_component
AAEL006117	ribosome	cellular_component
AAEL007576	integral component of membrane	cellular_component
AAEL011682	nuclear pore	cellular_component
AAEL009840	integral component of membrane	cellular_component
AAEL006860	ribosome	cellular_component
AAEL007895	integral component of membrane	cellular_component
AAEL009078	integral component of membrane	cellular_component
AAEL013134	nucleus	cellular_component
AAEL011517	integral component of membrane	cellular_component
AAEL011824	integral component of membrane	cellular_component
AAEL011360	mitochondrion	cellular_component
AAEL011360	glutamyl-tRNA(Gln) amidotransferase complex	cellular_component
AAEL006934	mediator complex	cellular_component
AAEL010002	integral component of membrane	cellular_component
AAEL010002	mitochondrial inner membrane presequence translocase complex	cellular_component
AAEL011871	integral component of membrane	cellular_component
AAEL015236	signal recognition particle, endoplasmic reticulum targeting	cellular_component
AAEL012311	extracellular region	cellular_component
AAEL000753	nucleus	cellular_component
AAEL000230	integral component of membrane	cellular_component
AAEL001812	integral component of membrane	cellular_component
AAEL001812	plasma membrane	cellular_component
AAEL003654	tRNA (m1A) methyltransferase complex	cellular_component
AAEL003135	integral component of membrane	cellular_component
AAEL000467	ribosome	cellular_component
AAEL012294	intracellular	cellular_component
AAEL012294	integral component of membrane	cellular_component
AAEL013392	mitochondrial inner membrane	cellular_component
AAEL007771	ribosome	cellular_component
AAEL014839	integral component of membrane	cellular_component
AAEL005817	large ribosomal subunit	cellular_component
AAEL007441	intracellular	cellular_component
AAEL007441	integral component of membrane	cellular_component
AAEL008760	integral component of membrane	cellular_component
AAEL007197	integral component of membrane	cellular_component
AAEL012746	cytoplasm	cellular_component
AAEL013410	integral component of membrane	cellular_component
AAEL002377	nucleus	cellular_component
AAEL002377	intracellular ribonucleoprotein complex	cellular_component
AAEL011281	integral component of membrane	cellular_component
AAEL011281	lysosomal membrane	cellular_component
AAEL011281	late endosome membrane	cellular_component
AAEL003108	cytoskeleton	cellular_component
AAEL003142	ribosome	cellular_component
AAEL002179	mitochondrion	cellular_component
AAEL006526	integral component of membrane	cellular_component
AAEL003552	DNA-directed RNA polymerase II, core complex	cellular_component
AAEL005263	intracellular	cellular_component
AAEL011628	intracellular	cellular_component
AAEL003427	ribosome	cellular_component
AAEL004484	nucleus	cellular_component
AAEL011657	cytoplasm	cellular_component
AAEL011657	nucleus	cellular_component
AAEL008042	integral component of membrane	cellular_component
AAEL011184	integral component of membrane	cellular_component
AAEL012585	ribosome	cellular_component
AAEL004855	integral component of membrane	cellular_component
AAEL004855	mitochondrial inner membrane	cellular_component
AAEL013613	intracellular membrane-bounded organelle	cellular_component
AAEL009617	eukaryotic 48S preinitiation complex	cellular_component
AAEL009617	eukaryotic translation initiation factor 3 complex	cellular_component
AAEL009617	eukaryotic 43S preinitiation complex	cellular_component
AAEL008960	nucleus	cellular_component
AAEL013373	integral component of membrane	cellular_component
AAEL000798	integral component of membrane	cellular_component
AAEL000798	Golgi membrane	cellular_component
AAEL000798	endoplasmic reticulum membrane	cellular_component
AAEL001472	integral component of membrane	cellular_component
AAEL011435	integral component of membrane	cellular_component
AAEL003882	intracellular	cellular_component
AAEL005080	cytoplasm	cellular_component
AAEL005080	nucleus	cellular_component
AAEL011814	ribosome	cellular_component
AAEL011814	mitochondrion	cellular_component
AAEL002910	integral component of membrane	cellular_component
AAEL003734	mitochondrion	cellular_component
AAEL012324	integral component of membrane	cellular_component
AAEL007864	nucleus	cellular_component
AAEL005635	nuclear pore	cellular_component
AAEL007697	small-subunit processome	cellular_component
AAEL009999	nucleus	cellular_component
AAEL009999	Holliday junction resolvase complex	cellular_component
AAEL009567	extracellular region	cellular_component
AAEL003528	Cdc73/Paf1 complex	cellular_component
AAEL000434	integral component of membrane	cellular_component
AAEL004433	ribosome	cellular_component
AAEL013097	ribosome	cellular_component
AAEL008329	ribosome	cellular_component
AAEL003963	intracellular	cellular_component
AAEL009066	integral component of membrane	cellular_component
AAEL013086	nucleus	cellular_component
AAEL006115	eukaryotic 48S preinitiation complex	cellular_component
AAEL006115	eukaryotic translation initiation factor 3 complex	cellular_component
AAEL006115	eukaryotic 43S preinitiation complex	cellular_component
AAEL002047	ribosome	cellular_component
AAEL011959	mRNA cap binding complex	cellular_component
AAEL001909	ribosome	cellular_component
AAEL015066	intracellular	cellular_component
AAEL003312	integral component of membrane	cellular_component
AAEL012183	integral component of membrane	cellular_component
AAEL012684	integral component of membrane	cellular_component
AAEL012684	endoplasmic reticulum	cellular_component
AAEL012348	spliceosomal complex	cellular_component
AAEL002813	mitochondrial proton-transporting ATP synthase complex, coupling factor F(o)	cellular_component
AAEL006584	integral component of membrane	cellular_component
AAEL005035	integral component of membrane	cellular_component
AAEL000452	nucleus	cellular_component
AAEL004829	mitochondrial inner membrane	cellular_component
AAEL001584	integral component of membrane	cellular_component
AAEL011519	integral component of membrane	cellular_component
AAEL003873	glycerol-3-phosphate dehydrogenase complex	cellular_component
AAEL001615	ribosome	cellular_component
AAEL011117	nucleus	cellular_component
AAEL007854	cytoplasm	cellular_component
AAEL007854	nucleus	cellular_component
AAEL002016	cell	cellular_component
AAEL013071	integral component of membrane	cellular_component
AAEL013071	endoplasmic reticulum membrane	cellular_component
AAEL003906	nucleus	cellular_component
AAEL003906	mitochondrion	cellular_component
AAEL014207	integral component of membrane	cellular_component
AAEL012897	mitochondrion	cellular_component
AAEL014068	integral component of membrane	cellular_component
AAEL004146	cytoplasm	cellular_component
AAEL004146	nucleus	cellular_component
AAEL004146	perinuclear region of cytoplasm	cellular_component
AAEL004146	nuclear envelope lumen	cellular_component
AAEL007216	integral component of membrane	cellular_component
AAEL001129	protein phosphatase 4 complex	cellular_component
AAEL003091	integral component of membrane	cellular_component
AAEL009431	ribosome	cellular_component
AAEL014098	nucleus	cellular_component
AAEL012552	membrane	cellular_component
AAEL010090	integral component of membrane	cellular_component
AAEL004035	intracellular	cellular_component
AAEL011789	mitochondrial matrix	cellular_component
AAEL001024	integral component of membrane	cellular_component
AAEL009380	intracellular	cellular_component
AAEL008056	integral component of membrane	cellular_component
AAEL010119	integral component of membrane	cellular_component
AAEL010230	mitochondrial respiratory chain complex I	cellular_component
AAEL001080	nucleolus	cellular_component
AAEL013291	cytoplasm	cellular_component
AAEL013291	nucleus	cellular_component
AAEL001280	ribosome	cellular_component
AAEL005879	actin cytoskeleton	cellular_component
AAEL004910	integral component of membrane	cellular_component
AAEL003137	integral component of membrane	cellular_component
AAEL005008	integral component of membrane	cellular_component
AAEL012814	intracellular	cellular_component
AAEL012813	integral component of membrane	cellular_component
AAEL005643	intracellular	cellular_component
AAEL004457	mitochondrion	cellular_component
AAEL004457	respiratory chain	cellular_component
AAEL014529	intracellular	cellular_component
AAEL013703	integral component of membrane	cellular_component
AAEL006172	Cdc73/Paf1 complex	cellular_component
AAEL007176	microtubule	cellular_component
AAEL006222	cytoskeleton	cellular_component
AAEL006222	focal adhesion	cellular_component
AAEL006222	ruffle	cellular_component
AAEL013103	exosome (RNase complex)	cellular_component
AAEL002002	ribosome	cellular_component
AAEL011391	ribosome	cellular_component
AAEL002486	mitochondrion	cellular_component
AAEL009156	nucleus	cellular_component
AAEL013913	integral component of membrane	cellular_component
AAEL001400	nucleolus	cellular_component
AAEL012833	integral component of membrane	cellular_component
AAEL005001	integral component of membrane	cellular_component
AAEL003055	integral component of membrane	cellular_component
AAEL003550	integral component of membrane	cellular_component
AAEL002644	integral component of membrane	cellular_component
AAEL007728	integral component of membrane	cellular_component
AAEL004290	nucleus	cellular_component
AAEL004290	chromosome	cellular_component
AAEL011908	nucleus	cellular_component
AAEL011908	nucleosome	cellular_component
AAEL006582	integral component of membrane	cellular_component
AAEL011087	nucleus	cellular_component
AAEL014505	integral component of membrane	cellular_component
AAEL014505	mitochondrial envelope	cellular_component
AAEL012288	integral component of membrane	cellular_component
AAEL010799	integral component of membrane	cellular_component
AAEL003423	integral component of membrane	cellular_component
AAEL003423	mitochondrion	cellular_component
AAEL002462	nucleus	cellular_component
AAEL012251	integral component of membrane	cellular_component
AAEL004558	nucleus	cellular_component
AAEL011415	nucleus	cellular_component
AAEL006538	integral component of membrane	cellular_component
AAEL007668	small ribosomal subunit	cellular_component
AAEL007668	mitochondrial ribosome	cellular_component
AAEL003908	nuclear pore	cellular_component
AAEL008800	mitochondrial small ribosomal subunit	cellular_component
AAEL001185	integral component of membrane	cellular_component
AAEL012980	nucleolus	cellular_component
AAEL012980	nucleoplasm	cellular_component
AAEL012980	preribosome, large subunit precursor	cellular_component
AAEL009506	small ribosomal subunit	cellular_component
AAEL002766	mitochondrion	cellular_component
AAEL002766	glutamyl-tRNA(Gln) amidotransferase complex	cellular_component
AAEL008631	integral component of membrane	cellular_component
AAEL013694	cytosolic small ribosomal subunit	cellular_component
AAEL008587	integral component of membrane	cellular_component
AAEL008587	cell junction	cellular_component
AAEL008587	postsynaptic membrane	cellular_component
AAEL009101	eukaryotic 48S preinitiation complex	cellular_component
AAEL009101	eukaryotic translation initiation factor 3 complex	cellular_component
AAEL009101	eukaryotic 43S preinitiation complex	cellular_component
AAEL014127	integral component of membrane	cellular_component
AAEL014127	mitochondrial inner membrane	cellular_component
AAEL008894	integral component of membrane	cellular_component
AAEL006566	nucleus	cellular_component
AAEL003099	integral component of membrane	cellular_component
AAEL008128	mitochondrion	cellular_component
AAEL007423	integral component of membrane	cellular_component
AAEL014927	integral component of membrane	cellular_component
AAEL002825	mitochondrion	cellular_component
AAEL005146	nucleus	cellular_component
AAEL008680	cytosol	cellular_component
AAEL007837	integral component of membrane	cellular_component
AAEL008482	Slx1-Slx4 complex	cellular_component
AAEL010008	mitochondrion	cellular_component
AAEL013495	integral component of membrane	cellular_component
AAEL001484	intracellular	cellular_component
AAEL010509	cytoplasm	cellular_component
AAEL001795	cytoplasm	cellular_component
AAEL013876	integral component of membrane	cellular_component
AAEL006851	eukaryotic 48S preinitiation complex	cellular_component
AAEL006851	eukaryotic translation initiation factor 3 complex	cellular_component
AAEL006851	eukaryotic 43S preinitiation complex	cellular_component
AAEL002797	mitochondrial respiratory chain complex I	cellular_component
AAEL002372	ribosome	cellular_component
AAEL005828	integral component of membrane	cellular_component
AAEL009285	nucleus	cellular_component
AAEL007715	ribosome	cellular_component
AAEL006564	integral component of membrane	cellular_component
AAEL001537	integral component of membrane	cellular_component
AAEL009994	ribosome	cellular_component
AAEL014072	nucleus	cellular_component
AAEL009851	zeta DNA polymerase complex	cellular_component
AAEL010797	nucleus	cellular_component
AAEL001619	exosome (RNase complex)	cellular_component
AAEL012226	integral component of membrane	cellular_component
AAEL013685	nucleus	cellular_component
AAEL013083	integral component of membrane	cellular_component
AAEL006707	membrane	cellular_component
AAEL003396	ribosome	cellular_component
AAEL014052	melanosome	cellular_component
AAEL014052	endoplasmic reticulum lumen	cellular_component
AAEL015417	integral component of membrane	cellular_component
AAEL013013	integral component of membrane	cellular_component
AAEL013726	membrane	cellular_component
AAEL013726	Golgi apparatus	cellular_component
AAEL012719	integral component of membrane	cellular_component
AAEL013790	mitochondrion	cellular_component
AAEL008848	proton-transporting ATP synthase complex, catalytic core F(1)	cellular_component
AAEL002433	integral component of peroxisomal membrane	cellular_component
AAEL014281	nucleus	cellular_component
AAEL006532	nucleus	cellular_component
AAEL001670	integral component of membrane	cellular_component
AAEL001670	cytoplasm	cellular_component
AAEL014554	nucleus	cellular_component
AAEL001503	integral component of membrane	cellular_component
AAEL002427	transcription factor TFIIIB complex	cellular_component
AAEL006718	integral component of membrane	cellular_component
AAEL006718	plasma membrane	cellular_component
AAEL000951	eukaryotic translation elongation factor 1 complex	cellular_component
AAEL012736	ribosome	cellular_component
AAEL003807	cell	cellular_component
AAEL001037	nucleolus	cellular_component
AAEL005866	mitochondrion	cellular_component
AAEL005866	mitochondrial matrix	cellular_component
AAEL007120	nucleus	cellular_component
AAEL001220	cytoplasm	cellular_component
AAEL001220	myosin complex	cellular_component
AAEL014039	integral component of membrane	cellular_component
AAEL012750	core TFIIH complex	cellular_component
AAEL006698	ribosome	cellular_component
AAEL005016	integral component of membrane	cellular_component
AAEL010625	integral component of membrane	cellular_component
AAEL001871	cytoplasm	cellular_component
AAEL005678	integral component of membrane	cellular_component
AAEL002992	integral component of membrane	cellular_component
AAEL005814	integral component of membrane	cellular_component
AAEL000404	nucleus	cellular_component
AAEL002867	cytoplasm	cellular_component
AAEL001915	integral component of membrane	cellular_component
AAEL006438	integral component of membrane	cellular_component
AAEL006438	endoplasmic reticulum membrane	cellular_component
AAEL012987	nucleus	cellular_component
AAEL004607	cytosol	cellular_component
AAEL008540	nucleus	cellular_component
AAEL013244	integral component of membrane	cellular_component
AAEL007056	core TFIIH complex	cellular_component
AAEL005220	ribosome	cellular_component
AAEL003956	integral component of membrane	cellular_component
AAEL001426	cytoplasm	cellular_component
AAEL001426	nucleus	cellular_component
AAEL015373	cytoplasm	cellular_component
AAEL008028	integral component of membrane	cellular_component
AAEL004325	ribosome	cellular_component
AAEL010716	integral component of membrane	cellular_component
AAEL001114	integral component of membrane	cellular_component
AAEL009908	mitochondrion	cellular_component
AAEL009908	glutamyl-tRNA(Gln) amidotransferase complex	cellular_component
AAEL007001	mitochondrial outer membrane	cellular_component
AAEL010955	integral component of membrane	cellular_component
AAEL000294	integral component of membrane	cellular_component
AAEL009458	integral component of membrane	cellular_component
AAEL009944	small-subunit processome	cellular_component
AAEL008794	DNA-directed RNA polymerase III complex	cellular_component
AAEL010563	cytoplasm	cellular_component
AAEL002417	troponin complex	cellular_component
AAEL008046	integral component of membrane	cellular_component
AAEL013091	nucleus	cellular_component
AAEL000394	nucleus	cellular_component
AAEL010143	mitochondrion	cellular_component
AAEL014526	integral component of membrane	cellular_component
AAEL011925	mitochondrial small ribosomal subunit	cellular_component
AAEL015437	integral component of membrane	cellular_component
AAEL004003	integral component of membrane	cellular_component
AAEL005839	cytoplasm	cellular_component
AAEL007562	integral component of membrane	cellular_component
AAEL007562	endoplasmic reticulum membrane	cellular_component
AAEL014896	integral component of membrane	cellular_component
AAEL008044	ribosome	cellular_component
AAEL000984	cytoplasm	cellular_component
AAEL000984	nucleus	cellular_component
AAEL013600	integrin complex	cellular_component
AAEL013491	integral component of membrane	cellular_component
AAEL000262	cytoplasmic mRNA processing body	cellular_component
AAEL000262	PAN complex	cellular_component
AAEL003800	nucleus	cellular_component
AAEL013901	nucleus	cellular_component
AAEL007259	integral component of membrane	cellular_component
AAEL007819	integral component of membrane	cellular_component
AAEL001184	integral component of membrane	cellular_component
AAEL014198	integral component of membrane	cellular_component
AAEL003016	nucleus	cellular_component
AAEL000978	nucleus	cellular_component
AAEL003690	nucleus	cellular_component
AAEL015198	mitochondrion	cellular_component
AAEL008605	cytoplasm	cellular_component
AAEL010608	membrane	cellular_component
AAEL014502	nuclear pore	cellular_component
AAEL011157	mitochondrial inner membrane	cellular_component
AAEL005911	integral component of membrane	cellular_component
AAEL005801	cytoplasm	cellular_component
AAEL007395	integral component of membrane	cellular_component
AAEL008706	small-subunit processome	cellular_component
AAEL014715	eukaryotic 48S preinitiation complex	cellular_component
AAEL014715	eukaryotic translation initiation factor 3 complex	cellular_component
AAEL014715	eukaryotic 43S preinitiation complex	cellular_component
AAEL002709	nucleus	cellular_component
AAEL011057	nucleus	cellular_component
AAEL004294	pyruvate dehydrogenase complex	cellular_component
AAEL010912	integral component of membrane	cellular_component
AAEL013237	mitochondrial nucleoid	cellular_component
AAEL012707	intracellular	cellular_component
AAEL015122	COP9 signalosome	cellular_component
AAEL010366	integral component of membrane	cellular_component
AAEL011587	ribosome	cellular_component
AAEL002540	integral component of membrane	cellular_component
AAEL002284	mediator complex	cellular_component
AAEL010901	integral component of membrane	cellular_component
AAEL001033	nucleus	cellular_component
AAEL005014	integral component of membrane	cellular_component
AAEL014630	mitochondrion	cellular_component
AAEL015575	integral component of membrane	cellular_component
AAEL015575	mitochondrial inner membrane presequence translocase complex	cellular_component
AAEL014042	protein phosphatase type 2A complex	cellular_component
AAEL010519	integral component of membrane	cellular_component
AAEL010519	mitochondrial envelope	cellular_component
AAEL000407	integral component of membrane	cellular_component
AAEL013199	integral component of membrane	cellular_component
AAEL010818	integral component of membrane	cellular_component
AAEL006033	mitochondrial inner membrane	cellular_component
AAEL013639	integral component of membrane	cellular_component
AAEL003078	integral component of membrane	cellular_component
AAEL009014	intracellular	cellular_component
AAEL009856	integral component of membrane	cellular_component
AAEL001623	proteasome activator complex	cellular_component
AAEL014433	integral component of membrane	cellular_component
AAEL013989	integral component of membrane	cellular_component
AAEL013989	Sec61 translocon complex	cellular_component
AAEL003958	integral component of membrane	cellular_component
AAEL003958	plasma membrane	cellular_component
AAEL003958	cell junction	cellular_component
AAEL003958	synapse	cellular_component
AAEL001177	signal recognition particle, endoplasmic reticulum targeting	cellular_component
AAEL015601	cytoplasm	cellular_component
AAEL007609	nucleus	cellular_component
AAEL007609	nucleosome	cellular_component
AAEL013497	intracellular	cellular_component
AAEL010821	ribosome	cellular_component
AAEL001341	anaphase-promoting complex	cellular_component
AAEL001134	mitochondrion	cellular_component
AAEL002948	mitochondrion	cellular_component
AAEL013729	intracellular	cellular_component
AAEL002337	prefoldin complex	cellular_component
AAEL014237	Ino80 complex	cellular_component
AAEL004914	signal recognition particle	cellular_component
AAEL012218	mitochondrial inner membrane presequence translocase complex	cellular_component
AAEL012123	integral component of membrane	cellular_component
AAEL001169	nucleolus	cellular_component
AAEL001169	nucleoplasm	cellular_component
AAEL001169	preribosome, large subunit precursor	cellular_component
AAEL013888	nucleus	cellular_component
AAEL013158	cytosolic small ribosomal subunit	cellular_component
AAEL014498	exosome (RNase complex)	cellular_component
AAEL000206	integral component of membrane	cellular_component
AAEL008517	intracellular	cellular_component
AAEL008871	integral component of membrane	cellular_component
AAEL008871	succinate dehydrogenase complex	cellular_component
AAEL010063	cytoplasm	cellular_component
AAEL005084	microtubule	cellular_component
AAEL005084	cytoplasm	cellular_component
AAEL009382	nucleus	cellular_component
AAEL010348	integral component of membrane	cellular_component
AAEL003145	integral component of membrane	cellular_component
AAEL002528	histone deacetylase complex	cellular_component
AAEL013272	ribosome	cellular_component
AAEL013998	transcription factor TFIIF complex	cellular_component
AAEL005046	nucleus	cellular_component
AAEL005209	integral component of membrane	cellular_component
AAEL003293	nucleolus	cellular_component
AAEL009080	intracellular	cellular_component
AAEL010759	checkpoint clamp complex	cellular_component
AAEL002956	mitochondrial matrix	cellular_component
AAEL011656	small ribosomal subunit	cellular_component
AAEL010341	Ino80 complex	cellular_component
AAEL010341	NuA4 histone acetyltransferase complex	cellular_component
AAEL007818	extracellular space	cellular_component
AAEL010783	sodium:potassium-exchanging ATPase complex	cellular_component
AAEL012245	extracellular region	cellular_component
AAEL012503	cytoplasm	cellular_component
AAEL012503	exon-exon junction complex	cellular_component
AAEL011698	nucleus	cellular_component
AAEL014518	integral component of membrane	cellular_component
AAEL004716	nucleus	cellular_component
AAEL008188	ribosome	cellular_component
AAEL014903	ribosome	cellular_component
AAEL011544	nucleus	cellular_component
AAEL011584	cytoplasm	cellular_component
AAEL012690	integral component of membrane	cellular_component
AAEL002160	cytoplasm	cellular_component
AAEL009590	mitochondrial outer membrane translocase complex	cellular_component
AAEL010801	mitochondrial inner membrane	cellular_component
AAEL010801	respiratory chain	cellular_component
AAEL010801	mitochondrion	cellular_component
AAEL002418	ribosome	cellular_component
AAEL013964	ribosome	cellular_component
AAEL013128	integral component of membrane	cellular_component
AAEL008679	microtubule	cellular_component
AAEL002562	nucleus	cellular_component
AAEL002483	integral component of membrane	cellular_component
AAEL002483	endoplasmic reticulum	cellular_component
AAEL005639	membrane	cellular_component
AAEL000832	nucleus	cellular_component
AAEL005072	intracellular	cellular_component
AAEL005072	membrane	cellular_component
AAEL013463	nucleus	cellular_component
AAEL009839	nucleus	cellular_component
AAEL009839	nuclear cap binding complex	cellular_component
AAEL001488	ribosome	cellular_component
AAEL003913	cytoplasm	cellular_component
AAEL001599	integral component of membrane	cellular_component
AAEL005097	ribosome	cellular_component
AAEL006637	nucleolus	cellular_component
AAEL004060	mitochondrial proton-transporting ATP synthase complex, catalytic core F(1)	cellular_component
AAEL005019	integral component of membrane	cellular_component
AAEL014944	mitochondrial inner membrane	cellular_component
AAEL011943	nucleus	cellular_component
AAEL007402	mediator complex	cellular_component
AAEL003860	integral component of membrane	cellular_component
AAEL004179	integral component of membrane	cellular_component
AAEL011003	nucleus	cellular_component
AAEL003872	cytoplasm	cellular_component
AAEL005224	integral component of membrane	cellular_component
AAEL011269	integral component of membrane	cellular_component
AAEL007054	integral component of membrane	cellular_component
AAEL007054	mitochondrial respiratory chain complex I	cellular_component
AAEL005050	cytoplasm	cellular_component
AAEL005050	nucleus	cellular_component
AAEL012853	integral component of membrane	cellular_component
AAEL010830	ribosome	cellular_component
AAEL011233	spliceosomal complex	cellular_component
AAEL007718	eukaryotic 48S preinitiation complex	cellular_component
AAEL007718	eukaryotic translation initiation factor 3 complex	cellular_component
AAEL007718	eukaryotic 43S preinitiation complex	cellular_component
AAEL015075	intracellular	cellular_component
AAEL012944	ribosome	cellular_component
AAEL007853	nucleus	cellular_component
AAEL007853	intracellular ribonucleoprotein complex	cellular_component
AAEL013320	integral component of membrane	cellular_component
AAEL013320	endoplasmic reticulum	cellular_component
AAEL000331	mitochondrion	cellular_component
AAEL004441	intracellular	cellular_component
AAEL001639	integral component of membrane	cellular_component
AAEL007586	nuclear pore	cellular_component
AAEL007752	integral component of membrane	cellular_component
AAEL007752	mitochondrial respiratory chain	cellular_component
AAEL010729	nucleus	cellular_component
AAEL015001	COPI vesicle coat	cellular_component
AAEL014296	integral component of membrane	cellular_component
AAEL008553	integral component of membrane	cellular_component
AAEL000215	ribonuclease P complex	cellular_component
AAEL000215	ribonuclease MRP complex	cellular_component
AAEL011974	integral component of membrane	cellular_component
AAEL000713	integral component of membrane	cellular_component
AAEL000713	endoplasmic reticulum membrane	cellular_component
AAEL009863	integral component of membrane	cellular_component
AAEL002048	cytoplasm	cellular_component
AAEL005162	ribosome	cellular_component
AAEL010742	mitochondrion	cellular_component
AAEL008431	integral component of membrane	cellular_component
AAEL008213	integral component of membrane	cellular_component
AAEL002534	ribosome	cellular_component
AAEL008120	cytoplasm	cellular_component
AAEL006748	cytoplasm	cellular_component
AAEL006748	nuclear speck	cellular_component
AAEL001515	integral component of membrane	cellular_component
AAEL000963	mitochondrion	cellular_component
AAEL003549	nucleus	cellular_component
AAEL001218	cytoplasm	cellular_component
AAEL001113	integral component of membrane	cellular_component
AAEL000255	intracellular	cellular_component
AAEL000902	integral component of membrane	cellular_component
AAEL011094	integral component of membrane	cellular_component
AAEL002334	eukaryotic 48S preinitiation complex	cellular_component
AAEL002334	eukaryotic translation initiation factor 3 complex	cellular_component
AAEL002334	eukaryotic 43S preinitiation complex	cellular_component
AAEL000529	ribosome	cellular_component
AAEL003151	nucleus	cellular_component
AAEL006415	cytoplasm	cellular_component
AAEL010159	intracellular	cellular_component
AAEL011586	extracellular region	cellular_component
AAEL000708	nucleolus	cellular_component
AAEL000708	intracellular ribonucleoprotein complex	cellular_component
AAEL010898	integral component of membrane	cellular_component
AAEL003161	cytoplasm	cellular_component
AAEL001852	integral component of membrane	cellular_component
AAEL006135	nucleus	cellular_component
AAEL006135	nuclear cap binding complex	cellular_component
AAEL006050	nucleus	cellular_component
AAEL006551	integral component of membrane	cellular_component
AAEL006551	Nem1-Spo7 phosphatase complex	cellular_component
AAEL005451	ribosome	cellular_component
AAEL010033	mismatch repair complex	cellular_component
AAEL005567	nucleus	cellular_component
AAEL002639	ribosome	cellular_component
AAEL013099	nucleus	cellular_component
AAEL009392	intracellular	cellular_component
AAEL001603	integrin complex	cellular_component
AAEL006205	histone acetyltransferase complex	cellular_component
AAEL005037	cytoplasm	cellular_component
AAEL008169	small ribosomal subunit	cellular_component
AAEL009457	intracellular	cellular_component
AAEL014562	ribosome	cellular_component
AAEL009201	integral component of membrane	cellular_component
AAEL006867	CCR4-NOT complex	cellular_component
AAEL010054	nucleus	cellular_component
AAEL003204	integral component of membrane	cellular_component
AAEL009844	integral component of membrane	cellular_component
AAEL004414	membrane	cellular_component
AAEL010885	nucleus	cellular_component
AAEL008392	mitochondrion	cellular_component
AAEL005414	ER membrane protein complex	cellular_component
AAEL009859	nucleolus	cellular_component
AAEL005831	cytoplasm	cellular_component
AAEL014908	integral component of membrane	cellular_component
AAEL007257	nucleus	cellular_component
AAEL003363	integral component of membrane	cellular_component
AAEL002468	integral component of membrane	cellular_component
AAEL014292	ribosome	cellular_component
AAEL011522	intracellular	cellular_component
AAEL011522	membrane	cellular_component
AAEL000460	outer membrane	cellular_component
AAEL004926	nucleus	cellular_component
AAEL003004	nucleus	cellular_component
AAEL008058	synapse	cellular_component
AAEL001052	cytoplasm	cellular_component
AAEL010832	nucleolus	cellular_component
AAEL005150	ribosome	cellular_component
AAEL014503	integral component of membrane	cellular_component
AAEL014503	nuclear pore	cellular_component
AAEL013952	membrane	cellular_component
AAEL011231	nucleus	cellular_component
[truncated: 4,154 more rows]

## Sheet: PM 2dpf>Sugar
Gene stable ID	GO term name	GO domain
AAEL013583	translation	biological_process
AAEL008353	translation	biological_process
AAEL008787	ATP hydrolysis coupled proton transport	biological_process
AAEL008787	ATP metabolic process	biological_process
AAEL005948	cell cycle arrest	biological_process
AAEL005722	ribosome biogenesis	biological_process
AAEL011025	ATP hydrolysis coupled proton transport	biological_process
AAEL012014	carbohydrate metabolic process	biological_process
AAEL012014	carboxylic acid metabolic process	biological_process
AAEL009653	translation	biological_process
AAEL012502	oxidation-reduction process	biological_process
AAEL008879	NAD metabolic process	biological_process
AAEL008879	quinolinate biosynthetic process	biological_process
AAEL008879	'de novo' NAD biosynthetic process from tryptophan	biological_process
AAEL008879	tryptophan catabolic process	biological_process
AAEL008879	anthranilate metabolic process	biological_process
AAEL008879	oxidation-reduction process	biological_process
AAEL006879	transmembrane transport	biological_process
AAEL006879	mitochondrial transport	biological_process
AAEL005471	protein targeting	biological_process
AAEL012686	translation	biological_process
AAEL005901	translation	biological_process
AAEL007824	translation	biological_process
AAEL005027	translational elongation	biological_process
AAEL009968	nucleotide catabolic process	biological_process
AAEL015594	ATP hydrolysis coupled proton transport	biological_process
AAEL014530	glycogen biosynthetic process	biological_process
AAEL010540	carbohydrate metabolic process	biological_process
AAEL010537	carbohydrate metabolic process	biological_process
AAEL008103	translation	biological_process
AAEL005173	ATP hydrolysis coupled proton transport	biological_process
AAEL011276	transmembrane transport	biological_process
AAEL006860	translation	biological_process
AAEL007315	carbohydrate metabolic process	biological_process
AAEL011824	glutathione metabolic process	biological_process
AAEL001812	ion transport	biological_process
AAEL007771	translation	biological_process
AAEL005817	translation	biological_process
AAEL007441	SRP-dependent cotranslational protein targeting to membrane	biological_process
AAEL005455	glutamine metabolic process	biological_process
AAEL005455	'de novo' CTP biosynthetic process	biological_process
AAEL003427	translation	biological_process
AAEL011184	transport	biological_process
AAEL004855	transmembrane transport	biological_process
AAEL013097	translation	biological_process
AAEL009860	sodium ion transport	biological_process
AAEL009860	transmembrane transport	biological_process
AAEL001176	spermine biosynthetic process	biological_process
AAEL001176	spermidine biosynthetic process	biological_process
AAEL001176	S-adenosylmethioninamine biosynthetic process	biological_process
AAEL008342	transmembrane transport	biological_process
AAEL002089	signal transduction	biological_process
AAEL012813	lipid metabolic process	biological_process
AAEL015391	glutathione metabolic process	biological_process
AAEL010596	protein glycosylation	biological_process
AAEL004805	transmembrane transport	biological_process
AAEL009506	translation	biological_process
AAEL013694	translation	biological_process
AAEL013694	ribosomal small subunit assembly	biological_process
AAEL004933	lipid catabolic process	biological_process
AAEL000858	small GTPase mediated signal transduction	biological_process
AAEL002372	translation	biological_process
AAEL007715	translation	biological_process
AAEL009994	translation	biological_process
AAEL003396	translation	biological_process
AAEL013021	translation	biological_process
AAEL009246	carbohydrate metabolic process	biological_process
AAEL004931	carbohydrate metabolic process	biological_process
AAEL007979	transmembrane transport	biological_process
AAEL012736	translation	biological_process
AAEL003807	cell redox homeostasis	biological_process
AAEL010671	metabolic process	biological_process
AAEL012750	transcription, DNA-templated	biological_process
AAEL012750	nucleotide-excision repair	biological_process
AAEL006698	translation	biological_process
AAEL002992	sphingolipid biosynthetic process	biological_process
AAEL010921	ion transport	biological_process
AAEL005220	translation	biological_process
AAEL008028	transmembrane transport	biological_process
AAEL004325	translation	biological_process
AAEL006426	carbohydrate metabolic process	biological_process
AAEL010602	glycogen biosynthetic process	biological_process
AAEL003365	metabolic process	biological_process
AAEL002417	regulation of muscle contraction	biological_process
AAEL004434	metabolic process	biological_process
AAEL012578	L-serine biosynthetic process	biological_process
AAEL011587	translation	biological_process
AAEL011686	glycogen biosynthetic process	biological_process
AAEL006514	transmembrane transport	biological_process
AAEL010818	transport	biological_process
AAEL009856	sodium ion transport	biological_process
AAEL009856	transmembrane transport	biological_process
AAEL013989	intracellular protein transport	biological_process
AAEL010821	ribosome biogenesis	biological_process
AAEL001134	valine metabolic process	biological_process
AAEL001134	thymine metabolic process	biological_process
AAEL004798	chitin metabolic process	biological_process
AAEL014252	nitrate assimilation	biological_process
AAEL002738	transmembrane transport	biological_process
AAEL013158	translation	biological_process
AAEL002528	regulation of transcription, DNA-templated	biological_process
AAEL002528	transcription, DNA-templated	biological_process
AAEL013272	translation	biological_process
AAEL002956	carbohydrate metabolic process	biological_process
AAEL002956	tricarboxylic acid cycle	biological_process
AAEL011656	translation	biological_process
AAEL007818	proteolysis	biological_process
AAEL007818	digestion	biological_process
AAEL012819	proton transport	biological_process
AAEL011341	nucleotide catabolic process	biological_process
AAEL008188	translation	biological_process
AAEL014903	translation	biological_process
AAEL002743	transmembrane transport	biological_process
AAEL001488	translation	biological_process
AAEL005097	translation	biological_process
AAEL011943	regulation of transcription, DNA-templated	biological_process
AAEL011943	transcription, DNA-templated	biological_process
AAEL012944	translation	biological_process
AAEL007777	ATP hydrolysis coupled proton transport	biological_process
AAEL008213	transport	biological_process
AAEL002534	translation	biological_process
AAEL001113	transmembrane transport	biological_process
AAEL000529	translation	biological_process
AAEL000746	tricarboxylic acid cycle	biological_process
AAEL000746	isocitrate metabolic process	biological_process
AAEL005451	translation	biological_process
AAEL002639	translation	biological_process
AAEL004048	transmembrane transport	biological_process
AAEL011158	cell redox homeostasis	biological_process
AAEL014562	translation	biological_process
AAEL009859	ribosome biogenesis	biological_process
AAEL014292	translation	biological_process
AAEL007699	translation	biological_process
AAEL004151	translation	biological_process
AAEL004503	translation	biological_process
AAEL016984	glycolytic process	biological_process
AAEL016984	glucose metabolic process	biological_process
AAEL017198	translation	biological_process
AAEL009474	peptidoglycan catabolic process	biological_process
AAEL009474	innate immune response	biological_process
AAEL003841	defense response to bacterium	biological_process
AAEL003841	innate immune response	biological_process
AAEL003841	defense response to Gram-negative bacterium	biological_process
AAEL003841	defense response to Gram-positive bacterium	biological_process
AAEL000032	translation	biological_process
AAEL006511	translation	biological_process
AAEL003942	translation	biological_process
AAEL000010	translation	biological_process
AAEL013431	proline catabolic process	biological_process
AAEL013536	translation	biological_process
AAEL005629	translation	biological_process
AAEL004464	transmembrane transport	biological_process
AAEL010168	translation	biological_process
AAEL013221	translation	biological_process
AAEL001940	CDP-diacylglycerol biosynthetic process	biological_process
AAEL002367	metabolic process	biological_process
AAEL014426	glycine catabolic process	biological_process
AAEL003285	protein transport	biological_process
AAEL000597	cell adhesion	biological_process
AAEL000597	homophilic cell adhesion via plasma membrane adhesion molecules	biological_process
AAEL003426	transmembrane transport	biological_process
AAEL011471	translation	biological_process
AAEL003320	cilium assembly	biological_process
AAEL003320	intraciliary transport	biological_process
AAEL003530	translational elongation	biological_process
AAEL005798	ATP hydrolysis coupled proton transport	biological_process
AAEL005798	ATP metabolic process	biological_process
AAEL000987	translation	biological_process
AAEL002555	transmembrane transport	biological_process
AAEL004175	translation	biological_process
AAEL008773	cell adhesion	biological_process
AAEL001813	transmembrane transport	biological_process
AAEL013625	translation	biological_process
AAEL003318	oligopeptide transport	biological_process
AAEL009205	transmembrane transport	biological_process
AAEL004313	protein folding	biological_process
AAEL001088	protein glycosylation	biological_process
AAEL005266	translation	biological_process
AAEL002527	carbohydrate metabolic process	biological_process
AAEL005085	translation	biological_process
AAEL012035	ATP hydrolysis coupled proton transport	biological_process
AAEL006883	response to stress	biological_process
AAEL006883	regulation of cell cycle	biological_process
AAEL009496	translation	biological_process
AAEL008859	intracellular signal transduction	biological_process
AAEL008859	cyclic nucleotide biosynthetic process	biological_process
AAEL010299	translation	biological_process
AAEL012733	translation	biological_process
AAEL005480	regulation of transcription, DNA-templated	biological_process
AAEL005480	transcription, DNA-templated	biological_process
AAEL011898	phospholipid biosynthetic process	biological_process
AAEL014583	translational elongation	biological_process
AAEL010917	ion transport	biological_process
AAEL009747	translation	biological_process
AAEL008192	translation	biological_process
AAEL012731	ATP metabolic process	biological_process
AAEL012731	ADP biosynthetic process	biological_process
AAEL012731	AMP metabolic process	biological_process
AAEL005429	tricarboxylic acid cycle	biological_process
AAEL000641	cell redox homeostasis	biological_process
AAEL008330	ubiquinone biosynthetic process	biological_process
AAEL003417	negative regulation of ATPase activity	biological_process
AAEL003646	endoplasmic reticulum unfolded protein response	biological_process
AAEL003646	positive regulation of transcription from RNA polymerase II promoter	biological_process
AAEL012522	transmembrane transport	biological_process
AAEL000947	signal peptide processing	biological_process
AAEL012835	lipid metabolic process	biological_process
AAEL008481	translation	biological_process
AAEL007283	metabolic process	biological_process
AAEL002832	translation	biological_process
AAEL014838	translation	biological_process
AAEL006390	ATP hydrolysis coupled proton transport	biological_process
AAEL010464	cellular amino acid metabolic process	biological_process
AAEL003582	translation	biological_process
AAEL009341	translation	biological_process
AAEL009825	translation	biological_process
AAEL010756	translation	biological_process
AAEL014110	nitrate assimilation	biological_process
AAEL000823	translation	biological_process
AAEL011195	transport	biological_process
AAEL000417	transmembrane transport	biological_process
AAEL008693	cation transport	biological_process
AAEL008693	transmembrane transport	biological_process
AAEL015445	L-cysteine metabolic process	biological_process
AAEL015445	oxidation-reduction process	biological_process
AAEL013752	regulation of transcription, DNA-templated	biological_process
AAEL004247	transmembrane transport	biological_process
AAEL009151	translation	biological_process
AAEL008083	translation	biological_process
AAEL008083	ribosomal small subunit assembly	biological_process
AAEL017516	translation	biological_process
AAEL010679	cytolysis	biological_process
AAEL008146	metal ion transport	biological_process
AAEL008146	transmembrane transport	biological_process
AAEL018241	protein import	biological_process
AAEL018241	intracellular protein transport	biological_process
AAEL018241	protein targeting	biological_process
AAEL018357	transcription elongation from RNA polymerase II promoter	biological_process
AAEL018678	ATP synthesis coupled electron transport	biological_process
AAEL018662	oxidative phosphorylation	biological_process
AAEL018662	aerobic respiration	biological_process
AAEL018664	electron transport chain	biological_process
AAEL018658	mitochondrial electron transport, NADH to ubiquinone	biological_process
AAEL018669	aerobic electron transport chain	biological_process
AAEL018668	ATP synthesis coupled proton transport	biological_process
AAEL018681	ATP synthesis coupled electron transport	biological_process
AAEL018685	mitochondrial electron transport, ubiquinol to cytochrome c	biological_process
AAEL018667	ATP synthesis coupled proton transport	biological_process
AAEL018680	mitochondrial electron transport, NADH to ubiquinone	biological_process
AAEL011447	translation	biological_process
AAEL001759	translation	biological_process
AAEL006256	ATP hydrolysis coupled proton transport	biological_process
AAEL006256	ATP synthesis coupled proton transport	biological_process
AAEL006785	translation	biological_process
AAEL009510	carbohydrate metabolic process	biological_process
AAEL009510	carbohydrate derivative biosynthetic process	biological_process
AAEL004523	protein transport	biological_process
AAEL018696	mitotic nuclear division	biological_process
AAEL013583	ribosome	cellular_component
AAEL012131	integral component of membrane	cellular_component
AAEL008353	ribosome	cellular_component
AAEL008787	proton-transporting V-type ATPase, V1 domain	cellular_component
AAEL005948	nucleus	cellular_component
AAEL005722	intracellular ribonucleoprotein complex	cellular_component
AAEL011025	proton-transporting V-type ATPase, V0 domain	cellular_component
AAEL006148	proteinaceous extracellular matrix	cellular_component
AAEL012014	cytoplasm	cellular_component
AAEL009653	ribosome	cellular_component
AAEL012502	integral component of membrane	cellular_component
AAEL008879	integral component of membrane	cellular_component
AAEL008879	mitochondrial outer membrane	cellular_component
AAEL006879	integral component of membrane	cellular_component
AAEL006879	mitochondrial membrane	cellular_component
AAEL005471	intracellular	cellular_component
AAEL005471	integral component of membrane	cellular_component
AAEL012686	small ribosomal subunit	cellular_component
AAEL005901	cytosolic small ribosomal subunit	cellular_component
AAEL007824	ribosome	cellular_component
AAEL005027	ribosome	cellular_component
AAEL015594	proton-transporting V-type ATPase, V1 domain	cellular_component
AAEL014530	phosphorylase kinase complex	cellular_component
AAEL013041	integral component of membrane	cellular_component
AAEL008103	ribosome	cellular_component
AAEL008386	integral component of membrane	cellular_component
AAEL005173	proton-transporting V-type ATPase, V1 domain	cellular_component
AAEL011276	integral component of membrane	cellular_component
AAEL000967	integral component of membrane	cellular_component
AAEL006860	ribosome	cellular_component
AAEL011824	integral component of membrane	cellular_component
AAEL001812	integral component of membrane	cellular_component
AAEL001812	plasma membrane	cellular_component
AAEL007771	ribosome	cellular_component
AAEL005817	large ribosomal subunit	cellular_component
AAEL007441	intracellular	cellular_component
AAEL007441	integral component of membrane	cellular_component
AAEL010988	integral component of membrane	cellular_component
AAEL006526	integral component of membrane	cellular_component
AAEL003427	ribosome	cellular_component
AAEL011184	integral component of membrane	cellular_component
AAEL012585	ribosome	cellular_component
AAEL004855	integral component of membrane	cellular_component
AAEL004855	mitochondrial inner membrane	cellular_component
AAEL013097	ribosome	cellular_component
AAEL008329	ribosome	cellular_component
AAEL009860	integral component of membrane	cellular_component
AAEL002047	ribosome	cellular_component
AAEL008342	integral component of membrane	cellular_component
AAEL012183	integral component of membrane	cellular_component
AAEL012684	integral component of membrane	cellular_component
AAEL012684	endoplasmic reticulum	cellular_component
AAEL011519	integral component of membrane	cellular_component
AAEL005900	integral component of membrane	cellular_component
AAEL005008	integral component of membrane	cellular_component
AAEL012813	integral component of membrane	cellular_component
AAEL013703	integral component of membrane	cellular_component
AAEL012931	integral component of membrane	cellular_component
AAEL008134	integral component of membrane	cellular_component
AAEL014156	integral component of membrane	cellular_component
AAEL005001	integral component of membrane	cellular_component
AAEL012288	integral component of membrane	cellular_component
AAEL010596	integral component of membrane	cellular_component
AAEL010596	Golgi membrane	cellular_component
AAEL004805	integral component of membrane	cellular_component
AAEL009506	small ribosomal subunit	cellular_component
AAEL013694	cytosolic small ribosomal subunit	cellular_component
AAEL000424	cytoplasm	cellular_component
AAEL008079	integral component of membrane	cellular_component
AAEL000858	intracellular	cellular_component
AAEL002372	ribosome	cellular_component
AAEL007715	ribosome	cellular_component
AAEL001537	integral component of membrane	cellular_component
AAEL009994	ribosome	cellular_component
AAEL003396	ribosome	cellular_component
AAEL007979	integral component of membrane	cellular_component
AAEL000951	eukaryotic translation elongation factor 1 complex	cellular_component
AAEL012736	ribosome	cellular_component
AAEL003807	cell	cellular_component
AAEL012750	core TFIIH complex	cellular_component
AAEL006698	ribosome	cellular_component
AAEL005016	integral component of membrane	cellular_component
AAEL002992	integral component of membrane	cellular_component
AAEL010921	integral component of membrane	cellular_component
AAEL010921	plasma membrane	cellular_component
AAEL005220	ribosome	cellular_component
AAEL008028	integral component of membrane	cellular_component
AAEL004325	ribosome	cellular_component
AAEL002417	troponin complex	cellular_component
AAEL008046	integral component of membrane	cellular_component
AAEL006342	integral component of membrane	cellular_component
AAEL014526	integral component of membrane	cellular_component
AAEL015437	integral component of membrane	cellular_component
AAEL011587	ribosome	cellular_component
AAEL006514	integral component of membrane	cellular_component
AAEL003227	integral component of membrane	cellular_component
AAEL009335	cytoplasm	cellular_component
AAEL009335	nucleus	cellular_component
AAEL010818	integral component of membrane	cellular_component
AAEL009856	integral component of membrane	cellular_component
AAEL013989	integral component of membrane	cellular_component
AAEL013989	Sec61 translocon complex	cellular_component
AAEL010821	ribosome	cellular_component
AAEL001134	mitochondrion	cellular_component
AAEL004798	extracellular region	cellular_component
AAEL004798	integral component of membrane	cellular_component
AAEL002738	integral component of membrane	cellular_component
AAEL013158	cytosolic small ribosomal subunit	cellular_component
AAEL002528	histone deacetylase complex	cellular_component
AAEL013272	ribosome	cellular_component
AAEL005209	integral component of membrane	cellular_component
AAEL002956	mitochondrial matrix	cellular_component
AAEL011656	small ribosomal subunit	cellular_component
AAEL007818	extracellular space	cellular_component
AAEL012819	vacuolar proton-transporting V-type ATPase complex	cellular_component
AAEL008188	ribosome	cellular_component
AAEL014903	ribosome	cellular_component
AAEL002743	integral component of membrane	cellular_component
AAEL001488	ribosome	cellular_component
AAEL005097	ribosome	cellular_component
AAEL005019	integral component of membrane	cellular_component
AAEL005457	integral component of membrane	cellular_component
AAEL011943	nucleus	cellular_component
AAEL003872	cytoplasm	cellular_component
AAEL012944	ribosome	cellular_component
AAEL007777	integral component of membrane	cellular_component
AAEL007777	proton-transporting V-type ATPase, V1 domain	cellular_component
AAEL000713	integral component of membrane	cellular_component
AAEL000713	endoplasmic reticulum membrane	cellular_component
AAEL008213	integral component of membrane	cellular_component
AAEL002534	ribosome	cellular_component
AAEL001113	integral component of membrane	cellular_component
AAEL000902	integral component of membrane	cellular_component
AAEL000529	ribosome	cellular_component
AAEL005451	ribosome	cellular_component
AAEL002639	ribosome	cellular_component
AAEL004048	integral component of membrane	cellular_component
AAEL011158	cell	cellular_component
AAEL014562	ribosome	cellular_component
AAEL009859	nucleolus	cellular_component
AAEL002102	integral component of membrane	cellular_component
AAEL002102	endoplasmic reticulum	cellular_component
AAEL014292	ribosome	cellular_component
AAEL007699	ribosome	cellular_component
AAEL003571	integral component of membrane	cellular_component
AAEL003898	integral component of membrane	cellular_component
AAEL004151	ribosome	cellular_component
AAEL011256	integral component of membrane	cellular_component
AAEL004503	ribosome	cellular_component
AAEL004974	membrane	cellular_component
AAEL017018	integral component of membrane	cellular_component
AAEL017096	cytoplasm	cellular_component
AAEL017376	integral component of membrane	cellular_component
AAEL017198	ribosome	cellular_component
AAEL007812	integral component of membrane	cellular_component
AAEL006802	integral component of membrane	cellular_component
AAEL003841	extracellular region	cellular_component
AAEL004777	integral component of membrane	cellular_component
AAEL009822	integral component of membrane	cellular_component
AAEL009822	plasma membrane	cellular_component
AAEL017049	integral component of membrane	cellular_component
AAEL000032	ribosome	cellular_component
AAEL009036	integral component of membrane	cellular_component
AAEL006511	ribosome	cellular_component
AAEL003942	ribosome	cellular_component
AAEL000010	ribosome	cellular_component
AAEL006522	integral component of membrane	cellular_component
AAEL013536	ribosome	cellular_component
AAEL005629	ribosome	cellular_component
AAEL004464	integral component of membrane	cellular_component
AAEL010168	small ribosomal subunit	cellular_component
AAEL013221	large ribosomal subunit	cellular_component
AAEL001940	integral component of membrane	cellular_component
AAEL003285	integral component of membrane	cellular_component
AAEL000597	plasma membrane	cellular_component
AAEL000597	membrane	cellular_component
AAEL005849	integral component of membrane	cellular_component
AAEL006000	integral component of membrane	cellular_component
AAEL006000	mitochondrial respiratory chain	cellular_component
AAEL010318	cytoplasm	cellular_component
AAEL003426	integral component of membrane	cellular_component
AAEL011471	large ribosomal subunit	cellular_component
AAEL003320	cilium	cellular_component
AAEL003320	intraciliary transport particle B	cellular_component
AAEL003530	ribosome	cellular_component
AAEL005798	proton-transporting V-type ATPase, V1 domain	cellular_component
AAEL000987	ribosome	cellular_component
AAEL002555	integral component of membrane	cellular_component
AAEL004175	ribosome	cellular_component
AAEL007126	integral component of membrane	cellular_component
AAEL010032	integral component of membrane	cellular_component
AAEL010032	endoplasmic reticulum	cellular_component
AAEL006318	integral component of membrane	cellular_component
AAEL001813	integral component of membrane	cellular_component
AAEL013625	small ribosomal subunit	cellular_component
AAEL003318	integral component of membrane	cellular_component
AAEL000649	integral component of membrane	cellular_component
AAEL009205	integral component of membrane	cellular_component
AAEL010975	myosin complex	cellular_component
AAEL001088	membrane	cellular_component
AAEL004684	cytoplasm	cellular_component
AAEL005266	ribosome	cellular_component
AAEL002527	integral component of membrane	cellular_component
AAEL005085	ribosome	cellular_component
AAEL008055	integral component of membrane	cellular_component
AAEL008055	cell junction	cellular_component
AAEL008055	postsynaptic membrane	cellular_component
AAEL012035	proton-transporting two-sector ATPase complex, catalytic domain	cellular_component
AAEL006883	nucleus	cellular_component
AAEL009496	ribosome	cellular_component
AAEL008859	intracellular	cellular_component
AAEL008859	integral component of membrane	cellular_component
AAEL010299	ribosome	cellular_component
AAEL003512	integral component of membrane	cellular_component
AAEL012733	ribosome	cellular_component
AAEL011639	extracellular region	cellular_component
AAEL005480	nucleus	cellular_component
AAEL011898	integral component of membrane	cellular_component
AAEL014583	ribosome	cellular_component
AAEL010917	integral component of membrane	cellular_component
AAEL010917	plasma membrane	cellular_component
AAEL009747	ribosome	cellular_component
AAEL002408	integral component of membrane	cellular_component
AAEL008192	small ribosomal subunit	cellular_component
AAEL012731	mitochondrial intermembrane space	cellular_component
AAEL012731	cytosol	cellular_component
AAEL005733	myosin complex	cellular_component
AAEL000641	endoplasmic reticulum	cellular_component
AAEL008330	extrinsic component of mitochondrial inner membrane	cellular_component
AAEL003417	mitochondrion	cellular_component
AAEL001767	integral component of membrane	cellular_component
AAEL003718	integral component of membrane	cellular_component
AAEL005762	integral component of membrane	cellular_component
AAEL012522	integral component of membrane	cellular_component
AAEL000947	integral component of membrane	cellular_component
AAEL000947	signal peptidase complex	cellular_component
AAEL008481	ribosome	cellular_component
AAEL008481	intracellular	cellular_component
AAEL002832	ribosome	cellular_component
AAEL014838	ribosome	cellular_component
AAEL006390	integral component of membrane	cellular_component
AAEL006390	vacuolar proton-transporting V-type ATPase, V0 domain	cellular_component
AAEL001944	integral component of membrane	cellular_component
AAEL000087	extracellular space	cellular_component
AAEL003582	ribosome	cellular_component
AAEL009341	ribosome	cellular_component
AAEL011989	integral component of membrane	cellular_component
AAEL009825	large ribosomal subunit	cellular_component
AAEL010756	ribosome	cellular_component
AAEL015067	integral component of membrane	cellular_component
AAEL009596	integral component of membrane	cellular_component
AAEL009596	endoplasmic reticulum membrane	cellular_component
AAEL000823	ribosome	cellular_component
AAEL008594	integral component of membrane	cellular_component
AAEL011195	integral component of membrane	cellular_component
AAEL000417	integral component of membrane	cellular_component
AAEL007489	integral component of membrane	cellular_component
AAEL008693	integral component of membrane	cellular_component
AAEL005401	integral component of membrane	cellular_component
AAEL004247	integral component of membrane	cellular_component
AAEL009151	ribosome	cellular_component
AAEL008083	cytosolic small ribosomal subunit	cellular_component
AAEL017516	ribosome	cellular_component
AAEL010679	integral component of membrane	cellular_component
AAEL008146	membrane	cellular_component
AAEL018241	membrane	cellular_component
AAEL018326	integral component of membrane	cellular_component
AAEL018340	integral component of membrane	cellular_component
AAEL018357	transcription elongation factor complex	cellular_component
AAEL018678	integral component of membrane	cellular_component
AAEL018678	mitochondrial inner membrane	cellular_component
AAEL018678	respiratory chain	cellular_component
AAEL018662	integral component of membrane	cellular_component
AAEL018662	mitochondrial inner membrane	cellular_component
AAEL018662	respiratory chain	cellular_component
AAEL018664	integral component of membrane	cellular_component
AAEL018664	mitochondrial inner membrane	cellular_component
AAEL018664	respiratory chain	cellular_component
AAEL018671	integral component of membrane	cellular_component
AAEL018671	respiratory chain	cellular_component
AAEL018671	mitochondrial membrane	cellular_component
AAEL018658	integral component of membrane	cellular_component
AAEL018658	mitochondrial inner membrane	cellular_component
AAEL018658	respiratory chain	cellular_component
AAEL018687	integral component of membrane	cellular_component
AAEL018687	mitochondrial inner membrane	cellular_component
AAEL018687	respiratory chain	cellular_component
AAEL018669	integral component of membrane	cellular_component
AAEL018669	mitochondrial inner membrane	cellular_component
AAEL018668	integral component of membrane	cellular_component
AAEL018668	mitochondrial inner membrane	cellular_component
AAEL018668	proton-transporting ATP synthase complex, coupling factor F(o)	cellular_component
AAEL018681	integral component of membrane	cellular_component
AAEL018681	respiratory chain	cellular_component
AAEL018681	mitochondrial membrane	cellular_component
AAEL018685	mitochondrial inner membrane	cellular_component
AAEL018685	respiratory chain complex III	cellular_component
AAEL018667	integral component of membrane	cellular_component
AAEL018667	mitochondrial proton-transporting ATP synthase complex, coupling factor F(o)	cellular_component
AAEL018680	integral component of membrane	cellular_component
AAEL018680	respiratory chain	cellular_component
AAEL018680	mitochondrial membrane	cellular_component
AAEL011447	ribosome	cellular_component
AAEL014619	integral component of membrane	cellular_component
AAEL000068	ribosome	cellular_component
AAEL001759	small ribosomal subunit	cellular_component
AAEL006256	proton-transporting two-sector ATPase complex, proton-transporting domain	cellular_component
AAEL006256	proton-transporting ATP synthase complex, coupling factor F(o)	cellular_component
AAEL002063	integral component of membrane	cellular_component
AAEL006785	ribosome	cellular_component
AAEL004523	integral component of membrane	cellular_component
AAEL018696	nucleus	cellular_component
AAEL013583	structural constituent of ribosome	molecular_function
AAEL012131	amino acid transmembrane transporter activity	molecular_function
AAEL008353	structural constituent of ribosome	molecular_function
AAEL008787	ATP binding	molecular_function
AAEL008787	proton-transporting ATPase activity, rotational mechanism	molecular_function
AAEL005948	cyclin-dependent protein serine/threonine kinase inhibitor activity	molecular_function
AAEL011025	hydrogen ion transmembrane transporter activity	molecular_function
AAEL001844	zinc ion binding	molecular_function
AAEL001844	metallocarboxypeptidase activity	molecular_function
AAEL006148	zinc ion binding	molecular_function
AAEL006148	metalloendopeptidase activity	molecular_function
AAEL012014	L-lactate dehydrogenase activity	molecular_function
AAEL009653	structural constituent of ribosome	molecular_function
AAEL007201	zinc ion binding	molecular_function
AAEL007201	metallopeptidase activity	molecular_function
AAEL008879	FAD binding	molecular_function
AAEL008879	kynurenine 3-monooxygenase activity	molecular_function
AAEL008879	oxidoreductase activity	molecular_function
AAEL005471	P-P-bond-hydrolysis-driven protein transmembrane transporter activity	molecular_function
AAEL012686	structural constituent of ribosome	molecular_function
AAEL005901	structural constituent of ribosome	molecular_function
AAEL007824	structural constituent of ribosome	molecular_function
AAEL005027	structural constituent of ribosome	molecular_function
AAEL009968	hydrolase activity	molecular_function
AAEL010677	oxidoreductase activity	molecular_function
AAEL015594	hydrogen ion transmembrane transporter activity	molecular_function
AAEL009559	pigment binding	molecular_function
AAEL014530	ATP binding	molecular_function
AAEL014530	phosphorylase kinase activity	molecular_function
AAEL010540	catalytic activity	molecular_function
AAEL010537	catalytic activity	molecular_function
AAEL008103	structural constituent of ribosome	molecular_function
AAEL008386	transporter activity	molecular_function
AAEL008386	ATP binding	molecular_function
AAEL008386	ATPase activity	molecular_function
AAEL006156	zinc ion binding	molecular_function
AAEL001174	odorant binding	molecular_function
AAEL008163	zinc ion binding	molecular_function
AAEL008163	metallopeptidase activity	molecular_function
AAEL005173	hydrogen ion transmembrane transporter activity	molecular_function
AAEL001703	serine-type endopeptidase activity	molecular_function
AAEL006860	structural constituent of ribosome	molecular_function
AAEL007315	carbohydrate binding	molecular_function
AAEL007315	isomerase activity	molecular_function
AAEL011824	gamma-glutamyltransferase activity	molecular_function
AAEL001812	transporter activity	molecular_function
AAEL010782	zinc ion binding	molecular_function
AAEL010782	metallocarboxypeptidase activity	molecular_function
AAEL007771	structural constituent of ribosome	molecular_function
AAEL005817	structural constituent of ribosome	molecular_function
AAEL005455	ATP binding	molecular_function
AAEL005455	CTP synthase activity	molecular_function
AAEL010988	amino acid transmembrane transporter activity	molecular_function
AAEL006526	extracellular ligand-gated ion channel activity	molecular_function
AAEL003427	structural constituent of ribosome	molecular_function
AAEL004855	transporter activity	molecular_function
AAEL008780	serine-type endopeptidase activity	molecular_function
AAEL001701	serine-type endopeptidase activity	molecular_function
AAEL008080	serine-type endopeptidase activity	molecular_function
AAEL013097	structural constituent of ribosome	molecular_function
AAEL009860	transporter activity	molecular_function
AAEL001176	adenosylmethionine decarboxylase activity	molecular_function
AAEL005821	zinc ion binding	molecular_function
AAEL005821	metallopeptidase activity	molecular_function
AAEL009185	ATP binding	molecular_function
AAEL009185	kinase activity	molecular_function
AAEL012183	transmembrane transporter activity	molecular_function
AAEL006127	zinc ion binding	molecular_function
AAEL006127	metalloendopeptidase activity	molecular_function
AAEL008413	ATP binding	molecular_function
AAEL008413	protein kinase activity	molecular_function
AAEL014820	N-acetyltransferase activity	molecular_function
AAEL001279	metal ion binding	molecular_function
AAEL003508	alanine-glyoxylate transaminase activity	molecular_function
AAEL003508	serine-pyruvate transaminase activity	molecular_function
AAEL013069	kinase activity	molecular_function
AAEL007601	serine-type endopeptidase activity	molecular_function
AAEL005008	transporter activity	molecular_function
AAEL013703	serine-type endopeptidase activity	molecular_function
AAEL015391	gamma-glutamyltransferase activity	molecular_function
AAEL009853	serine-type endopeptidase activity	molecular_function
AAEL008134	ATP binding	molecular_function
AAEL008134	ATPase activity, coupled to transmembrane movement of substances	molecular_function
AAEL014156	metal ion transmembrane transporter activity	molecular_function
AAEL005001	transporter activity	molecular_function
AAEL007403	actin binding	molecular_function
AAEL002572	calcium ion binding	molecular_function
AAEL012288	substrate-specific transmembrane transporter activity	molecular_function
AAEL010596	transferase activity, transferring glycosyl groups	molecular_function
AAEL010596	carbohydrate binding	molecular_function
AAEL011255	GTP binding	molecular_function
AAEL008093	serine-type endopeptidase activity	molecular_function
AAEL009506	structural constituent of ribosome	molecular_function
AAEL013694	structural constituent of ribosome	molecular_function
AAEL011622	serine-type endopeptidase activity	molecular_function
AAEL000424	metalloexopeptidase activity	molecular_function
AAEL000424	aminopeptidase activity	molecular_function
AAEL000424	manganese ion binding	molecular_function
AAEL001839	zinc ion binding	molecular_function
AAEL001839	metallocarboxypeptidase activity	molecular_function
AAEL008079	serine-type endopeptidase activity	molecular_function
AAEL004933	hydrolase activity, acting on ester bonds	molecular_function
AAEL000858	guanyl-nucleotide exchange factor activity	molecular_function
AAEL002372	structural constituent of ribosome	molecular_function
AAEL007715	structural constituent of ribosome	molecular_function
AAEL009994	structural constituent of ribosome	molecular_function
AAEL009422	metal ion binding	molecular_function
AAEL008604	zinc ion binding	molecular_function
AAEL008604	metallocarboxypeptidase activity	molecular_function
AAEL003396	structural constituent of ribosome	molecular_function
AAEL009246	hydrolase activity, hydrolyzing O-glycosyl compounds	molecular_function
AAEL004931	beta-N-acetylhexosaminidase activity	molecular_function
AAEL009843	serine-type endopeptidase activity	molecular_function
AAEL008315	protein binding	molecular_function
AAEL015110	serine-type peptidase activity	molecular_function
AAEL014188	serine-type endopeptidase activity	molecular_function
AAEL008599	zinc ion binding	molecular_function
AAEL008599	metallocarboxypeptidase activity	molecular_function
AAEL000951	translation elongation factor activity	molecular_function
AAEL012736	structural constituent of ribosome	molecular_function
AAEL003807	electron carrier activity	molecular_function
AAEL003807	protein disulfide oxidoreductase activity	molecular_function
AAEL004631	ATP binding	molecular_function
AAEL010671	oxidoreductase activity	molecular_function
AAEL006698	structural constituent of ribosome	molecular_function
AAEL007245	protein binding	molecular_function
AAEL002992	sphingolipid delta-4 desaturase activity	molecular_function
AAEL010921	transporter activity	molecular_function
AAEL002182	flavin adenine dinucleotide binding	molecular_function
AAEL002182	tRNA dihydrouridine synthase activity	molecular_function
AAEL005220	structural constituent of ribosome	molecular_function
AAEL004325	structural constituent of ribosome	molecular_function
AAEL004325	5S rRNA binding	molecular_function
AAEL006426	transferase activity, transferring glycosyl groups	molecular_function
AAEL010602	hydrolase activity, hydrolyzing O-glycosyl compounds	molecular_function
AAEL010602	cation binding	molecular_function
AAEL010602	1,4-alpha-glucan branching enzyme activity	molecular_function
AAEL003365	catalytic activity	molecular_function
AAEL005476	protein binding	molecular_function
AAEL014515	zinc ion binding	molecular_function
AAEL014515	metalloendopeptidase activity	molecular_function
AAEL008046	ammonium transmembrane transporter activity	molecular_function
AAEL006342	catalytic activity	molecular_function
AAEL014526	ion transmembrane transporter activity	molecular_function
AAEL010028	oxidoreductase activity	molecular_function
AAEL004434	catalytic activity	molecular_function
AAEL012578	O-phospho-L-serine:2-oxoglutarate aminotransferase activity	molecular_function
AAEL013707	serine-type endopeptidase activity	molecular_function
AAEL011587	structural constituent of ribosome	molecular_function
AAEL011686	hydrolase activity, hydrolyzing O-glycosyl compounds	molecular_function
AAEL011686	cation binding	molecular_function
AAEL011686	1,4-alpha-glucan branching enzyme activity	molecular_function
AAEL000402	sequence-specific DNA binding	molecular_function
AAEL000402	transcription factor activity, sequence-specific DNA binding	molecular_function
AAEL003227	zinc ion binding	molecular_function
AAEL003227	metallopeptidase activity	molecular_function
AAEL009856	transporter activity	molecular_function
AAEL015389	ATP binding	molecular_function
AAEL015389	protein serine/threonine kinase activity	molecular_function
AAEL005570	metal ion binding	molecular_function
AAEL013715	serine-type endopeptidase activity	molecular_function
AAEL001134	methylmalonate-semialdehyde dehydrogenase (acylating) activity	molecular_function
AAEL001134	malonate-semialdehyde dehydrogenase (acetylating) activity	molecular_function
AAEL008600	zinc ion binding	molecular_function
AAEL008600	metallocarboxypeptidase activity	molecular_function
AAEL004798	chitin binding	molecular_function
AAEL014252	oxidoreductase activity	molecular_function
AAEL014252	molybdenum ion binding	molecular_function
AAEL009682	serine-type endopeptidase activity	molecular_function
AAEL013158	structural constituent of ribosome	molecular_function
AAEL002528	metal ion binding	molecular_function
AAEL002528	NAD-dependent histone deacetylase activity (H3-K14 specific)	molecular_function
AAEL013272	structural constituent of ribosome	molecular_function
AAEL002956	citrate (Si)-synthase activity	molecular_function
AAEL011656	structural constituent of ribosome	molecular_function
AAEL011656	RNA binding	molecular_function
AAEL007818	serine-type endopeptidase activity	molecular_function
AAEL001863	zinc ion binding	molecular_function
AAEL001863	metallocarboxypeptidase activity	molecular_function
AAEL006012	protein binding	molecular_function
AAEL012819	hydrolase activity, acting on acid anhydrides, catalyzing transmembrane movement of substances	molecular_function
AAEL011341	metal ion binding	molecular_function
AAEL011341	nucleotide binding	molecular_function
AAEL011341	hydrolase activity, acting on ester bonds	molecular_function
AAEL008188	structural constituent of ribosome	molecular_function
AAEL014903	structural constituent of ribosome	molecular_function
AAEL014903	nucleotide binding	molecular_function
AAEL008041	cysteine-type endopeptidase activity	molecular_function
AAEL001488	structural constituent of ribosome	molecular_function
AAEL005097	structural constituent of ribosome	molecular_function
AAEL011539	zinc ion binding	molecular_function
AAEL011539	metalloendopeptidase activity	molecular_function
AAEL011943	DNA binding	molecular_function
AAEL012944	structural constituent of ribosome	molecular_function
AAEL008769	serine-type endopeptidase activity	molecular_function
AAEL007777	proton-transporting ATP synthase activity, rotational mechanism	molecular_function
AAEL007777	proton-transporting ATPase activity, rotational mechanism	molecular_function
AAEL011179	zinc ion binding	molecular_function
AAEL002534	structural constituent of ribosome	molecular_function
AAEL000902	transmembrane transporter activity	molecular_function
AAEL000529	structural constituent of ribosome	molecular_function
AAEL006301	DNA binding	molecular_function
AAEL006301	metal ion binding	molecular_function
AAEL000746	magnesium ion binding	molecular_function
AAEL000746	NAD binding	molecular_function
AAEL000746	isocitrate dehydrogenase (NADP+) activity	molecular_function
AAEL005451	structural constituent of ribosome	molecular_function
AAEL014006	nucleic acid binding	molecular_function
AAEL014006	metal ion binding	molecular_function
AAEL002639	structural constituent of ribosome	molecular_function
AAEL011158	oxidoreductase activity	molecular_function
AAEL011158	metal ion binding	molecular_function
AAEL011158	flavin adenine dinucleotide binding	molecular_function
AAEL011158	2 iron, 2 sulfur cluster binding	molecular_function
AAEL014562	structural constituent of ribosome	molecular_function
AAEL014516	zinc ion binding	molecular_function
AAEL014516	metalloendopeptidase activity	molecular_function
AAEL007204	zinc ion binding	molecular_function
AAEL007204	metallopeptidase activity	molecular_function
AAEL009859	GTP binding	molecular_function
AAEL002102	protein disulfide isomerase activity	molecular_function
AAEL002102	oxidoreductase activity, acting on a sulfur group of donors, disulfide as acceptor	molecular_function
AAEL014292	structural constituent of ribosome	molecular_function
AAEL014292	nucleotide binding	molecular_function
AAEL007699	structural constituent of ribosome	molecular_function
AAEL007699	rRNA binding	molecular_function
AAEL000956	phosphatidylinositol binding	molecular_function
AAEL012752	ATP binding	molecular_function
AAEL012752	non-membrane spanning protein tyrosine kinase activity	molecular_function
AAEL004151	structural constituent of ribosome	molecular_function
AAEL011256	cation transmembrane transporter activity	molecular_function
AAEL004503	structural constituent of ribosome	molecular_function
AAEL014863	transferase activity, transferring glycosyl groups	molecular_function
AAEL004974	galactosylgalactosylxylosylprotein 3-beta-glucuronosyltransferase activity	molecular_function
AAEL017096	GTP binding	molecular_function
AAEL017096	GTPase activity	molecular_function
AAEL017096	translation elongation factor activity	molecular_function
AAEL016984	NAD binding	molecular_function
AAEL016984	NADP binding	molecular_function
AAEL016984	glyceraldehyde-3-phosphate dehydrogenase (NAD+) (phosphorylating) activity	molecular_function
AAEL017198	structural constituent of ribosome	molecular_function
AAEL017198	metal ion binding	molecular_function
AAEL017198	rRNA binding	molecular_function
AAEL009474	zinc ion binding	molecular_function
AAEL009474	N-acetylmuramoyl-L-alanine amidase activity	molecular_function
AAEL007812	heme binding	molecular_function
AAEL007812	oxidoreductase activity, acting on paired donors, with incorporation or reduction of molecular oxygen	molecular_function
AAEL007812	monooxygenase activity	molecular_function
AAEL007812	iron ion binding	molecular_function
AAEL006802	heme binding	molecular_function
AAEL006802	oxidoreductase activity, acting on paired donors, with incorporation or reduction of molecular oxygen	molecular_function
AAEL006802	monooxygenase activity	molecular_function
AAEL006802	iron ion binding	molecular_function
AAEL001807	heme binding	molecular_function
AAEL001807	oxidoreductase activity, acting on paired donors, with incorporation or reduction of molecular oxygen	molecular_function
AAEL001807	monooxygenase activity	molecular_function
AAEL001807	iron ion binding	molecular_function
AAEL014548	peroxiredoxin activity	molecular_function
AAEL004777	protein-hormone receptor activity	molecular_function
AAEL009822	G-protein coupled receptor activity	molecular_function
AAEL000038	serine-type endopeptidase activity	molecular_function
AAEL003937	ATP binding	molecular_function
AAEL003937	non-membrane spanning protein tyrosine kinase activity	molecular_function
AAEL009520	protein binding	molecular_function
AAEL000032	structural constituent of ribosome	molecular_function
AAEL012078	transferase activity, transferring acyl groups	molecular_function
AAEL014022	protein binding	molecular_function
AAEL006511	structural constituent of ribosome	molecular_function
AAEL003942	structural constituent of ribosome	molecular_function
AAEL000010	structural constituent of ribosome	molecular_function
AAEL014018	protein binding	molecular_function
AAEL004495	protein binding	molecular_function
AAEL000051	odorant binding	molecular_function
AAEL013431	proline dehydrogenase activity	molecular_function
AAEL013536	structural constituent of ribosome	molecular_function
AAEL017320	farnesol dehydrogenase activity	molecular_function
AAEL015386	serine-type peptidase activity	molecular_function
AAEL005629	structural constituent of ribosome	molecular_function
AAEL004464	transmembrane transporter activity	molecular_function
AAEL004464	transporter activity	molecular_function
AAEL010168	structural constituent of ribosome	molecular_function
AAEL010168	RNA binding	molecular_function
AAEL013221	structural constituent of ribosome	molecular_function
AAEL013221	RNA binding	molecular_function
AAEL001940	phosphatidate cytidylyltransferase activity	molecular_function
AAEL001673	ATP binding	molecular_function
AAEL002367	hydrolase activity	molecular_function
AAEL014426	glycine dehydrogenase (decarboxylating) activity	molecular_function
AAEL000597	calcium ion binding	molecular_function
AAEL000597	protein binding	molecular_function
AAEL005849	transmembrane transporter activity	molecular_function
AAEL006000	cytochrome-c oxidase activity	molecular_function
AAEL005336	NAD binding	molecular_function
AAEL005336	oxidoreductase activity, acting on the CH-OH group of donors, NAD or NADP as acceptor	molecular_function
AAEL010318	RNA binding	molecular_function
AAEL010318	nucleotide binding	molecular_function
AAEL001046	protein tyrosine phosphatase activity	molecular_function
AAEL011471	structural constituent of ribosome	molecular_function
AAEL003530	structural constituent of ribosome	molecular_function
AAEL007416	iron ion binding	molecular_function
AAEL007416	oxidoreductase activity, acting on single donors with incorporation of molecular oxygen, incorporation of two atoms of oxygen	molecular_function
AAEL005798	ATP binding	molecular_function
AAEL005798	hydrolase activity, acting on acid anhydrides, catalyzing transmembrane movement of substances	molecular_function
AAEL000987	structural constituent of ribosome	molecular_function
AAEL002555	transporter activity	molecular_function
AAEL004175	structural constituent of ribosome	molecular_function
AAEL007126	transmembrane transporter activity	molecular_function
AAEL009583	actin filament binding	molecular_function
AAEL009583	protein binding	molecular_function
AAEL001813	transporter activity	molecular_function
AAEL013625	structural constituent of ribosome	molecular_function
AAEL013625	RNA binding	molecular_function
AAEL003318	transporter activity	molecular_function
AAEL010975	motor activity	molecular_function
AAEL004313	calcium ion binding	molecular_function
AAEL012783	zinc ion binding	molecular_function
AAEL012783	aminopeptidase activity	molecular_function
AAEL012783	metallopeptidase activity	molecular_function
AAEL001088	galactosyltransferase activity	molecular_function
AAEL004684	glycolipid transporter activity	molecular_function
AAEL004684	glycolipid binding	molecular_function
AAEL005266	structural constituent of ribosome	molecular_function
AAEL003060	serine-type endopeptidase activity	molecular_function
AAEL002527	catalytic activity	molecular_function
AAEL003676	nucleic acid binding	molecular_function
AAEL005085	structural constituent of ribosome	molecular_function
AAEL010776	zinc ion binding	molecular_function
AAEL010776	metallocarboxypeptidase activity	molecular_function
AAEL008055	acetylcholine-activated cation-selective channel activity	molecular_function
AAEL012035	proton-transporting ATPase activity, rotational mechanism	molecular_function
AAEL009496	structural constituent of ribosome	molecular_function
AAEL008859	nucleotide binding	molecular_function
AAEL008859	phosphorus-oxygen lyase activity	molecular_function
AAEL011542	zinc ion binding	molecular_function
AAEL011542	metalloendopeptidase activity	molecular_function
AAEL010299	structural constituent of ribosome	molecular_function
AAEL003512	transporter activity	molecular_function
AAEL012733	structural constituent of ribosome	molecular_function
AAEL001766	protein binding	molecular_function
AAEL011639	peptidase inhibitor activity	molecular_function
AAEL008781	serine-type endopeptidase activity	molecular_function
AAEL005480	DNA binding	molecular_function
AAEL011898	1-acylglycerol-3-phosphate O-acyltransferase activity	molecular_function
AAEL014583	structural constituent of ribosome	molecular_function
AAEL010917	transporter activity	molecular_function
AAEL011510	acid phosphatase activity	molecular_function
AAEL002971	GTP binding	molecular_function
AAEL009747	structural constituent of ribosome	molecular_function
AAEL009747	RNA binding	molecular_function
AAEL015527	serine-type endopeptidase activity	molecular_function
AAEL010977	ATP binding	molecular_function
AAEL010977	ATPase activity	molecular_function
AAEL008192	structural constituent of ribosome	molecular_function
AAEL008192	RNA binding	molecular_function
AAEL012731	ATP binding	molecular_function
AAEL012731	adenylate kinase activity	molecular_function
AAEL005733	motor activity	molecular_function
AAEL005733	ATP binding	molecular_function
AAEL005733	protein binding	molecular_function
AAEL006572	calcium ion binding	molecular_function
AAEL005429	thiamine pyrophosphate binding	molecular_function
AAEL005429	oxoglutarate dehydrogenase (succinyl-transferring) activity	molecular_function
AAEL000641	protein disulfide isomerase activity	molecular_function
AAEL001421	RNA binding	molecular_function
AAEL017480	protein binding	molecular_function
AAEL008330	2-polyprenyl-6-methoxy-1,4-benzoquinone methyltransferase activity	molecular_function
AAEL008330	polyprenyldihydroxybenzoate methyltransferase activity	molecular_function
AAEL008330	3-demethylubiquinone-n 3-O-methyltransferase activity	molecular_function
AAEL003417	ATPase inhibitor activity	molecular_function
AAEL003718	substrate-specific transmembrane transporter activity	molecular_function
AAEL003646	sequence-specific DNA binding	molecular_function
AAEL003646	transcription factor activity, sequence-specific DNA binding	molecular_function
AAEL003646	cAMP response element binding	molecular_function
AAEL001058	protein binding	molecular_function
AAEL012351	serine-type peptidase activity	molecular_function
AAEL000947	peptidase activity	molecular_function
AAEL001693	serine-type endopeptidase activity	molecular_function
AAEL008481	structural constituent of ribosome	molecular_function
AAEL007283	catalytic activity	molecular_function
AAEL002832	structural constituent of ribosome	molecular_function
AAEL014838	structural constituent of ribosome	molecular_function
AAEL012412	protein binding	molecular_function
AAEL006216	protein binding	molecular_function
AAEL006390	hydrogen ion transmembrane transporter activity	molecular_function
AAEL010464	glutamate dehydrogenase (NAD+) activity	molecular_function
AAEL000087	endopeptidase inhibitor activity	molecular_function
AAEL012207	calcium ion binding	molecular_function
AAEL006314	protein dimerization activity	molecular_function
AAEL003582	structural constituent of ribosome	molecular_function
AAEL009341	structural constituent of ribosome	molecular_function
AAEL011989	aspartic-type endopeptidase activity	molecular_function
AAEL012757	oxidoreductase activity	molecular_function
AAEL012757	FAD binding	molecular_function
AAEL009825	structural constituent of ribosome	molecular_function
AAEL010756	structural constituent of ribosome	molecular_function
AAEL014110	oxidoreductase activity	molecular_function
AAEL014110	molybdenum ion binding	molecular_function
AAEL015067	ATP binding	molecular_function
AAEL015067	ATPase activity, coupled to transmembrane movement of substances	molecular_function
AAEL009596	O-acyltransferase activity	molecular_function
AAEL000823	structural constituent of ribosome	molecular_function
AAEL010787	ATP binding	molecular_function
AAEL010787	nucleic acid binding	molecular_function
AAEL010787	helicase activity	molecular_function
AAEL007489	transmembrane transporter activity	molecular_function
AAEL005338	protein binding	molecular_function
AAEL008693	cation transmembrane transporter activity	molecular_function
AAEL015445	cysteine dioxygenase activity	molecular_function
AAEL015445	iron ion binding	molecular_function
AAEL013752	DNA binding	molecular_function
AAEL005401	oxidoreductase activity	molecular_function
AAEL005401	FMN binding	molecular_function
AAEL009151	structural constituent of ribosome	molecular_function
AAEL008083	structural constituent of ribosome	molecular_function
AAEL017516	structural constituent of ribosome	molecular_function
AAEL017516	nucleotide binding	molecular_function
AAEL017208	metalloendopeptidase activity	molecular_function
AAEL008146	metal ion transmembrane transporter activity	molecular_function
AAEL018216	protein binding	molecular_function
AAEL018219	protein binding	molecular_function
AAEL018241	ATP binding	molecular_function
AAEL018241	protein binding	molecular_function
AAEL018326	nucleoside transmembrane transporter activity	molecular_function
AAEL018678	NADH dehydrogenase (ubiquinone) activity	molecular_function
AAEL018662	heme binding	molecular_function
AAEL018662	iron ion binding	molecular_function
AAEL018662	cytochrome-c oxidase activity	molecular_function
AAEL018664	cytochrome-c oxidase activity	molecular_function
AAEL018664	copper ion binding	molecular_function
AAEL018671	NADH dehydrogenase (ubiquinone) activity	molecular_function
AAEL018658	NADH dehydrogenase (ubiquinone) activity	molecular_function
AAEL018687	NADH dehydrogenase (ubiquinone) activity	molecular_function
AAEL018669	cytochrome-c oxidase activity	molecular_function
AAEL018668	hydrogen ion transmembrane transporter activity	molecular_function
AAEL018681	NADH dehydrogenase (ubiquinone) activity	molecular_function
AAEL018685	metal ion binding	molecular_function
AAEL018685	electron carrier activity	molecular_function
AAEL018685	ubiquinol-cytochrome-c reductase activity	molecular_function
AAEL018667	hydrogen ion transmembrane transporter activity	molecular_function
AAEL018680	NADH dehydrogenase (ubiquinone) activity	molecular_function
AAEL011447	structural constituent of ribosome	molecular_function
AAEL014619	heme binding	molecular_function
AAEL014619	oxidoreductase activity, acting on paired donors, with incorporation or reduction of molecular oxygen	molecular_function
AAEL014619	monooxygenase activity	molecular_function
AAEL014619	iron ion binding	molecular_function
AAEL018029	protein binding	molecular_function
AAEL006866	zinc ion binding	molecular_function
AAEL001759	structural constituent of ribosome	molecular_function
AAEL001759	rRNA binding	molecular_function
AAEL014604	heme binding	molecular_function
AAEL014604	oxidoreductase activity, acting on paired donors, with incorporation or reduction of molecular oxygen	molecular_function
AAEL014604	monooxygenase activity	molecular_function
AAEL014604	iron ion binding	molecular_function
AAEL006256	hydrogen ion transmembrane transporter activity	molecular_function
AAEL002063	amino acid transmembrane transporter activity	molecular_function
AAEL006785	structural constituent of ribosome	molecular_function
AAEL010952	protein binding	molecular_function
AAEL009510	carbohydrate binding	molecular_function
AAEL009510	glutamine-fructose-6-phosphate transaminase (isomerizing) activity	molecular_function
AAEL018696	ATP binding	molecular_function
AAEL018696	magnesium ion binding	molecular_function
AAEL018696	protein serine/threonine kinase activity	molecular_function
AAEL018696	non-membrane spanning protein tyrosine kinase activity	molecular_function
AAEL001837	carboxylic ester hydrolase activity	molecular_function
AAEL003792
AAEL005318
AAEL001326
AAEL006194
AAEL008312
AAEL015610
AAEL013533
AAEL004239
AAEL006702
AAEL014443
AAEL011009
AAEL006889
AAEL006617
AAEL000920
AAEL003039
AAEL000269
AAEL005332
AAEL012534
AAEL008946
AAEL011264
AAEL005179
AAEL003442
AAEL009861
AAEL008074
AAEL012121
AAEL014310
AAEL002815
AAEL003589
AAEL009552
AAEL007030
AAEL010713
AAEL005172
AAEL006573
AAEL001107
AAEL004555
AAEL005236
AAEL003260
AAEL004190
AAEL004851
AAEL011181
AAEL008084
AAEL015114
AAEL006602
AAEL017340
AAEL017468
AAEL017388
AAEL017413
AAEL017047
AAEL017231
AAEL016996
AAEL017245
AAEL017367
AAEL017423
AAEL016976
AAEL017083
AAEL017265
AAEL014382
AAEL017137
AAEL010573
AAEL011767
AAEL011088
AAEL009403
AAEL003997
AAEL010424
AAEL005174
AAEL000500
AAEL014014
AAEL003584
AAEL006069
AAEL008590
AAEL006691
AAEL006994
AAEL001681
AAEL002963
AAEL007208
AAEL007729
AAEL004591
AAEL003072
AAEL003970
AAEL018332
AAEL000604
AAEL008853
