# Supplementary material for: The midgut transcriptome of Aedes aegypti fed with saline or protein meals containing chikungunya virus reveals genes potentially involved in viral midgut escape
Source: BMC Genomics. 2017 May 15;18:382. doi: 10.1186/s12864-017-3775-6 (PMC5433025; doi:10.1186/s12864-017-3775-6)
Supplement: Supplementary file 10 — Expression levels (at FPKM) of genes used to generate heatmaps for Fig. 6. (XLSX 24 kb) [file 12864_2017_3775_MOESM10_ESM.xlsx]

## Sheet: Metalloproteinase
Geneid	Sugar	SM 1dpf	PM 1dpf	SM 2dpf	PM 2dpf	Gene description
AAEL005485	1.36333	1.93333	3.64667	2.56333	3.03667	ADAMTS7
AAEL004881	0.633333	0.77	1.20333	0.67	1.04333	ADAM10
AAEL014344	0.233333	0.456667	0.663333	0.65	1.83	ADAM12
AAEL005992	141.83	132.867	136.79	134.243	273.88	ADAM12
AAEL003910	5.29333	3.35	3.72667	5.24	4.82	ADAM17
AAEL006148	9.02667	7.51667	1.71667	9.09667	3.19333	ADAMTS20
AAEL005666	1033.73	816.737	2178.52	772.69	2108.69	AeMMP1
AAEL002672	0	0.0433333	0	0.04	0	AeMMP7
AAEL002982	0	0.0233333	0	0	0.0933333	AeMMP3
AAEL002661	0.0266667	0.303333	3.57667	0.0566667	0.253333	AeMMP5
AAEL000788	0.306667	0.306667	0.42	0.143333	0.513333	AeMMP2
AAEL002655	0.0666667	0	0.0233333	0	0.02	AeMMP4
AAEL002665	2.78	2.35333	1.66333	1.99667	3.76	AeMMP6
AAEL011558	0	0.0333333	0	0.0633333	0	metalloproteinase
AAEL012174	0	0.05	0	0	0.0466667	metalloproteinase
AAEL011540	0	0.0266667	0	0	0.05	metalloproteinase
AAEL009820	0	0	0	0.0333333	0.05	metalloproteinase
AAEL010073	29.1067	26.56	6.99667	28.29	39.8867	metallocarboxypeptidase
AAEL007254	10.01	10.1633	7.02	10.2933	19.88	metalloendopeptidase
AAEL011731	6.91667	7.12	5.34	5.90333	12.64	metalloprotease
AAEL012278	12.9167	13.1333	7.24667	10.7633	18.4233	metalloprotease
AAEL014897	11.1567	9.44	7.78	11.7733	19.5967	metalloprotease
AAEL008565	39.6633	44.3167	40.66	35.7133	84.9067	metalloprotease
AAEL000801	0.0533333	0	0	0	0	metalloproteinase
AAEL003834	0.0533333	0.136667	0	0.03	0	metalloproteinase
AAEL008245	0	0	0	0.0166667	0	metalloproteinase
AAEL008254	0	0	0	0	0.0766667	metalloproteinase
AAEL011132	0	0	0	0.09	0	metalloproteinase
AAEL011539	34.9067	62.54	6.02	94.09	2.94	metalloproteinase
AAEL011542	1246.92	1123.05	136.08	2090.11	66.26	metalloproteinase
AAEL011543	0.03	0.0566667	0	0	0	metalloproteinase
AAEL011547	0	0	0	0.03	0	metalloproteinase
AAEL011550	0.0566667	0	0	0	0	metalloproteinase
AAEL011557	0.543333	0.26	1.86	0	0.13	metalloproteinase
AAEL013449	0	0	0	0	0	metalloproteinase
AAEL014514	0	0.0933333	0	0	0	metalloproteinase
AAEL014515	23.3567	20.15	0.326667	32.8067	2.01333	metalloproteinase
AAEL014516	2932.77	2793.29	80.17	4264.23	114.1	metalloproteinase
AAEL015412	0	0.156667	0	0	0	metalloproteinase
AAEL008155	63.42	93.52	181.147	77.1133	110.867	protease m1 zinc metalloprotease
AAEL009108	0.176667	4.36	1.63	0.603333	0.43	protease m1 zinc metalloprotease
AAEL011291	0.01	0.0333333	0.06	0	0.0233333	protease m1 zinc metalloprotease
AAEL012217	0.0333333	0.0366667	0.07	0.0333333	0.07	protease m1 zinc metalloprotease
AAEL012774	9.89	13.0067	9.42333	9.74667	15.9867	protease m1 zinc metalloprotease
AAEL012776	65.0533	68.8233	373.477	56.18	248.917	protease m1 zinc metalloprotease
AAEL012778	682.053	791.713	1207.44	610.887	846.603	protease m1 zinc metalloprotease
AAEL012783	420.857	722.81	1639.32	582.213	252.69	protease m1 zinc metalloprotease
AAEL013899	397.157	545.737	2392.63	323.983	946.627	protease m1 zinc metalloprotease
AAEL015248	0.0566667	0.183333	0	0.266667	0.11	protease m1 zinc metalloprotease
AAEL003212	65.5533	61.9367	229.72	56.84	54.2733	protease m1 zinc metalloprotease
AAEL003227	41.46	35.2133	62.5	45.65	21.4167	protease m1 zinc metalloprotease
AAEL005806	4.98333	2.49333	1.43333	2.09	3.79	protease m1 zinc metalloprotease
AAEL008158	0.04	0.02	0.08	0.0266667	0.0266667	protease m1 zinc metalloprotease
AAEL008162	0.413333	0.26	0.0666667	0.28	0.16	protease m1 zinc metalloprotease
AAEL008163	34.4867	47.6133	58.1467	36.6667	15.7633	protease m1 zinc metalloprotease
AAEL011292	0.206667	0.143333	0.263333	0.05	0.406667	protease m1 zinc metalloprotease
AAEL012099	126.52	116.363	64.3833	108.89	219.997	protease m1 zinc metalloprotease
AAEL012110	0.266667	0.143333	0.203333	0.11	0.15	protease m1 zinc metalloprotease
AAEL012781	89.8133	82.1633	144.433	94.1567	83.8767	protease m1 zinc metalloprotease
AAEL008527	0.04	0.116667	0.223333	0.156667	0.29	zinc metalloprotease
AAEL009233	0.0766667	0.04	1.24	0.146667	0.516667	zinc metalloprotease
AAEL007081	0.153333	0.133333	0.31	0.0666667	0.296667	zinc metalloprotease
AAEL001330	0.1	0	0	0	0.0766667	zinc metalloproteinase

## Sheet: Trypsin
Geneid	Sugar	SM 1dpf	PM 1dpf	SM 2dpf	PM 2dpf	Gene description
AAEL006382	13.5767	15.21	17.7133	15.2333	20.4033	trypsin-eta
AAEL012780	0.126667	0.15	0.23	0.216667	0.226667	trypsin
AAEL015103	10.3033	17.05	16.1967	12.6567	12.6367	chymotrypsin
AAEL004543	0	0.346667	0.563333	0	0.23	trypsin
AAEL015528	0	0.66	5.17333	0.18	4.39	trypsin
AAEL011549	0	0.13	0	0.333333	0	trypsin
AAEL014579	0	0.2	0.1	0	0.133333	trypsin
AAEL015102	0	0.05	0	0.11	0.0966667	trypsin-alpha
AAEL011230	0	0	0.186667	0	0.116667	chymotrypsin
AAEL004996	0	0	0.516667	0.246667	0	trypsin
AAEL006378	0	0	0.36	0	0.07	trypsin
AAEL006368	0	0	0.14	0	0.0333333	trypsin-beta
AAEL007992	15.82	13.9533	68.86	11.98	31.4533	trypsin
AAEL011882	0.0266667	0	0.823333	0.0833333	0.373333	trypsin-zeta
AAEL010196	38.2333	324.57	3261.73	104.29	120.66	trypsin
AAEL013712	11.4033	90.4867	5181.28	23.7133	361.513	trypsin
AAEL015105	0.273333	1.89333	0.0466667	1.75	0.713333	chymotrypsin
AAEL013714	111.78	742.127	11614.3	269.043	677.893	trypsin
AAEL013715	96.8667	516.283	1242.42	312.6	58.1333	trypsin
AAEL007601	18.6833	80.43	1101.78	68.8267	38.2567	trypsin
AAEL013713	9.04333	32.6	13841.3	4.77667	793.967	trypsin
AAEL006384	0.0166667	0.05	0.773333	0	0.673333	trypsin
AAEL013707	308.91	851.327	1548.31	680.79	91.07	trypsin
AAEL013284	44.4567	110.683	60965.4	29.75	5078.86	late trypsin 1
AAEL006376	8.20667	18.02	5.01	15.3467	20.0133	trypsin
AAEL011553	0.186667	0.366667	0.303333	1.65667	1.71667	trypsin
AAEL006383	0.0333333	0.0633333	0	0	0	chymotrypsin
AAEL013623	564.38	988.213	274.917	736.91	510.36	trypsin
AAEL013628	546.653	946.157	363.24	612.13	552.05	trypsin-eta
AAEL006700	0.503333	0.75	0.706667	0.293333	1.2	trypsin
AAEL012842	0.103333	0.153333	0.11	0.05	0.62	trypsin
AAEL008097	49.1033	62.8633	216.703	49.58	133.107	trypsin-eta
AAEL008085	3345.01	4145.43	1285.04	3317.33	3184.13	trypsin
AAEL006903	0.516667	0.64	223.787	0.643333	7.13333	trypsin
AAEL006425	4558.2	5634.66	3120.44	3162.88	14677.3	trypsin
AAEL015104	28.2267	34.36	8.34667	40.5267	43.95	trypsin
AAEL012852	0.176667	0.206667	154.01	0.0633333	12.35	trypsin
AAEL013703	5695.17	6377.63	310.427	6243.5	3159.6	trypsin
AAEL008093	1765.38	1894.26	1050.76	1564.81	975.47	trypsin
AAEL013629	1093.75	1106.16	2309.55	1095.07	1057.36	trypsin-alpha
AAEL008080	367.13	368.013	180.297	338.453	249.7	trypsin-eta
AAEL006121	0.22	0.206667	0.0766667	0.176667	0.44	trypsin
AAEL007818	130834	118112	2648.55	160399	14630.4	trypsin
AAEL009680	509.903	414.343	413.027	388.1	1421.68	chymotrypsin
AAEL008079	607.44	429.533	314.333	198.067	286.123	trypsin-alpha
AAEL007432	145.603	660.503	23340.3	169.487	2306.43	serine collagenase 1 precursor, putative
AAEL005604	114.783	70.76	28.7467	80.89	121.187	trypsin-epsilon
AAEL009853	25.3233	15.26	21.5167	18.3733	16.8133	trypsin
AAEL007600	0.07	0.0366667	0.323333	0	0.0933333	trypsin
AAEL007102	0.0333333	0.0133333	0	0	0.0333333	trypsin
AAEL006365	0.0766667	0.0166667	0.236667	0.0533333	0.923333	trypsin-alpha
AAEL010195	3.47667	31.3433	596.78	8	11.4667	trypsin
AAEL005609	1.83333	0.23	1.13667	0.953333	0	trypsin
AAEL010203	2.04333	16.7933	641.01	4.16667	8.48667	trypsin
AAEL010202	0.443333	2.85667	967.62	0.38	52.1067	trypsin
AAEL005689	0	0.27	0	0	0	trypsin
AAEL000190	0	0	0	0	0	trypsin
AAEL000203	0	0	0	0	0	trypsin
AAEL001234	0	0	0	0.0466667	0	trypsin
AAEL006427	0	0	0	0	0	trypsin
AAEL006430	0	0	0.03	0	0	trypsin
AAEL002273	0	0	0	0.09	0	trypsin
AAEL003308	0	0	0.06	0	0	trypsin
AAEL007602	0	0	0.0766667	0	0	trypsin
AAEL005596	0	0	0	0	0	trypsin-epsilon
AAEL005616	1.92	0	0	0	0	trypsin
AAEL007596	0.0266667	0	0	0	0	trypsin
AAEL005607	0.886667	0	2.07	0	0.873333	trypsin
AAEL011375	0.0266667	0	0.0133333	0.0266667	0.04	trypsin
AAEL015432	0.09	0	0	0	0	trypsin

## Sheet: serine-type enodpeptidase
Geneid	Sugar	SM 1dpf	PM 1dpf	SM 2dpf	PM 2dpf	Gene description
AAEL011922	0	0.123333	0.266667	0	0.116667	serine-type enodpeptidase
AAEL013283	0	0.06	0.293333	0.0633333	0	serine-type enodpeptidase
AAEL011919	0	0.06	0.0566667	0	0.06	serine-type enodpeptidase
AAEL001674	9.30333	51.3833	10242.1	13.2333	1236.27	serine-type enodpeptidase
AAEL006919	0.02	0.103333	0.953333	0.0366667	0.29	serine-type enodpeptidase
AAEL008217	0.0266667	0.0566667	0.0233333	0	0	serine-type enodpeptidase
AAEL001690	122.323	595.663	20538.2	183.817	2235.2	serine-type enodpeptidase
AAEL011888	0	0.0566667	0	0	0.0266667	serine-type enodpeptidase
AAEL006627	0.39	0.88	0.386667	0.413333	0.933333	serine-type enodpeptidase
AAEL002360	101.15	220.677	6458.29	186.59	11455.8	serine-type enodpeptidase
AAEL001693	132.567	269.427	1237.53	186.62	40.9967	serine-type enodpeptidase
AAEL007938	0.04	0.08	3.64	0.04	1.38667	serine-type enodpeptidase
AAEL006594	15.21	29.84	803.867	19.0633	1126.94	serine-type enodpeptidase
AAEL006598	4.35667	8.53667	361.477	4.49667	449.563	serine-type enodpeptidase
AAEL008769	48.6367	73.61	500.683	147.73	6.85	serine-type enodpeptidase
AAEL009244	1790.77	2565.25	914.557	1661.65	1929.44	serine-type enodpeptidase
AAEL008780	51.2533	70.7	301.397	75.99	12.03	serine-type enodpeptidase
AAEL015294	0.783333	1.06667	0.616667	0.993333	0.913333	serine-type enodpeptidase
AAEL008784	275.307	372.457	91.3433	238.11	533.14	serine-type enodpeptidase
AAEL009843	192.003	246.337	262.717	237.79	76.2533	serine-type enodpeptidase
AAEL015085	0.933333	1.16667	24.54	0.796667	34.3233	serine-type enodpeptidase
AAEL002347	135.133	149.75	5444.73	132.31	8333.51	serine-type enodpeptidase
AAEL006902	216.647	239.143	851.863	294.973	334.313	serine-type enodpeptidase
AAEL011891	0.28	0.306667	0.993333	0.12	0.18	serine-type enodpeptidase
AAEL001701	370.013	399.133	1589.06	694.16	24.64	serine-type enodpeptidase
AAEL008781	14550.5	14642.2	2886.89	20329.5	4149.21	serine-type enodpeptidase
AAEL014188	10640.7	10642.7	5177.78	7667.5	3820.89	serine-type enodpeptidase
AAEL003060	243495	241668	209271	256501	124054	serine-type enodpeptidase
AAEL011917	3.78667	3.55667	0.586667	3.87	2.48	serine-type enodpeptidase
AAEL008567	485.343	307.147	80.6867	296.81	5443.26	serine-type enodpeptidase
AAEL008782	9.03667	4.82	46.86	4.91	347.767	serine-type enodpeptidase
AAEL011929	11.22	3.82667	411.827	9.95667	45.18	serine-type enodpeptidase
AAEL008202	0	0	0	0	0.0766667	serine-type enodpeptidase
AAEL008206	0	0	0	0	0	serine-type enodpeptidase
AAEL008218	0.0433333	0	0	0	0.04	serine-type enodpeptidase
AAEL011889	0	0	0	0	0	serine-type enodpeptidase
AAEL011913	0	0	0.06	0	0	serine-type enodpeptidase
AAEL011916	0.0333333	0	0.03	0	0	serine-type enodpeptidase
AAEL011920	0	0	0.113333	0	0	serine-type enodpeptidase
AAEL013281	0	0	0	0	0.0366667	serine-type enodpeptidase
