# Supplementary material for: The midgut transcriptome of Aedes aegypti fed with saline or protein meals containing chikungunya virus reveals genes potentially involved in viral midgut escape
Source: BMC Genomics. 2017 May 15;18:382. doi: 10.1186/s12864-017-3775-6 (PMC5433025; doi:10.1186/s12864-017-3775-6)
Supplement: Supplementary file 11 — Primers used for qRT-PCR and recombinant protein expressions. (XLSX 9 kb) [file 12864_2017_3775_MOESM11_ESM.xlsx]

## Sheet: Sheet1
Purpose	Name	Sequence (5' to 3')
qPCR	AeLT.F	GGAAGTGATACCTTTACCGACCG
qPCR	AeLT.R	GATCACCAACGGGCTGTAGGC
qPCR	AeSP1.F	GGATACGGCCTGTTGAACTAC
qPCR	AeSP1.R	CTGACACAGTTGGGTTCCTC
qPCR	rpS7.F	GGAGAAGAAGTTCTCCGGCAAG
qPCR	rpS7.R	TGAAGGTGTCGACCTTGTGTTC
Recombinant protein	AeLT.KpnI.F	ATCGGTACCCTTCCCATCGTTGGACAACG
Recombinant protein	AeLT.XbaI.R	TAATCTAGACAGTCCAGTCTTCTGCTTGA
Recombinant protein	AeSP1.KpnI.F	ATCGGTACCGGCCACTTGCTACACTTGCA
Recombinant protein	AeSP1.XbaI.R	TAATCTAGATTCTAGGAATGACTGCACC
